# Supplementary material for: Dimethyl and diethyl esters of 5,6-bis­(pyridin-2-yl)pyrazine-2,3-di­carb­oxy­lic acid: a comparison
Source: Acta Crystallogr E Crystallogr Commun. 2016 Jan 27;72(Pt 2):233–7. doi: 10.1107/S2056989016001080 (PMC4770964; doi:10.1107/S2056989016001080)
Supplement: Supplementary file 1 [file e-72-00233-sup1.cif]

##############################################################################
#                                                                            #
# This CIF contains the data in a paper accepted for publication in          #
# Acta Crystallographica Section E. It conforms to the requirements of       #
# Notes for Authors for Acta Crystallographica Section E, and has been       #
# peer reviewed under the auspices of the IUCr Commission on Journals.       #
#                                                                            #
# Full details of the Crystallographic Information File format               #
# are given in the paper "The Crystallographic Information File (CIF):       #
# a New Standard Archive File for Crystallography" by S. R. Hall, F. H.      #
# Allen and I. D. Brown [Acta Cryst. (1991), A47, 655-685].                  #
#                                                                            #
# The current version of the core CIF dictionary is obtainable from          #
# ftp://ftp.iucr.org/pub/cif_core.dic.                                       #
#                                                                            #
# Software is freely available for graphical display of the structure(s)     #
# in this CIF. For information consult the CIF software page                 #
# http://www.iucr.org/resources/cif/software.                                #
#                                                                            #
# This file may be used for bona fide research purposes within the           #
# scientific community so long as proper attribution is given to the journal # 
# article from which it was obtained.                                        #
#                                                                            #
##############################################################################
data_I
_database_code_depnum_ccdc_archive 'CCDC 1448181'
_audit_creation_method     SHELXL-2014/6
_chemical_name_systematic
;
Dimethyl 5,6-bis(pyridin-2-yl)pyrazine-2,3-dicarboxylate
;
_chemical_name_common     ?
_chemical_formula_moiety     'C18 H14 N4 O4'
_chemical_formula_sum     'C18 H14 N4 O4'
_chemical_formula_iupac     'C18 H14 N4 O4'
_chemical_formula_weight     350.33
_chemical_melting_point     ?
_shelx_space_group_comment
;
The symmetry employed for this shelxl refinement is uniquely defined
by the following loop, which should always be used as a source of
symmetry information in preference to the above space-group names.
They are only intended as comments.
;
_space_group_crystal_system     monoclinic
_space_group_name_H-M_alt     'I a'
_space_group_name_Hall     'I -2ya'
loop_
    _space_group_symop_operation_xyz
    'x, y, z'
    'x+1/2, -y, z'
    'x+1/2, y+1/2, z+1/2'
    'x+1, -y+1/2, z+1/2'
_cell_length_a     8.4249(12)
_cell_length_b     12.2465(10)
_cell_length_c     16.2561(13)
_cell_angle_alpha     90
_cell_angle_beta     103.730(8)
_cell_angle_gamma     90
_cell_volume     1629.3(3)
_cell_formula_units_Z     4
_cell_measurement_reflns_used     33
_cell_measurement_theta_min     14.05
_cell_measurement_theta_max     19.60
_cell_measurement_temperature     293(2)
_exptl_crystal_description     rod
_exptl_crystal_colour     colourless
_exptl_crystal_size_max     0.70
_exptl_crystal_size_mid     0.50
_exptl_crystal_size_min     0.38
_exptl_crystal_density_diffrn     1.428
_exptl_crystal_density_meas     ?
_exptl_crystal_density_method     ?
_exptl_crystal_F_000     728
_exptl_absorpt_coefficient_mu     0.104
_exptl_absorpt_correction_type     none
_exptl_absorpt_process_details     ?
_shelx_estimated_absorpt_T_min     ?
_shelx_estimated_absorpt_T_max     ?
_exptl_absorpt_correction_T_min     ?
_exptl_absorpt_correction_T_max     ?
_diffrn_ambient_temperature     293(2)
_diffrn_radiation_type     MoK\a
_diffrn_radiation_wavelength     0.71073
_diffrn_measurement_device     'Stoe--Siemens AED2'
_diffrn_measurement_method     '\w/\2q scans'
_diffrn_detector_area_resol_mean     ?
_diffrn_reflns_number     3035
_diffrn_reflns_av_R_equivalents     0.0118
_diffrn_reflns_theta_min     2.104
_diffrn_reflns_theta_max     25.497
_diffrn_reflns_theta_full     25.242
_diffrn_measured_fraction_theta_max     0.999
_diffrn_measured_fraction_theta_full     1.000
_diffrn_reflns_limit_h_min     -10
_diffrn_reflns_limit_h_max     10
_diffrn_reflns_limit_k_min     0
_diffrn_reflns_limit_k_max     14
_diffrn_reflns_limit_l_min     -19
_diffrn_reflns_limit_l_max     19
_diffrn_standards_number     2
_diffrn_standards_interval_time     60
_diffrn_standards_decay_%     1
_refine_special_details     ?
_reflns_number_total     3028
_reflns_number_gt     2737
_reflns_threshold_expression     'I > 2\s(I)'
_refine_ls_structure_factor_coef     Fsqd
_refine_ls_matrix_type     full
_refine_ls_R_factor_all     0.0572
_refine_ls_R_factor_gt     0.0495
_refine_ls_wR_factor_gt     0.1260
_refine_ls_wR_factor_ref     0.1351
_refine_ls_goodness_of_fit_ref     1.108
_refine_ls_restrained_S_all     1.108
_refine_ls_number_reflns     3028
_refine_ls_number_parameters     238
_refine_ls_number_restraints     2
_refine_ls_hydrogen_treatment     constr
_refine_ls_weighting_scheme     calc
_refine_ls_weighting_details
              'w=1/[\s^2^(Fo^2^)+(0.0759P)^2^+1.0624P] where P=(Fo^2^+2Fc^2^)/3'
_atom_sites_solution_hydrogens     geom
_atom_sites_solution_primary     direct
_atom_sites_solution_secondary     difmap
_refine_ls_shift/su_max     0.000
_refine_ls_shift/su_mean     0.000
_refine_diff_density_max     0.194
_refine_diff_density_min     -0.212
_refine_ls_extinction_method
;
SHELXL2014 (Sheldrick, 2015)
;
_refine_ls_extinction_coef     0.0065(18)
_refine_ls_extinction_expression
                                  'Fc^*^=kFc[1+0.001xFc^2^\l^3^/sin(2\q)]^-1/4^'
loop_
    _atom_type_symbol
    _atom_type_description
    _atom_type_scat_dispersion_real
    _atom_type_scat_dispersion_imag
    _atom_type_scat_source
    'C' 'C' 0.0033 0.0016
                         'International Tables Vol C Tables 4.2.6.8 and 6.1.1.4'
    'H' 'H' 0.0000 0.0000
                         'International Tables Vol C Tables 4.2.6.8 and 6.1.1.4'
    'N' 'N' 0.0061 0.0033
                         'International Tables Vol C Tables 4.2.6.8 and 6.1.1.4'
    'O' 'O' 0.0106 0.0060
                         'International Tables Vol C Tables 4.2.6.8 and 6.1.1.4'
_computing_data_collection
;
<i>STADI4</i>  (Stoe & Cie, 1997)
;
_computing_cell_refinement
;
<i>STADI4</i>  (Stoe & Cie, 1997)
;
_computing_data_reduction
;
XRED (Stoe & Cie, 1997)
;
_computing_structure_solution
;
SHELXS97 (Sheldrick, 2008)
;
_computing_structure_refinement
;
SHELXL2014 (Sheldrick, 2015)
;
_computing_molecular_graphics
;
PLATON (Spek, 2009) and Mercury (Macrae <i>et al.</i>,  2008)
;
_computing_publication_material
;
SHELXL2014 (Sheldrick, 2015), PLATON (Spek, 2009)
and publCIF (Westrip, 2010)
;
loop_
    _atom_site_type_symbol
    _atom_site_label
    _atom_site_fract_x
    _atom_site_fract_y
    _atom_site_fract_z
    _atom_site_U_iso_or_equiv
    _atom_site_adp_type
    _atom_site_calc_flag
    _atom_site_occupancy
    _atom_site_disorder_assembly
    _atom_site_disorder_group
    O O1 0.8419(5) 1.1583(3) 0.0691(2) 0.0470(9) Uani d 1 . .
    O O2 1.0295(4) 1.1079(3) -0.0014(2) 0.0395(8) Uani d 1 . .
    O O3 1.0067(5) 1.1074(3) 0.3016(2) 0.0463(10) Uani d 1 . .
    O O4 1.1454(4) 1.1588(3) 0.2054(2) 0.0355(8) Uani d 1 . .
    N N1 0.9519(4) 0.8948(3) 0.0567(2) 0.0266(8) Uani d 1 . .
    N N2 1.0688(4) 0.8934(3) 0.2330(2) 0.0272(8) Uani d 1 . .
    N N3 1.0738(4) 0.6793(3) 0.3087(2) 0.0279(8) Uani d 1 . .
    N N4 0.8579(5) 0.6232(3) 0.0803(2) 0.0348(9) Uani d 1 . .
    C C1 0.9822(5) 0.8015(3) 0.0992(2) 0.0248(9) Uani d 1 . .
    C C2 0.9784(5) 0.9878(3) 0.1014(2) 0.0259(9) Uani d 1 . .
    C C3 1.0319(5) 0.9857(3) 0.1896(3) 0.0268(9) Uani d 1 . .
    C C4 1.0489(5) 0.8006(3) 0.1880(2) 0.0227(8) Uani d 1 . .
    C C5 1.1158(5) 0.6996(3) 0.2355(2) 0.0248(9) Uani d 1 . .
    C C6 1.2218(5) 0.6347(4) 0.2045(3) 0.0311(9) Uani d 1 . .
    H H6 1.2486 0.6520 0.1537 0.037 Uiso calc 1 . .
    C C7 1.2879(6) 0.5430(4) 0.2500(3) 0.0349(10) Uani d 1 . .
    H H7 1.3595 0.4979 0.2303 0.042 Uiso calc 1 . .
    C C8 1.2459(6) 0.5200(3) 0.3248(3) 0.0345(10) Uani d 1 . .
    H H8 1.2879 0.4589 0.3565 0.041 Uiso calc 1 . .
    C C9 1.1394(5) 0.5903(4) 0.3517(3) 0.0312(9) Uani d 1 . .
    H H9 1.1118 0.5748 0.4025 0.037 Uiso calc 1 . .
    C C10 0.9393(5) 0.6998(3) 0.0486(2) 0.0255(9) Uani d 1 . .
    C C11 0.9763(6) 0.6908(4) -0.0299(3) 0.0334(10) Uani d 1 . .
    H H11 1.0322 0.7464 -0.0499 0.040 Uiso calc 1 . .
    C C12 0.9291(6) 0.5984(4) -0.0777(3) 0.0389(11) Uani d 1 . .
    H H12 0.9543 0.5900 -0.1301 0.047 Uiso calc 1 . .
    C C13 0.8443(7) 0.5192(4) -0.0469(3) 0.0413(12) Uani d 1 . .
    H H13 0.8098 0.4561 -0.0779 0.050 Uiso calc 1 . .
    C C14 0.8113(7) 0.5353(4) 0.0320(3) 0.0439(13) Uani d 1 . .
    H H14 0.7529 0.4814 0.0524 0.053 Uiso calc 1 . .
    C C15 0.9399(6) 1.0942(4) 0.0546(3) 0.0316(10) Uani d 1 . .
    C C16 1.0580(5) 1.0903(4) 0.2399(3) 0.0287(9) Uani d 1 . .
    C C17 1.0131(8) 1.2133(4) -0.0439(3) 0.0525(14) Uani d 1 . .
    H H17A 1.0924 1.2190 -0.0774 0.079 Uiso calc 1 . .
    H H17B 1.0307 1.2706 -0.0024 0.079 Uiso calc 1 . .
    H H17C 0.9053 1.2199 -0.0798 0.079 Uiso calc 1 . .
    C C18 1.1672(6) 1.2674(4) 0.2412(3) 0.0386(11) Uani d 1 . .
    H H18A 1.2114 1.3143 0.2049 0.058 Uiso calc 1 . .
    H H18B 1.2410 1.2645 0.2961 0.058 Uiso calc 1 . .
    H H18C 1.0636 1.2955 0.2464 0.058 Uiso calc 1 . .
loop_
    _atom_site_aniso_label
    _atom_site_aniso_U_11
    _atom_site_aniso_U_22
    _atom_site_aniso_U_33
    _atom_site_aniso_U_12
    _atom_site_aniso_U_13
    _atom_site_aniso_U_23
    O1 0.054(2) 0.0354(19) 0.054(2) 0.0149(17) 0.0183(17) 0.0094(17)
    O2 0.055(2) 0.0344(19) 0.0313(17) -0.0011(15) 0.0150(15) 0.0089(14)
    O3 0.079(3) 0.0309(19) 0.037(2) -0.0093(17) 0.0314(19) -0.0065(14)
    O4 0.0460(18) 0.0266(17) 0.0375(16) -0.0064(13) 0.0171(14) -0.0077(13)
    N1 0.0339(19) 0.0234(19) 0.0235(18) -0.0009(14) 0.0084(14) 0.0004(13)
    N2 0.0320(19) 0.027(2) 0.0231(18) -0.0006(14) 0.0081(15) -0.0003(13)
    N3 0.0337(19) 0.0282(19) 0.0223(18) -0.0009(15) 0.0077(14) 0.0010(14)
    N4 0.049(2) 0.0326(19) 0.0237(17) -0.0122(17) 0.0103(16) -0.0023(16)
    C1 0.029(2) 0.025(2) 0.023(2) 0.0003(16) 0.0110(17) 0.0009(16)
    C2 0.027(2) 0.027(2) 0.024(2) 0.0006(17) 0.0066(16) 0.0011(16)
    C3 0.032(2) 0.023(2) 0.027(2) 0.0005(17) 0.0108(18) -0.0016(16)
    C4 0.0233(19) 0.024(2) 0.022(2) -0.0001(15) 0.0082(15) 0.0013(15)
    C5 0.029(2) 0.024(2) 0.0201(19) -0.0017(16) 0.0032(16) -0.0009(16)
    C6 0.038(2) 0.029(2) 0.026(2) 0.0039(19) 0.0090(18) -0.0011(18)
    C7 0.040(2) 0.027(2) 0.036(2) 0.0047(19) 0.006(2) -0.0035(19)
    C8 0.043(3) 0.022(2) 0.034(2) 0.0019(19) 0.0007(19) 0.0013(18)
    C9 0.038(2) 0.029(2) 0.024(2) -0.0046(18) 0.0027(18) 0.0040(18)
    C10 0.031(2) 0.025(2) 0.020(2) 0.0015(17) 0.0040(16) 0.0015(16)
    C11 0.042(3) 0.034(2) 0.026(2) -0.0032(18) 0.0130(18) -0.0015(18)
    C12 0.053(3) 0.039(3) 0.026(2) 0.001(2) 0.013(2) -0.007(2)
    C13 0.059(3) 0.032(3) 0.030(2) -0.003(2) 0.003(2) -0.0083(19)
    C14 0.066(3) 0.031(2) 0.035(3) -0.018(2) 0.012(2) 0.002(2)
    C15 0.038(2) 0.030(2) 0.023(2) -0.002(2) 0.0008(17) 0.0001(17)
    C16 0.037(2) 0.022(2) 0.025(2) 0.0026(17) 0.0038(17) -0.0003(17)
    C17 0.069(4) 0.039(3) 0.045(3) -0.012(3) 0.005(3) 0.017(2)
    C18 0.047(3) 0.024(2) 0.046(3) -0.0043(19) 0.013(2) -0.006(2)
_geom_special_details
;
All e.s.d.'s (except the e.s.d. in the dihedral angle between two l.s. planes)
are estimated using the full covariance matrix. The cell e.s.d.'s are taken
into account individually in the estimation of e.s.d.'s in distances, angles
and torsion angles; correlations between e.s.d.'s in cell parameters are only
used when they are defined by crystal symmetry. An approximate (isotropic)
treatment of cell e.s.d.'s is used for estimating e.s.d.'s involving l.s.
planes.
;
loop_
    _geom_bond_atom_site_label_1
    _geom_bond_atom_site_label_2
    _geom_bond_site_symmetry_2
    _geom_bond_distance
    _geom_bond_publ_flag
    O1 C15 . 1.202(6) ?
    O2 C15 . 1.324(6) ?
    O2 C17 . 1.455(5) ?
    O3 C16 . 1.200(6) ?
    O4 C16 . 1.325(6) ?
    O4 C18 . 1.446(5) ?
    N1 C1 . 1.329(5) ?
    N1 C2 . 1.340(5) ?
    N2 C3 . 1.331(6) ?
    N2 C4 . 1.341(5) ?
    N3 C9 . 1.340(5) ?
    N3 C5 . 1.343(5) ?
    N4 C10 . 1.335(6) ?
    N4 C14 . 1.336(6) ?
    C1 C4 . 1.419(5) ?
    C1 C10 . 1.489(6) ?
    C2 C3 . 1.397(5) ?
    C2 C15 . 1.505(6) ?
    C3 C16 . 1.508(6) ?
    C4 C5 . 1.495(6) ?
    C5 C6 . 1.377(6) ?
    C6 C7 . 1.387(6) ?
    C6 H6 . 0.9300 ?
    C7 C8 . 1.373(7) ?
    C7 H7 . 0.9300 ?
    C8 C9 . 1.387(7) ?
    C8 H8 . 0.9300 ?
    C9 H9 . 0.9300 ?
    C10 C11 . 1.388(6) ?
    C11 C12 . 1.377(7) ?
    C11 H11 . 0.9300 ?
    C12 C13 . 1.368(7) ?
    C12 H12 . 0.9300 ?
    C13 C14 . 1.389(7) ?
    C13 H13 . 0.9300 ?
    C14 H14 . 0.9300 ?
    C17 H17A . 0.9600 ?
    C17 H17B . 0.9600 ?
    C17 H17C . 0.9600 ?
    C18 H18A . 0.9600 ?
    C18 H18B . 0.9600 ?
    C18 H18C . 0.9600 ?
loop_
    _geom_angle_atom_site_label_1
    _geom_angle_atom_site_label_2
    _geom_angle_atom_site_label_3
    _geom_angle_site_symmetry_1
    _geom_angle_site_symmetry_3
    _geom_angle
    _geom_angle_publ_flag
    C15 O2 C17 . . 115.7(4) ?
    C16 O4 C18 . . 116.2(3) ?
    C1 N1 C2 . . 117.5(3) ?
    C3 N2 C4 . . 116.6(3) ?
    C9 N3 C5 . . 116.7(4) ?
    C10 N4 C14 . . 116.5(4) ?
    N1 C1 C4 . . 121.1(4) ?
    N1 C1 C10 . . 116.2(3) ?
    C4 C1 C10 . . 122.7(4) ?
    N1 C2 C3 . . 120.9(4) ?
    N1 C2 C15 . . 118.3(3) ?
    C3 C2 C15 . . 120.8(4) ?
    N2 C3 C2 . . 122.5(4) ?
    N2 C3 C16 . . 116.7(3) ?
    C2 C3 C16 . . 120.8(4) ?
    N2 C4 C1 . . 121.1(4) ?
    N2 C4 C5 . . 115.8(3) ?
    C1 C4 C5 . . 122.8(4) ?
    N3 C5 C6 . . 123.2(4) ?
    N3 C5 C4 . . 117.7(3) ?
    C6 C5 C4 . . 119.1(4) ?
    C5 C6 C7 . . 119.0(4) ?
    C5 C6 H6 . . 120.5 ?
    C7 C6 H6 . . 120.5 ?
    C8 C7 C6 . . 118.9(4) ?
    C8 C7 H7 . . 120.5 ?
    C6 C7 H7 . . 120.5 ?
    C7 C8 C9 . . 118.3(4) ?
    C7 C8 H8 . . 120.9 ?
    C9 C8 H8 . . 120.9 ?
    N3 C9 C8 . . 123.9(4) ?
    N3 C9 H9 . . 118.1 ?
    C8 C9 H9 . . 118.1 ?
    N4 C10 C11 . . 123.2(4) ?
    N4 C10 C1 . . 117.0(3) ?
    C11 C10 C1 . . 119.7(4) ?
    C12 C11 C10 . . 119.1(4) ?
    C12 C11 H11 . . 120.5 ?
    C10 C11 H11 . . 120.5 ?
    C13 C12 C11 . . 118.8(4) ?
    C13 C12 H12 . . 120.6 ?
    C11 C12 H12 . . 120.6 ?
    C12 C13 C14 . . 118.3(4) ?
    C12 C13 H13 . . 120.9 ?
    C14 C13 H13 . . 120.9 ?
    N4 C14 C13 . . 124.2(4) ?
    N4 C14 H14 . . 117.9 ?
    C13 C14 H14 . . 117.9 ?
    O1 C15 O2 . . 125.6(4) ?
    O1 C15 C2 . . 122.9(4) ?
    O2 C15 C2 . . 111.6(4) ?
    O3 C16 O4 . . 126.2(4) ?
    O3 C16 C3 . . 124.5(4) ?
    O4 C16 C3 . . 109.4(3) ?
    O2 C17 H17A . . 109.5 ?
    O2 C17 H17B . . 109.5 ?
    H17A C17 H17B . . 109.5 ?
    O2 C17 H17C . . 109.5 ?
    H17A C17 H17C . . 109.5 ?
    H17B C17 H17C . . 109.5 ?
    O4 C18 H18A . . 109.5 ?
    O4 C18 H18B . . 109.5 ?
    H18A C18 H18B . . 109.5 ?
    O4 C18 H18C . . 109.5 ?
    H18A C18 H18C . . 109.5 ?
    H18B C18 H18C . . 109.5 ?
loop_
    _geom_torsion_atom_site_label_1
    _geom_torsion_atom_site_label_2
    _geom_torsion_atom_site_label_3
    _geom_torsion_atom_site_label_4
    _geom_torsion_site_symmetry_1
    _geom_torsion_site_symmetry_2
    _geom_torsion_site_symmetry_3
    _geom_torsion_site_symmetry_4
    _geom_torsion
    _geom_torsion_publ_flag
    C2 N1 C1 C4 . . . . -3.6(5) ?
    C2 N1 C1 C10 . . . . 175.4(3) ?
    C1 N1 C2 C3 . . . . -1.6(5) ?
    C1 N1 C2 C15 . . . . -178.2(4) ?
    C4 N2 C3 C2 . . . . -1.4(5) ?
    C4 N2 C3 C16 . . . . -178.6(4) ?
    N1 C2 C3 N2 . . . . 4.3(6) ?
    C15 C2 C3 N2 . . . . -179.2(4) ?
    N1 C2 C3 C16 . . . . -178.6(4) ?
    C15 C2 C3 C16 . . . . -2.1(6) ?
    C3 N2 C4 C1 . . . . -3.8(5) ?
    C3 N2 C4 C5 . . . . 170.5(3) ?
    N1 C1 C4 N2 . . . . 6.5(5) ?
    C10 C1 C4 N2 . . . . -172.4(4) ?
    N1 C1 C4 C5 . . . . -167.4(4) ?
    C10 C1 C4 C5 . . . . 13.7(5) ?
    C9 N3 C5 C6 . . . . -0.6(6) ?
    C9 N3 C5 C4 . . . . -177.9(4) ?
    N2 C4 C5 N3 . . . . 50.7(5) ?
    C1 C4 C5 N3 . . . . -135.1(4) ?
    N2 C4 C5 C6 . . . . -126.6(4) ?
    C1 C4 C5 C6 . . . . 47.6(6) ?
    N3 C5 C6 C7 . . . . 0.7(7) ?
    C4 C5 C6 C7 . . . . 177.9(4) ?
    C5 C6 C7 C8 . . . . -0.2(7) ?
    C6 C7 C8 C9 . . . . -0.4(7) ?
    C5 N3 C9 C8 . . . . 0.1(6) ?
    C7 C8 C9 N3 . . . . 0.4(7) ?
    C14 N4 C10 C11 . . . . -0.4(7) ?
    C14 N4 C10 C1 . . . . 176.0(4) ?
    N1 C1 C10 N4 . . . . -133.7(4) ?
    C4 C1 C10 N4 . . . . 45.3(5) ?
    N1 C1 C10 C11 . . . . 42.8(5) ?
    C4 C1 C10 C11 . . . . -138.2(4) ?
    N4 C10 C11 C12 . . . . -0.7(7) ?
    C1 C10 C11 C12 . . . . -177.0(4) ?
    C10 C11 C12 C13 . . . . 1.2(7) ?
    C11 C12 C13 C14 . . . . -0.6(8) ?
    C10 N4 C14 C13 . . . . 1.0(8) ?
    C12 C13 C14 N4 . . . . -0.5(8) ?
    C17 O2 C15 O1 . . . . 4.4(7) ?
    C17 O2 C15 C2 . . . . -174.1(4) ?
    N1 C2 C15 O1 . . . . 120.0(5) ?
    C3 C2 C15 O1 . . . . -56.6(6) ?
    N1 C2 C15 O2 . . . . -61.5(5) ?
    C3 C2 C15 O2 . . . . 121.9(4) ?
    C18 O4 C16 O3 . . . . -6.2(7) ?
    C18 O4 C16 C3 . . . . 173.9(4) ?
    N2 C3 C16 O3 . . . . -50.9(6) ?
    C2 C3 C16 O3 . . . . 131.8(5) ?
    N2 C3 C16 O4 . . . . 128.9(4) ?
    C2 C3 C16 O4 . . . . -48.3(5) ?
loop_
    _geom_hbond_atom_site_label_D
    _geom_hbond_atom_site_label_H
    _geom_hbond_atom_site_label_A
    _geom_hbond_site_symmetry_A
    _geom_hbond_distance_DH
    _geom_hbond_distance_HA
    _geom_hbond_distance_DA
    _geom_hbond_angle_DHA
    C11 H11 N3 4_464 0.93 2.57 3.334(5) 140
    C7 H7 Cg2 2_565 0.93 2.95 3.742(5) 144
    C17 H17C Cg2 3_464 0.96 2.92 3.722(6) 141
_shelx_hkl_file
;
   2   0   0 6324.90   30.14   0
  -2   0   0 6519.32   31.54   0
   4   0   0  605.29    7.88   0
  -4   0   0  605.23    7.91   0
   6   0   0   81.60    3.95   0
  -6   0   0   85.91    4.05   0
   8   0   0   34.16    3.46   0
  -8   0   0   37.73    3.44   0
   1   1   0 1008.97    5.65   0
  -1   1   0 1050.01    5.78   0
   3   1   0  352.34    5.43   0
  -3   1   0  375.83    5.56   0
   5   1   0  165.89    4.88   0
  -5   1   0  154.41    4.77   0
   7   1   0  282.78    7.73   0
  -7   1   0  270.10    7.45   0
   9   1   0   23.17    3.50   0
  -9   1   0   33.40    3.73   0
   0   2   0    6.05    1.09   0
   0   2   0    5.65    1.03   0
   2   2   0 1828.67   10.75   0
  -2   2   0 1853.68   10.83   0
   4   2   0  355.56    6.25   0
  -4   2   0  345.15    6.18   0
   6   2   0    1.29    1.59   0
  -6   2   0    4.48    1.60   0
   8   2   0    7.67    2.20   0
  -8   2   0    1.96    2.08   0
   1   3   0  146.45    3.14   0
  -1   3   0  146.40    3.10   0
   3   3   0 1571.72   11.97   0
  -3   3   0 1552.97   11.94   0
   5   3   0   43.28    2.86   0
  -5   3   0   41.16    2.76   0
   7   3   0    9.26    2.22   0
  -7   3   0   14.54    2.46   0
   9   3   0    4.21    2.27   0
  -9   3   0   -1.40    2.10   0
   0   4   0 1191.51    8.99   0
   0   4   0 1172.37    8.85   0
   2   4   0  533.62    6.74   0
  -2   4   0  531.87    6.77   0
   4   4   0  145.96    4.38   0
  -4   4   0  142.90    4.38   0
   6   4   0   35.39    3.09   0
  -6   4   0   49.08    3.45   0
   8   4   0   30.44    3.36   0
  -8   4   0   25.70    3.26   0
  -1   5   0   44.51    2.32   0
   1   5   0   48.42    2.46   0
   3   5   0   72.44    3.11   0
  -3   5   0   70.35    3.05   0
   5   5   0    0.31    1.55   0
  -5   5   0    2.03    1.52   0
   7   5   0  113.05    5.37   0
  -7   5   0  102.29    5.25   0
   9   5   0   28.19    3.45   0
  -9   5   0   23.05    3.42   0
   0   6   0   67.58    2.95   0
   0   6   0   71.21    2.96   0
   2   6   0  401.86    6.86   0
  -2   6   0  382.53    6.71   0
   4   6   0   76.97    3.76   0
  -4   6   0   85.93    3.87   0
   6   6   0   38.29    3.42   0
  -6   6   0   40.77    3.34   0
   8   6   0  102.58    5.64   0
  -8   6   0  100.93    5.58   0
  -1   7   0  708.82    9.44   0
   1   7   0  688.39    9.28   0
   3   7   0  690.06   10.14   0
  -3   7   0  673.72   10.21   0
   5   7   0  196.88    6.35   0
  -5   7   0  189.49    6.19   0
   7   7   0   -2.12    1.83   0
  -7   7   0   -1.67    1.91   0
   0   8   0   74.56    3.49   0
   0   8   0   67.83    3.34   0
   2   8   0   71.88    3.54   0
  -2   8   0   57.40    3.46   0
   4   8   0   33.11    2.92   0
  -4   8   0   33.52    2.96   0
   6   8   0  130.51    5.90   0
  -6   8   0  102.59    5.39   0
   8   8   0    2.21    2.33   0
  -8   8   0    6.01    2.46   0
  -1   9   0   97.73    4.31   0
   1   9   0   85.65    4.08   0
   3   9   0   57.66    3.74   0
  -3   9   0   54.57    3.61   0
   5   9   0  349.47    9.23   0
  -5   9   0  355.22    9.21   0
   7   9   0    0.44    2.71   0
  -7   9   0   -2.39    2.17   0
   0  10   0 1260.89   15.49   0
   0  10   0 1284.51   15.55   0
   2  10   0 1719.61   18.71   0
  -2  10   0 1677.11   18.67   0
   4  10   0  111.94    5.38   0
  -4  10   0  108.61    5.45   0
   6  10   0   28.47    3.40   0
  -6  10   0   19.81    3.21   0
  -1  11   0  396.83    9.68   0
   1  11   0  392.55    9.34   0
   3  11   0   96.47    5.06   0
  -3  11   0   88.78    4.93   0
   5  11   0   -2.88    1.97   0
  -5  11   0    1.64    2.16   0
   0  12   0   19.73    2.73   0
   0  12   0   11.53    2.44   0
   2  12   0   34.10    3.50   0
  -2  12   0   29.13    3.43   0
   4  12   0   60.44    4.68   0
  -4  12   0   60.23    4.63   0
  -1  13   0    3.49    2.21   0
   1  13   0    2.54    2.21   0
   3  13   0    1.31    2.10   0
  -3  13   0    5.54    2.20   0
   0  14   0  113.69    6.09   0
   0  14   0  116.71    6.16   0
   2  14   0   28.24    3.81   0
  -2  14   0   27.04    3.75   0
  -9   0   1    1.01    1.84   0
   9   0  -1    2.39    1.85   0
  -7   0   1    3.23    1.55   0
   7   0  -1   -1.26    1.63   0
  -5   0   1   -1.48    1.27   0
   5   0  -1   -0.25    1.37   0
   3   0  -1    2.42    1.17   0
  -3   0   1    0.46    1.26   0
   1   0  -1   -1.53    0.78   0
  -1   0   1   -0.97    0.76   0
   1   0   1   -1.24    0.85   0
  -1   0  -1    2.22    0.89   0
   3   0   1    3.08    1.29   0
  -3   0  -1    1.08    1.24   0
   5   0   1    1.95    1.37   0
  -5   0  -1    1.04    1.21   0
   7   0   1    0.87    1.53   0
  -7   0  -1   -0.48    1.74   0
   9   0   1   -2.97    1.57   0
  -9   0  -1    3.19    2.07   0
  -8   1   1   48.34    3.80   0
   8   1  -1   42.18    3.77   0
  -6   1   1  120.65    4.64   0
   6   1  -1  108.40    4.46   0
  -4   1   1  465.46    6.90   0
   4   1  -1  453.65    6.87   0
   2   1  -1 3401.06   14.70   0
  -2   1   1 3456.29   15.09   0
   0   1  -1 1094.91    5.12   0
   0   1   1 1245.94    5.50   0
   2   1   1 1431.40   16.33   0
  -2   1  -1 9229.62   42.96   0
   4   1   1   82.40    3.26   0
  -4   1  -1   79.87    3.22   0
   6   1   1   45.44    3.20   0
  -6   1  -1   41.41    3.01   0
   8   1   1   13.84    2.84   0
  -8   1  -1   17.63    2.67   0
  -9   2   1    1.16    2.10   0
   9   2  -1    3.46    2.03   0
  -7   2   1   40.41    3.47   0
   7   2  -1   52.82    3.63   0
  -5   2   1  154.75    4.73   0
   5   2  -1  144.18    4.64   0
   3   2  -1  178.88    3.92   0
  -3   2   1  174.67    3.86   0
   1   2  -1 4969.51   28.85   0
  -1   2   1 6894.15   35.89   0
   1   2   1   62.84    2.03   0
  -1   2  -1   58.51    2.02   0
   3   2   1 1550.53   11.60   0
  -3   2  -1 1498.30   11.40   0
   5   2   1   51.29    2.94   0
  -5   2  -1   50.51    2.98   0
   7   2   1   65.74    4.12   0
  -7   2  -1   62.87    4.00   0
   9   2   1   36.47    3.81   0
  -9   2  -1   25.77    3.40   0
  -8   3   1    8.55    2.29   0
   8   3  -1    8.46    2.24   0
  -6   3   1    5.04    1.68   0
   6   3  -1    5.40    1.67   0
  -4   3   1  423.91    6.99   0
   4   3  -1  405.89    6.98   0
   2   3  -1  254.41    4.37   0
  -2   3   1  251.41    4.27   0
   0   3  -1  507.61    5.21   0
   0   3   1  541.78    5.37   0
   2   3   1   97.17    2.89   0
  -2   3  -1   89.43    2.83   0
   4   3   1  635.63    8.82   0
  -4   3  -1  624.86    8.74   0
   6   3   1  175.45    5.81   0
  -6   3  -1  176.95    5.85   0
   8   3   1   49.34    4.05   0
  -8   3  -1   51.47    4.18   0
   9   4  -1    8.85    2.46   0
  -9   4   1    7.31    2.53   0
  -7   4   1    1.84    1.75   0
   7   4  -1    1.44    1.77   0
  -5   4   1   19.00    2.14   0
   5   4  -1   14.53    2.09   0
   3   4  -1  141.21    3.95   0
  -3   4   1  135.91    3.89   0
   1   4  -1   12.89    1.46   0
  -1   4   1   12.31    1.53   0
   1   4   1  314.32    4.91   0
  -1   4  -1  289.97    4.75   0
   3   4   1  696.00    8.64   0
  -3   4  -1  649.04    8.39   0
   5   4   1  220.20    6.00   0
  -5   4  -1  209.53    5.88   0
   7   4   1  148.06    5.93   0
  -7   4  -1  137.15    5.80   0
   9   4   1    4.93    2.69   0
  -9   4  -1    1.63    2.48   0
  -8   5   1   92.12    5.28   0
   8   5  -1   89.75    5.32   0
   6   5  -1   47.10    3.60   0
  -6   5   1   51.11    3.38   0
  -4   5   1   53.54    3.05   0
   4   5  -1   59.43    3.17   0
   2   5  -1  409.16    6.42   0
  -2   5   1  394.70    6.25   0
   0   5  -1  915.73    8.94   0
   0   5   1  960.72    9.12   0
   2   5   1   81.91    3.14   0
  -2   5  -1   83.18    3.19   0
   4   5   1  120.04    4.43   0
  -4   5  -1  118.08    4.28   0
   6   5   1  499.26   10.15   0
  -6   5  -1  476.99    9.95   0
   8   5   1   50.72    4.41   0
  -8   5  -1   48.42    4.14   0
   9   6  -1    9.26    2.43   0
  -9   6   1    3.66    2.59   0
  -7   6   1   61.50    4.28   0
   7   6  -1   60.56    4.37   0
  -5   6   1   50.67    3.47   0
   5   6  -1   53.04    3.46   0
   3   6  -1    9.43    1.69   0
  -3   6   1    9.61    1.82   0
   1   6  -1  110.58    3.60   0
  -1   6   1  108.54    3.56   0
  -1   6  -1  542.93    7.69   0
   1   6   1  578.42    7.94   0
   3   6   1   13.19    1.81   0
  -3   6  -1    7.41    1.70   0
   5   6   1  707.65   11.34   0
  -5   6  -1  634.45   11.01   0
   7   6   1   71.23    4.66   0
  -7   6  -1   69.17    4.53   0
  -8   7   1    4.76    2.57   0
   8   7  -1   10.88    2.69   0
   6   7  -1  292.89    8.26   0
  -6   7   1  278.24    8.01   0
  -4   7   1   62.10    3.49   0
   4   7  -1   66.07    3.66   0
   2   7  -1  112.62    4.06   0
  -2   7   1  114.11    4.10   0
   0   7  -1   95.22    3.70   0
   0   7   1  104.65    3.83   0
   2   7   1   90.77    3.89   0
  -2   7  -1   91.54    3.83   0
   4   7   1  218.46    6.24   0
  -4   7  -1  198.23    6.08   0
   6   7   1   72.92    4.48   0
  -6   7  -1   65.56    4.41   0
   8   7   1   26.51    3.82   0
  -8   7  -1   30.94    3.73   0
   7   8  -1   20.79    3.14   0
  -7   8   1   28.20    3.30   0
  -5   8   1   38.01    3.31   0
   5   8  -1   48.40    3.49   0
  -3   8   1  787.06   11.48   0
   3   8  -1  790.63   11.58   0
   1   8  -1  117.39    4.31   0
  -1   8   1  119.04    4.33   0
  -1   8  -1  254.43    6.31   0
   1   8   1  264.89    6.36   0
   3   8   1  142.28    5.18   0
  -3   8  -1  142.96    5.23   0
   5   8   1   -0.53    2.22   0
  -5   8  -1    3.91    1.85   0
   7   8   1   50.39    4.54   0
  -7   8  -1   63.38    4.45   0
  -6   9   1    8.50    2.35   0
   6   9  -1    1.89    2.18   0
   4   9  -1  811.28   13.11   0
  -4   9   1  793.46   13.09   0
   2   9  -1  292.70    7.28   0
  -2   9   1  280.76    7.17   0
   0   9  -1  104.82    4.40   0
   0   9   1  115.20    4.46   0
   2   9   1  779.53   11.80   0
  -2   9  -1  726.25   11.57   0
   4   9   1  107.01    4.93   0
  -4   9  -1   89.40    4.84   0
   6   9   1   80.85    5.03   0
  -6   9  -1   67.39    4.57   0
   7  10  -1   13.77    2.79   0
  -7  10   1    9.29    2.86   0
  -5  10   1   27.72    3.22   0
   5  10  -1   27.68    3.19   0
   3  10  -1  409.25    9.57   0
  -3  10   1  404.37    9.38   0
   1  10  -1   70.53    3.97   0
  -1  10   1   75.63    4.25   0
  -1  10  -1  223.36    6.80   0
   1  10   1  251.93    7.09   0
   3  10   1   70.79    4.20   0
  -3  10  -1   61.43    4.00   0
   5  10   1   68.13    4.61   0
  -5  10  -1   72.49    4.83   0
   7  10   1   17.87    3.31   0
  -7  10  -1   17.42    3.10   0
  -6  11   1   14.96    2.78   0
   6  11  -1   23.84    3.26   0
   4  11  -1   38.66    3.70   0
  -4  11   1   36.95    3.60   0
   2  11  -1   11.38    2.37   0
  -2  11   1    2.21    2.25   0
   0  11  -1  326.79    8.56   0
   0  11   1  324.86    8.57   0
   2  11   1   30.21    3.11   0
  -2  11  -1   26.78    3.13   0
   4  11   1   82.00    4.79   0
  -4  11  -1   69.51    4.72   0
   6  11   1    9.48    2.63   0
  -6  11  -1    5.44    2.66   0
  -5  12   1   22.85    3.22   0
   5  12  -1   20.93    3.22   0
   3  12  -1    6.25    2.00   0
  -3  12   1    9.10    2.18   0
   1  12  -1   26.66    3.03   0
  -1  12   1   26.93    3.24   0
  -1  12  -1   51.36    4.07   0
   1  12   1   57.40    4.18   0
   3  12   1   33.39    3.49   0
  -3  12  -1   39.62    3.66   0
   5  12   1    6.31    2.64   0
  -5  12  -1    8.21    2.58   0
   4  13  -1   15.05    2.83   0
  -4  13   1   11.39    2.78   0
   2  13  -1   21.26    3.26   0
  -2  13   1   16.00    2.92   0
   0  13  -1   38.21    3.92   0
   0  13   1   48.78    4.12   0
   2  13   1  100.42    5.63   0
  -2  13  -1   92.63    5.51   0
   4  13   1   55.91    4.43   0
  -4  13  -1   45.76    4.40   0
   3  14  -1   -2.94    2.16   0
  -3  14   1   -4.36    2.18   0
   1  14  -1   22.04    3.24   0
  -1  14   1   15.74    3.05   0
  -1  14  -1    5.77    2.54   0
   1  14   1    5.72    2.61   0
   3  14   1   24.74    3.69   0
  -3  14  -1   25.87    3.93   0
 -10   0   2   43.11    4.25   0
  10   0  -2   36.48    4.04   0
  -8   0   2   73.55    4.56   0
   8   0  -2   68.07    4.47   0
  -6   0   2  521.05    9.20   0
   6   0  -2  519.04    9.10   0
  -4   0   2  552.63    7.42   0
   4   0  -2  528.23    7.27   0
   2   0  -2 9550.93   46.95   0
  -2   0   2 2952.14   22.86   0
   0   0  -2 2073.28    8.79   0
   0   0   2 2198.35    8.97   0
   2   0   2 4068.37   29.66   0
  -2   0  -2 9999.00   46.28   0
   4   0   2  501.53    7.56   0
  -4   0  -2  539.90    7.83   0
   6   0   2  183.17    5.77   0
  -6   0  -2  180.71    5.79   0
   8   0   2  140.47    6.29   0
  -8   0  -2  131.96    6.26   0
  -9   1   2   29.48    3.43   0
   9   1  -2   28.87    3.51   0
  -7   1   2   40.52    3.12   0
   7   1  -2   35.41    3.14   0
  -5   1   2 1651.20   14.65   0
   5   1  -2 1598.40   14.37   0
   3   1  -2 3020.92   15.61   0
  -3   1   2 3146.87   16.08   0
   1   1  -2  922.35    5.84   0
  -1   1   2  998.83    6.03   0
   1   1   2   18.85    1.40   0
  -1   1  -2   13.23    1.41   0
   3   1   2   17.76    1.81   0
  -3   1  -2   15.82    1.65   0
   5   1   2  278.87    6.38   0
  -5   1  -2  266.84    6.33   0
   7   1   2   22.90    2.81   0
  -7   1  -2   25.21    2.76   0
   9   1   2   -2.06    2.25   0
  -9   1  -2    3.83    2.19   0
 -10   2   2   11.75    2.83   0
  10   2  -2   15.58    2.97   0
  -8   2   2    6.61    2.23   0
   8   2  -2    0.69    2.16   0
  -6   2   2   20.18    2.22   0
   6   2  -2   12.81    2.27   0
  -4   2   2  489.55    7.37   0
   4   2  -2  490.55    7.47   0
   2   2  -2  266.01    4.24   0
  -2   2   2  293.09    4.36   0
   0   2  -2  209.63    3.13   0
   0   2   2  237.23    3.36   0
   2   2   2 1751.32   11.18   0
  -2   2  -2 1637.44   10.78   0
   4   2   2  590.48    8.44   0
  -4   2  -2  593.41    8.46   0
   6   2   2   -0.21    1.66   0
  -6   2  -2    2.79    1.65   0
   8   2   2   18.58    2.91   0
  -8   2  -2   12.68    2.78   0
   9   3  -2    3.72    2.42   0
  -9   3   2    8.46    2.33   0
  -7   3   2    4.95    2.17   0
   7   3  -2   16.27    2.38   0
  -5   3   2  106.42    4.09   0
   5   3  -2  102.43    4.02   0
   3   3  -2   46.65    2.35   0
  -3   3   2   43.37    2.26   0
   1   3  -2  346.25    4.62   0
  -1   3   2  362.61    4.71   0
   1   3   2 1685.85   10.46   0
  -1   3  -2 1487.32    9.85   0
   3   3   2  131.52    3.81   0
  -3   3  -2  127.50    3.76   0
   5   3   2  112.58    4.38   0
  -5   3  -2  114.61    4.31   0
   7   3   2   -3.79    1.86   0
  -7   3  -2    2.49    1.91   0
   9   3   2   37.21    4.12   0
  -9   3  -2   29.83    3.91   0
  -8   4   2   48.37    4.21   0
   8   4  -2   53.61    4.07   0
   6   4  -2   22.79    2.47   0
  -6   4   2   22.47    2.53   0
  -4   4   2   15.90    1.80   0
   4   4  -2   14.11    1.84   0
   2   4  -2  411.34    6.07   0
  -2   4   2  431.75    6.19   0
   0   4  -2  122.73    3.23   0
   0   4   2  127.80    3.25   0
   2   4   2 1989.73   13.67   0
  -2   4  -2 1864.47   13.22   0
   4   4   2  198.96    5.45   0
  -4   4  -2  193.72    5.33   0
   6   4   2   26.36    2.88   0
  -6   4  -2   30.07    2.93   0
   8   4   2   25.83    3.37   0
  -8   4  -2   20.25    3.24   0
   9   5  -2    0.00    2.46   0
  -9   5   2   -3.03    2.10   0
  -7   5   2   67.12    4.27   0
   7   5  -2   74.72    4.48   0
  -5   5   2  104.72    4.36   0
   5   5  -2   97.15    4.28   0
   3   5  -2   80.82    3.23   0
  -3   5   2   82.22    3.35   0
   1   5  -2  337.93    5.63   0
  -1   5   2  349.55    5.67   0
  -1   5  -2  100.92    3.35   0
   1   5   2  114.97    3.50   0
   3   5   2  525.55    8.20   0
  -3   5  -2  476.47    7.81   0
   5   5   2  148.41    5.35   0
  -5   5  -2  137.35    5.25   0
   7   5   2   53.21    4.05   0
  -7   5  -2   59.61    4.28   0
   9   5   2    2.06    2.57   0
  -9   5  -2    1.61    2.47   0
  -8   6   2   47.30    4.32   0
   8   6  -2   49.66    4.27   0
   6   6  -2   92.51    4.75   0
  -6   6   2   96.65    4.70   0
  -4   6   2  105.56    4.13   0
   4   6  -2  108.32    4.18   0
   2   6  -2  219.97    5.20   0
  -2   6   2  224.63    5.22   0
   0   6  -2  621.57    8.18   0
   0   6   2  659.89    8.38   0
   2   6   2   82.63    3.43   0
  -2   6  -2   68.83    3.23   0
   4   6   2   35.54    2.83   0
  -4   6  -2   32.85    2.65   0
   6   6   2  229.33    7.40   0
  -6   6  -2  213.47    7.12   0
   8   6   2    7.18    2.82   0
  -8   6  -2   17.89    2.86   0
  -7   7   2    4.36    2.01   0
   7   7  -2    2.38    2.15   0
  -5   7   2   49.75    3.39   0
   5   7  -2   50.82    3.49   0
  -3   7   2   22.61    2.29   0
   3   7  -2   21.63    2.32   0
   1   7  -2   61.23    2.98   0
  -1   7   2   50.07    2.84   0
  -1   7  -2  113.00    4.01   0
   1   7   2  122.91    4.17   0
   3   7   2  130.23    4.65   0
  -3   7  -2  114.11    4.47   0
   5   7   2  257.14    7.44   0
  -5   7  -2  247.23    7.32   0
   7   7   2   21.95    3.37   0
  -7   7  -2   19.70    3.01   0
  -8   8   2    1.47    2.63   0
   8   8  -2   -0.28    2.42   0
  -6   8   2    0.46    1.81   0
   6   8  -2    2.80    2.18   0
  -4   8   2  236.95    6.70   0
   4   8  -2  238.64    6.82   0
   2   8  -2    1.49    1.60   0
  -2   8   2    1.62    1.46   0
   0   8  -2   36.11    2.63   0
   0   8   2   34.59    2.62   0
   2   8   2    1.38    1.41   0
  -2   8  -2    1.38    1.57   0
   4   8   2  203.53    6.38   0
  -4   8  -2  166.71    6.11   0
   6   8   2    8.77    2.36   0
  -6   8  -2    7.06    2.31   0
   8   8   2    2.90    2.39   0
  -8   8  -2    1.61    2.56   0
   7   9  -2    9.87    2.88   0
  -7   9   2   14.26    2.56   0
  -5   9   2   29.11    3.10   0
   5   9  -2   30.61    3.08   0
  -3   9   2  414.20    8.89   0
   3   9  -2  400.47    8.81   0
   1   9  -2   22.36    2.45   0
  -1   9   2   19.95    2.38   0
  -1   9  -2    7.91    1.83   0
   1   9   2    6.38    1.90   0
   3   9   2  252.51    7.16   0
  -3   9  -2  246.68    7.13   0
   5   9   2   12.21    2.54   0
  -5   9  -2    8.56    2.36   0
   7   9   2   -1.88    2.27   0
  -7   9  -2    6.59    2.56   0
  -6  10   2   33.57    3.80   0
   6  10  -2   29.65    3.48   0
   4  10  -2  579.84   11.75   0
  -4  10   2  625.90   12.24   0
   2  10  -2  480.73    9.94   0
  -2  10   2  473.85    9.72   0
   0  10  -2   36.52    3.01   0
   0  10   2   32.98    3.08   0
   2  10   2   12.93    2.24   0
  -2  10  -2   13.84    2.30   0
   4  10   2  209.12    7.40   0
  -4  10  -2  181.33    6.82   0
   6  10   2   92.22    5.84   0
  -6  10  -2   92.24    5.44   0
  -5  11   2   80.27    5.16   0
   5  11  -2   65.39    4.81   0
   3  11  -2  287.29    8.40   0
  -3  11   2  269.11    8.21   0
   1  11  -2 1204.05   16.41   0
  -1  11   2 1202.91   16.62   0
  -1  11  -2   -0.13    2.01   0
   1  11   2    5.19    1.74   0
   3  11   2   65.90    4.51   0
  -3  11  -2   68.37    4.58   0
   5  11   2    8.12    2.65   0
  -5  11  -2    7.45    2.79   0
   4  12  -2    2.25    2.10   0
  -4  12   2   10.52    2.34   0
   2  12  -2   35.80    3.79   0
  -2  12   2   40.95    3.74   0
   0  12  -2   35.93    3.39   0
   0  12   2   29.71    3.38   0
   2  12   2   11.81    2.54   0
  -2  12  -2   15.51    2.73   0
   4  12   2    1.62    1.92   0
  -4  12  -2   -2.19    2.11   0
   3  13  -2   28.66    3.47   0
  -3  13   2   43.64    3.98   0
   1  13  -2   38.09    3.76   0
  -1  13   2   42.43    3.83   0
  -1  13  -2   28.08    3.33   0
   1  13   2   38.46    3.66   0
   3  13   2   42.05    4.40   0
  -3  13  -2   37.55    3.92   0
   2  14  -2   16.01    3.03   0
  -2  14   2    9.42    2.89   0
   0  14  -2   15.48    3.02   0
   0  14   2   19.82    3.13   0
   2  14   2   15.85    2.96   0
  -2  14  -2   17.61    3.10   0
  -9   0   3   -2.61    2.05   0
   9   0  -3    8.76    2.14   0
  -7   0   3    1.98    1.67   0
   7   0  -3   -1.33    1.81   0
  -5   0   3   -0.85    1.26   0
   5   0  -3   -1.72    1.31   0
   3   0  -3   -0.21    1.19   0
  -3   0   3   -0.58    1.22   0
   1   0  -3   -0.59    1.11   0
  -1   0   3    0.10    1.08   0
   1   0   3    1.97    1.22   0
  -1   0  -3    0.28    1.20   0
   3   0   3    2.88    1.23   0
  -3   0  -3    0.45    1.33   0
   5   0   3    0.29    1.37   0
  -5   0  -3    1.14    1.36   0
   7   0   3   -2.49    1.99   0
  -7   0  -3    1.29    1.66   0
   9   0   3   -5.02    2.00   0
  -9   0  -3   -9.02    2.07   0
  10   1  -3    7.14    2.71   0
 -10   1   3    2.25    2.84   0
  -8   1   3   67.13    4.27   0
   8   1  -3   55.97    4.20   0
  -6   1   3  229.83    6.25   0
   6   1  -3  219.93    6.21   0
  -4   1   3  600.69    7.84   0
   4   1  -3  567.48    7.64   0
   2   1  -3  578.76    5.90   0
  -2   1   3  629.42    6.14   0
   0   1  -3 1546.78    8.32   0
   0   1   3 1919.26   10.07   0
   2   1   3 2913.93   15.02   0
  -2   1  -3 2729.11   14.36   0
   4   1   3  707.34    9.26   0
  -4   1  -3  703.70    9.30   0
   6   1   3  193.66    6.20   0
  -6   1  -3  195.93    6.16   0
   8   1   3   26.24    3.34   0
  -8   1  -3   39.70    3.51   0
  -9   2   3   41.95    3.78   0
   9   2  -3   39.87    3.86   0
  -7   2   3   23.40    2.67   0
   7   2  -3   24.66    2.69   0
  -5   2   3  831.90   10.56   0
   5   2  -3  831.51   10.63   0
   3   2  -3 3722.50   18.27   0
  -3   2   3 3974.46   19.03   0
   1   2  -3  650.63    5.93   0
  -1   2   3  730.03    6.24   0
   1   2   3 8489.50   39.00   0
  -1   2  -3 7314.12   34.00   0
   3   2   3  405.83    6.47   0
  -3   2  -3  393.04    6.37   0
   5   2   3   82.36    3.89   0
  -5   2  -3   82.79    3.91   0
   7   2   3    9.11    1.99   0
  -7   2  -3    8.03    2.07   0
   9   2   3   11.34    2.83   0
  -9   2  -3   13.31    2.82   0
  -8   3   3   -2.14    1.53   0
   8   3  -3   -3.42    1.72   0
  -6   3   3   79.37    3.94   0
   6   3  -3   85.53    3.98   0
  -4   3   3  289.61    5.96   0
   4   3  -3  278.83    5.76   0
   2   3  -3  504.63    6.21   0
  -2   3   3  541.70    6.40   0
   0   3  -3  359.96    4.88   0
   0   3   3  409.85    5.21   0
   2   3   3  675.97    7.87   0
  -2   3  -3  624.47    7.52   0
   4   3   3  295.70    6.32   0
  -4   3  -3  282.88    6.22   0
   6   3   3   31.94    3.16   0
  -6   3  -3   34.33    2.94   0
   8   3   3   58.33    4.67   0
  -8   3  -3   68.25    4.65   0
  -9   4   3   13.64    2.94   0
   9   4  -3    8.73    2.77   0
  -7   4   3    9.87    2.22   0
   7   4  -3    9.91    2.24   0
  -5   4   3   78.55    3.64   0
   5   4  -3   67.79    3.50   0
   3   4  -3   18.32    1.74   0
  -3   4   3   16.21    1.83   0
   1   4  -3   12.37    1.59   0
  -1   4   3    9.40    1.53   0
   1   4   3  604.72    7.27   0
  -1   4  -3  534.75    6.83   0
   3   4   3 1227.72   12.05   0
  -3   4  -3 1157.47   11.77   0
   5   4   3   69.79    3.85   0
  -5   4  -3   72.75    3.80   0
   7   4   3   83.39    4.84   0
  -7   4  -3   78.97    4.59   0
  -9   4  -3  155.92    7.41   0
   9   4   3  165.49    7.54   0
  -8   5   3   45.41    4.13   0
   8   5  -3   48.62    4.13   0
   6   5  -3  172.47    5.90   0
  -6   5   3  175.61    5.97   0
  -4   5   3    8.74    1.75   0
   4   5  -3    8.93    1.77   0
   2   5  -3  178.53    4.46   0
  -2   5   3  175.12    4.46   0
   0   5  -3 4191.25   20.52   0
   0   5   3 4649.75   21.72   0
   2   5   3 2426.97   16.59   0
  -2   5  -3 2193.33   15.94   0
   4   5   3 1765.94   16.46   0
  -4   5  -3 1605.41   15.92   0
   6   5   3   29.34    3.06   0
  -6   5  -3   16.58    2.66   0
  -8   5  -3  136.97    6.73   0
   8   5   3  160.20    7.08   0
   9   6  -3   32.38    3.97   0
  -9   6   3   13.44    3.30   0
  -7   6   3   42.86    3.71   0
   7   6  -3   37.61    3.56   0
  -5   6   3   42.17    3.06   0
   5   6  -3   36.30    2.91   0
   3   6  -3   97.56    3.84   0
  -3   6   3  111.21    4.03   0
   1   6  -3  333.31    6.21   0
  -1   6   3  339.05    6.20   0
  -1   6  -3  141.98    4.22   0
   1   6   3  159.02    4.41   0
   3   6   3   76.28    3.64   0
  -3   6  -3   82.30    3.66   0
   5   6   3  211.32    6.58   0
  -5   6  -3  191.05    6.52   0
   7   6   3  218.61    7.99   0
  -7   6  -3  201.66    7.55   0
  -8   7   3   23.72    3.38   0
   8   7  -3   15.78    3.08   0
   6   7  -3   21.84    2.62   0
  -6   7   3   12.89    2.56   0
  -4   7   3  111.99    4.68   0
   4   7  -3  112.30    4.62   0
   2   7  -3   46.84    2.84   0
  -2   7   3   52.43    2.92   0
   0   7  -3    1.75    1.42   0
   0   7   3    3.23    1.47   0
   2   7   3   36.19    2.60   0
  -2   7  -3   33.06    2.53   0
   4   7   3   55.72    3.53   0
  -4   7  -3   46.57    3.24   0
   6   7   3   73.39    4.62   0
  -6   7  -3   67.67    4.47   0
   8   7   3   16.27    3.15   0
  -8   7  -3   13.45    2.96   0
   7   8  -3   42.59    3.98   0
  -7   8   3   44.54    3.93   0
  -5   8   3   18.27    2.49   0
   5   8  -3    7.29    2.25   0
  -3   8   3  141.81    5.06   0
   3   8  -3  132.76    4.93   0
   1   8  -3 1189.01   13.45   0
  -1   8   3 1265.16   13.80   0
  -1   8  -3   25.76    2.62   0
   1   8   3   35.92    2.69   0
   3   8   3   64.58    3.75   0
  -3   8  -3   55.25    3.59   0
   5   8   3  159.25    6.40   0
  -5   8  -3  152.11    6.07   0
   7   8   3   29.31    3.42   0
  -7   8  -3   24.42    3.18   0
   8   9  -3    9.02    2.47   0
  -8   9   3   -4.30    2.09   0
  -6   9   3   64.34    4.58   0
   6   9  -3   70.79    4.58   0
   4   9  -3  230.29    7.17   0
  -4   9   3  246.21    7.47   0
   2   9  -3  167.36    5.60   0
  -2   9   3  170.59    5.69   0
   0   9  -3  156.01    5.34   0
   0   9   3  156.00    5.34   0
   2   9   3   48.48    3.33   0
  -2   9  -3   50.94    3.46   0
   4   9   3  392.47    9.47   0
  -4   9  -3  341.04    8.94   0
   6   9   3  113.53    5.87   0
  -6   9  -3  114.65    5.95   0
   7  10  -3   68.71    5.15   0
  -7  10   3   69.96    5.23   0
  -5  10   3   82.92    5.06   0
   5  10  -3   88.92    5.09   0
   3  10  -3  129.17    5.59   0
  -3  10   3  139.51    5.71   0
   1  10  -3   55.34    3.71   0
  -1  10   3   51.07    3.61   0
  -1  10  -3    5.86    1.96   0
   1  10   3    4.99    2.00   0
   3  10   3   69.17    4.40   0
  -3  10  -3   68.94    4.40   0
   5  10   3   12.92    2.72   0
  -5  10  -3   10.88    2.67   0
  -6  11   3   24.47    3.58   0
   6  11  -3   24.25    3.66   0
   4  11  -3   47.80    3.87   0
  -4  11   3   46.75    4.03   0
   2  11  -3  377.35    9.49   0
  -2  11   3  382.16    9.53   0
   0  11  -3   80.01    4.60   0
   0  11   3   87.71    4.67   0
   2  11   3   58.36    4.29   0
  -2  11  -3   61.18    4.19   0
   4  11   3   36.97    3.70   0
  -4  11  -3   38.51    3.80   0
   6  11   3   24.65    3.70   0
  -6  11  -3   28.78    3.46   0
  -5  12   3  170.72    7.40   0
   5  12  -3  166.83    7.46   0
   3  12  -3   58.13    4.25   0
  -3  12   3   58.23    4.52   0
   1  12  -3  487.83   11.36   0
  -1  12   3  523.03   11.47   0
  -1  12  -3  158.92    6.63   0
   1  12   3  173.56    6.84   0
   3  12   3    9.27    2.73   0
  -3  12  -3    8.22    2.41   0
   5  12   3    5.47    2.59   0
  -5  12  -3    9.94    2.59   0
   4  13  -3   27.02    3.70   0
  -4  13   3   22.99    3.38   0
   2  13  -3   37.12    3.77   0
  -2  13   3   23.12    3.29   0
   0  13  -3    3.40    2.05   0
   0  13   3    2.71    2.14   0
   2  13   3   41.60    4.00   0
  -2  13  -3   35.89    4.16   0
   4  13   3   -1.74    2.22   0
  -4  13  -3    0.18    2.20   0
   3  14  -3   14.07    3.17   0
  -3  14   3   17.63    3.12   0
   1  14  -3   19.91    3.54   0
  -1  14   3   33.15    3.63   0
  -1  14  -3   29.45    3.62   0
   1  14   3   17.14    3.13   0
 -10   0   4   19.02    3.32   0
  10   0  -4   20.60    3.54   0
   8   0  -4  409.37   10.07   0
  -8   0   4  434.23   10.46   0
  -6   0   4  336.80    7.37   0
   6   0  -4  313.93    7.32   0
  -4   0   4  363.31    6.33   0
   4   0  -4  351.23    6.28   0
   2   0  -4 2259.59   12.23   0
  -2   0   4 2454.14   12.81   0
   0   0  -4 5736.95   23.75   0
   0   0   4 6132.06   28.61   0
   2   0   4 4217.84   19.54   0
  -2   0  -4 4108.98   19.15   0
   4   0   4  594.39    8.78   0
  -4   0  -4  592.88    8.76   0
   6   0   4  104.92    4.71   0
  -6   0  -4   95.94    4.61   0
  -8   0  -4   11.60    2.60   0
   8   0   4   18.35    2.91   0
  -9   1   4    2.92    2.16   0
   9   1  -4    2.35    2.17   0
  -7   1   4  183.93    6.22   0
   7   1  -4  173.97    6.07   0
  -5   1   4  794.88   10.24   0
   5   1  -4  781.06   10.20   0
   3   1  -4   17.53    1.71   0
  -3   1   4   20.44    1.73   0
   1   1  -4  414.09    4.91   0
  -1   1   4  469.64    5.30   0
   1   1   4  608.47    6.40   0
  -1   1  -4  548.73    6.07   0
   3   1   4   46.09    2.54   0
  -3   1  -4   49.97    2.57   0
   5   1   4    9.76    2.03   0
  -5   1  -4   10.81    2.07   0
   7   1   4   30.13    3.21   0
  -7   1  -4   32.14    3.36   0
   9   1   4   16.84    3.37   0
  -9   1  -4   15.68    2.93   0
 -10   2   4    1.13    2.26   0
  10   2  -4   -2.21    2.04   0
  -8   2   4   11.76    2.55   0
   8   2  -4   13.51    2.67   0
  -6   2   4   89.68    4.15   0
   6   2  -4   88.66    4.13   0
  -4   2   4   87.14    3.34   0
   4   2  -4   83.47    3.26   0
   2   2  -4  349.48    5.11   0
  -2   2   4  381.00    5.41   0
   0   2  -4  407.13    5.16   0
   0   2   4  454.51    5.64   0
   2   2   4 1063.46    9.72   0
  -2   2  -4  946.50    9.19   0
   4   2   4  799.71   10.40   0
  -4   2  -4  743.89   10.16   0
   6   2   4   39.12    3.17   0
  -6   2  -4   44.71    3.34   0
  -8   2  -4   51.52    4.26   0
   8   2   4   42.46    3.99   0
   9   3  -4   18.75    3.08   0
  -9   3   4   16.15    3.09   0
  -7   3   4   27.00    2.78   0
   7   3  -4   29.48    2.87   0
  -5   3   4   41.27    2.65   0
   5   3  -4   37.73    2.70   0
   3   3  -4   89.39    3.20   0
  -3   3   4   95.91    3.27   0
   1   3  -4 1017.61    8.68   0
  -1   3   4 1175.44    9.38   0
   1   3   4  724.39    7.71   0
  -1   3  -4  626.43    7.19   0
   3   3   4  438.21    7.16   0
  -3   3  -4  402.35    6.99   0
   5   3   4   -2.43    1.54   0
  -5   3  -4    1.13    1.68   0
   7   3   4   27.71    3.09   0
  -7   3  -4   15.44    2.76   0
  -9   3  -4   18.21    3.28   0
   9   3   4    5.28    2.58   0
  -8   4   4   -2.76    2.11   0
   8   4  -4    3.13    1.98   0
   6   4  -4   32.61    2.77   0
  -6   4   4   35.96    2.92   0
  -4   4   4 1229.29   12.51   0
   4   4  -4 1145.69   12.13   0
   2   4  -4  260.82    5.06   0
  -2   4   4  265.22    5.15   0
   0   4  -4  659.38    7.67   0
   0   4   4  710.45    8.20   0
   2   4   4 3368.52   19.18   0
  -2   4  -4 2948.96   18.17   0
   4   4   4   17.55    2.27   0
  -4   4  -4   16.02    2.12   0
   6   4   4  245.82    7.52   0
  -6   4  -4  231.98    7.24   0
   8   4   4   14.08    2.86   0
  -8   4  -4   11.53    2.71   0
  -9   5   4    7.11    2.33   0
   9   5  -4    4.53    2.15   0
  -7   5   4    1.00    1.86   0
   7   5  -4   -1.32    1.81   0
  -5   5   4   53.43    3.37   0
   5   5  -4   53.33    3.36   0
   3   5  -4  114.44    3.86   0
  -3   5   4  129.15    4.10   0
   1   5  -4  123.38    3.73   0
  -1   5   4  137.33    3.90   0
  -1   5  -4   75.84    3.06   0
   1   5   4   84.50    3.31   0
   3   5   4   75.45    3.46   0
  -3   5  -4   59.39    3.25   0
   5   5   4  155.81    5.76   0
  -5   5  -4  141.09    5.55   0
   7   5   4   47.68    3.97   0
  -7   5  -4   35.93    3.67   0
  -8   6   4    4.12    2.50   0
   8   6  -4   12.54    2.72   0
   6   6  -4   12.83    2.33   0
  -6   6   4   12.34    2.36   0
  -4   6   4   43.63    2.96   0
   4   6  -4   33.17    2.79   0
   2   6  -4  473.64    7.71   0
  -2   6   4  513.90    8.02   0
   0   6  -4  184.94    4.82   0
   0   6   4  201.31    4.95   0
   2   6   4  106.07    4.01   0
  -2   6  -4   97.74    3.83   0
   4   6   4  418.64    8.78   0
  -4   6  -4  362.95    8.20   0
  -6   6  -4   94.05    5.11   0
   6   6   4  112.79    5.41   0
  -8   6  -4   68.82    5.03   0
   8   6   4   65.30    5.11   0
  -7   7   4   94.89    5.33   0
   7   7  -4   98.81    5.39   0
  -5   7   4   21.96    2.54   0
   5   7  -4   17.03    2.50   0
  -3   7   4   50.23    3.14   0
   3   7  -4   45.73    3.03   0
  -1   7   4  923.05   11.17   0
   1   7  -4  866.22   10.92   0
  -1   7  -4   79.89    3.59   0
   1   7   4   85.95    3.71   0
   3   7   4   49.03    3.14   0
  -3   7  -4   37.58    3.06   0
   5   7   4    8.78    2.35   0
  -5   7  -4    5.56    2.31   0
   7   7   4   54.96    4.51   0
  -7   7  -4   56.02    4.62   0
   8   8  -4    4.42    2.55   0
  -8   8   4   10.57    2.81   0
  -6   8   4    1.82    2.13   0
   6   8  -4    1.43    2.12   0
  -4   8   4    9.96    2.02   0
   4   8  -4    3.90    1.74   0
   2   8  -4   10.19    1.78   0
  -2   8   4    5.52    1.81   0
   0   8  -4    9.41    1.78   0
   0   8   4   10.67    1.79   0
   2   8   4   85.30    4.06   0
  -2   8  -4   77.46    3.86   0
   4   8   4    7.75    2.24   0
  -4   8  -4    5.62    2.14   0
  -6   8  -4   92.51    5.31   0
   6   8   4  110.75    5.67   0
   7   9  -4    3.09    2.23   0
  -7   9   4    0.67    2.08   0
  -5   9   4   58.72    4.10   0
   5   9  -4   57.38    4.19   0
  -3   9   4    2.46    1.75   0
   3   9  -4    2.57    1.67   0
   1   9  -4    6.42    1.56   0
  -1   9   4   -1.01    1.61   0
  -1   9  -4   10.46    2.02   0
   1   9   4    4.55    1.59   0
   3   9   4   18.77    2.51   0
  -3   9  -4   11.95    2.44   0
  -5   9  -4   14.29    2.57   0
   5   9   4   20.86    3.07   0
   7   9   4    4.19    2.87   0
  -7   9  -4   12.22    2.82   0
  -6  10   4  216.92    8.28   0
   6  10  -4  217.90    8.37   0
   4  10  -4  288.10    8.45   0
  -4  10   4  319.60    8.87   0
   2  10  -4  135.32    5.53   0
  -2  10   4  159.00    5.89   0
   0  10  -4   37.73    3.22   0
   0  10   4   39.92    3.20   0
   2  10   4  158.94    6.09   0
  -2  10  -4  145.44    5.86   0
  -4  10  -4  254.34    8.16   0
   4  10   4  290.45    8.77   0
   6  10   4   16.41    3.41   0
  -6  10  -4   19.74    3.07   0
  -5  11   4   41.45    4.02   0
   5  11  -4   42.51    4.04   0
   3  11  -4  458.28   10.78   0
  -3  11   4  460.82   10.62   0
   1  11  -4  110.00    5.22   0
  -1  11   4  119.42    5.46   0
  -1  11  -4   24.22    3.05   0
   1  11   4   31.62    3.25   0
   3  11   4   23.05    3.09   0
  -3  11  -4   10.40    2.77   0
  -5  11  -4   18.21    3.40   0
   5  11   4   18.32    3.09   0
   4  12  -4    9.65    2.76   0
  -4  12   4    9.34    2.53   0
   2  12  -4   34.65    3.66   0
  -2  12   4   37.78    3.56   0
   0  12  -4   29.74    3.59   0
   0  12   4   51.00    3.80   0
   2  12   4    4.12    2.15   0
  -2  12  -4   -0.65    2.29   0
   4  12   4    7.83    2.73   0
  -4  12  -4    1.63    2.34   0
   3  13  -4    9.30    2.71   0
  -3  13   4   12.21    2.97   0
   1  13  -4   40.34    3.90   0
  -1  13   4   42.43    4.11   0
  -1  13  -4  262.99    9.03   0
   1  13   4  272.83    9.20   0
   3  13   4   20.13    3.41   0
  -3  13  -4   11.06    2.97   0
   2  14  -4   24.70    3.52   0
  -2  14   4   36.17    3.82   0
   0  14  -4  111.81    6.28   0
   0  14   4  123.14    6.58   0
   2  14   4   11.88    2.97   0
  -2  14  -4    6.59    2.81   0
   9   0  -5    7.15    2.16   0
  -9   0   5    4.66    2.23   0
  -7   0   5   -0.28    1.60   0
   7   0  -5   -1.46    1.68   0
  -5   0   5    2.17    1.33   0
   5   0  -5    1.79    1.38   0
   3   0  -5    0.76    1.25   0
  -3   0   5   -4.55    1.13   0
   1   0  -5   -1.17    1.27   0
  -1   0   5   -3.57    1.20   0
   1   0   5    4.00    1.24   0
  -1   0  -5   -0.17    1.17   0
   3   0   5   -2.84    1.16   0
  -3   0  -5    0.00    1.25   0
   5   0   5   -2.09    1.54   0
  -5   0  -5    1.12    1.46   0
  -7   0  -5   -2.41    1.69   0
   7   0   5   -1.08    1.71   0
 -10   1   5   84.79    6.01   0
  10   1  -5   95.65    5.98   0
   8   1  -5  228.26    7.63   0
  -8   1   5  235.66    7.65   0
  -6   1   5  437.34    8.54   0
   6   1  -5  447.10    8.63   0
  -4   1   5  837.00    9.57   0
   4   1  -5  792.36    9.37   0
   2   1  -5   58.45    2.39   0
  -2   1   5   59.14    2.41   0
   0   1  -5 1163.74    8.99   0
   0   1   5 1431.18   10.02   0
   2   1   5  959.37    9.47   0
  -2   1  -5  885.91    9.18   0
   4   1   5   55.94    3.10   0
  -4   1  -5   51.61    3.07   0
   6   1   5   59.67    3.81   0
  -6   1  -5   59.08    3.76   0
  -8   1  -5   22.30    3.18   0
   8   1   5   19.35    3.14   0
  -9   2   5   51.41    4.29   0
   9   2  -5   51.98    4.19   0
  -7   2   5   34.36    3.08   0
   7   2  -5   35.14    3.23   0
  -5   2   5  584.37    9.02   0
   5   2  -5  571.75    9.04   0
   3   2  -5  216.39    4.67   0
  -3   2   5  247.99    4.92   0
   1   2  -5 1410.04   10.18   0
  -1   2   5 1717.02   11.22   0
   1   2   5  311.02    5.18   0
  -1   2  -5  261.96    4.77   0
   3   2   5  127.73    4.04   0
  -3   2  -5  125.63    4.06   0
   5   2   5  185.79    5.91   0
  -5   2  -5  178.17    5.71   0
  -7   2  -5   10.68    2.52   0
   7   2   5   12.20    2.48   0
  -8   3   5   97.99    5.28   0
   8   3  -5   94.26    5.27   0
  -6   3   5   39.22    3.09   0
   6   3  -5   45.91    3.22   0
  -4   3   5  204.62    5.10   0
   4   3  -5  206.33    5.16   0
   2   3  -5  108.16    3.29   0
  -2   3   5  125.52    3.55   0
   0   3  -5   72.33    2.71   0
   0   3   5   94.72    3.04   0
   2   3   5  322.30    6.09   0
  -2   3  -5  311.39    5.88   0
   4   3   5  459.43    8.58   0
  -4   3  -5  427.90    8.26   0
   6   3   5   12.51    2.27   0
  -6   3  -5   11.77    2.12   0
   8   3   5   32.98    3.73   0
  -8   3  -5   20.20    3.52   0
  -9   4   5   69.47    4.98   0
   9   4  -5   73.97    5.17   0
  -7   4   5   22.48    2.71   0
   7   4  -5   24.64    2.63   0
  -5   4   5   96.13    4.13   0
   5   4  -5   88.34    4.00   0
   3   4  -5   17.37    1.92   0
  -3   4   5   19.00    1.93   0
   1   4  -5   11.09    1.55   0
  -1   4   5   14.35    1.64   0
   1   4   5  302.64    5.72   0
  -1   4  -5  261.21    5.30   0
   3   4   5  804.28   10.45   0
  -3   4  -5  689.54    9.82   0
  -5   4  -5  293.61    7.58   0
   5   4   5  308.90    7.75   0
  -7   4  -5  112.20    5.73   0
   7   4   5  116.53    5.91   0
  -8   5   5   62.54    4.44   0
   8   5  -5   57.32    4.41   0
   6   5  -5    6.43    1.83   0
  -6   5   5    6.77    2.04   0
  -4   5   5  108.35    4.23   0
   4   5  -5  121.63    4.37   0
   2   5  -5 2563.07   17.30   0
  -2   5   5 2895.55   18.28   0
   0   5  -5 1855.58   14.34   0
   0   5   5 2173.78   15.50   0
   2   5   5  110.58    3.94   0
  -2   5  -5   93.42    3.73   0
   4   5   5   57.35    3.43   0
  -4   5  -5   56.20    3.38   0
   6   5   5  329.61    8.88   0
  -6   5  -5  301.31    8.59   0
   8   5   5  134.94    7.02   0
  -8   5  -5  126.58    6.80   0
  -9   6   5   33.87    3.88   0
   9   6  -5   35.25    3.90   0
  -7   6   5   35.49    3.37   0
   7   6  -5   29.47    3.15   0
  -5   6   5   22.78    2.60   0
   5   6  -5   16.59    2.36   0
   3   6  -5  182.64    5.22   0
  -3   6   5  200.84    5.46   0
   1   6  -5  753.04    9.74   0
  -1   6   5  875.74   10.41   0
  -1   6  -5  322.28    6.58   0
   1   6   5  376.90    7.14   0
   3   6   5    7.59    1.83   0
  -3   6  -5    2.65    1.71   0
   5   6   5  315.12    8.27   0
  -5   6  -5  281.14    8.01   0
  -7   6  -5  157.52    6.98   0
   7   6   5  171.19    7.21   0
  -8   7   5   23.79    3.31   0
   8   7  -5   20.56    3.12   0
   6   7  -5   52.95    3.91   0
  -6   7   5   47.82    3.72   0
  -4   7   5    4.79    1.60   0
   4   7  -5    2.16    1.65   0
   2   7  -5  117.63    4.37   0
  -2   7   5  128.66    4.56   0
   0   7  -5  146.74    4.72   0
   0   7   5  180.68    5.20   0
   2   7   5    3.08    1.65   0
  -2   7  -5   -0.31    1.50   0
  -4   7  -5   39.07    3.16   0
   4   7   5   43.17    3.37   0
   6   7   5   13.97    3.04   0
  -6   7  -5   13.58    2.66   0
   7   8  -5   27.52    3.28   0
  -7   8   5   19.04    3.34   0
  -5   8   5  142.47    5.82   0
   5   8  -5  150.70    6.00   0
  -3   8   5   22.82    2.48   0
   3   8  -5   21.79    2.43   0
   1   8  -5   64.31    3.58   0
  -1   8   5   83.89    3.96   0
  -1   8  -5   70.13    3.75   0
   1   8   5   81.02    3.91   0
   3   8   5   51.31    3.66   0
  -3   8  -5   49.34    3.66   0
   5   8   5   18.51    2.72   0
  -5   8  -5   15.93    2.47   0
  -7   8  -5   29.75    3.73   0
   7   8   5   47.82    4.32   0
   8   9  -5   54.86    4.76   0
  -8   9   5   64.38    4.91   0
  -6   9   5  319.91    9.30   0
   6   9  -5  312.85    9.19   0
   4   9  -5   32.72    3.09   0
  -4   9   5   28.68    3.21   0
   2   9  -5   81.42    4.29   0
  -2   9   5   94.92    4.57   0
   0   9  -5    5.16    1.63   0
   0   9   5    9.96    1.92   0
   2   9   5   34.58    3.21   0
  -2   9  -5   31.17    2.89   0
   4   9   5   94.47    5.03   0
  -4   9  -5   83.15    4.74   0
  -6   9  -5    3.29    2.60   0
   6   9   5    3.87    2.63   0
   7  10  -5   31.83    3.73   0
  -7  10   5   27.89    3.74   0
  -5  10   5    0.19    2.50   0
   5  10  -5    1.63    2.11   0
   3  10  -5    5.26    1.96   0
  -3  10   5    4.31    2.34   0
   1  10  -5   12.78    2.19   0
  -1  10   5    9.70    2.20   0
  -1  10  -5   33.32    3.05   0
   1  10   5   38.70    3.33   0
   3  10   5    4.32    2.05   0
  -3  10  -5    2.70    2.13   0
   5  10   5   12.89    2.54   0
  -5  10  -5    6.11    2.36   0
  -6  11   5  125.69    6.75   0
   6  11  -5  116.31    6.57   0
   4  11  -5   30.80    3.42   0
  -4  11   5   15.46    3.20   0
   2  11  -5   31.82    3.23   0
  -2  11   5   28.73    3.14   0
   0  11  -5  350.30    9.27   0
   0  11   5  369.52    9.42   0
   2  11   5   59.33    4.47   0
  -2  11  -5   65.33    4.36   0
   4  11   5    9.33    3.01   0
  -4  11  -5   17.27    2.82   0
  -5  12   5   31.48    3.77   0
   5  12  -5   39.69    3.97   0
   3  12  -5    2.50    2.04   0
  -3  12   5   -0.46    2.38   0
   1  12  -5   19.10    3.06   0
  -1  12   5   24.59    3.18   0
  -1  12  -5   70.90    4.80   0
   1  12   5   91.40    5.24   0
   3  12   5   -2.33    2.09   0
  -3  12  -5   -0.60    2.40   0
   4  13  -5   48.51    4.59   0
  -4  13   5   58.98    4.64   0
   2  13  -5   38.47    4.01   0
  -2  13   5   40.10    4.20   0
   0  13  -5   13.51    2.97   0
   0  13   5   30.78    3.75   0
   2  13   5   14.62    3.02   0
  -2  13  -5   13.35    2.93   0
   1  14  -5   19.98    3.32   0
  -1  14   5   23.44    3.45   0
  -1  14  -5   23.29    3.39   0
   1  14   5   27.15    3.60   0
 -10   0   6  257.70    9.34   0
  10   0  -6  235.48    9.21   0
   8   0  -6  495.62   11.35   0
  -8   0   6  509.71   11.17   0
  -6   0   6  527.64    9.42   0
   6   0  -6  503.09    9.30   0
  -4   0   6 1442.46   12.89   0
   4   0  -6 1331.50   12.42   0
   2   0  -6 3519.66   17.63   0
  -2   0   6 3852.09   18.54   0
   0   0  -6 2831.69   16.05   0
   0   0   6 3014.18   15.70   0
   2   0   6  326.28    5.89   0
  -2   0  -6  311.32    5.78   0
   4   0   6  544.62    9.07   0
  -4   0  -6  552.27    9.14   0
   6   0   6   13.01    2.43   0
  -6   0  -6   19.13    2.70   0
   8   0   6    4.28    2.31   0
  -8   0  -6    3.69    2.20   0
  -9   1   6    3.45    2.20   0
   9   1  -6    0.82    2.08   0
  -7   1   6   96.96    4.63   0
   7   1  -6  101.11    4.79   0
  -5   1   6   72.50    3.51   0
   5   1  -6   75.24    3.57   0
   3   1  -6  405.52    6.42   0
  -3   1   6  442.17    6.73   0
   1   1  -6   54.34    2.40   0
  -1   1   6   78.78    2.74   0
   1   1   6  261.92    4.96   0
  -1   1  -6  241.13    4.77   0
   3   1   6  307.33    6.32   0
  -3   1  -6  280.67    6.10   0
   5   1   6   33.83    2.74   0
  -5   1  -6   26.70    2.62   0
   7   1   6   12.30    2.68   0
  -7   1  -6   15.10    2.93   0
 -10   2   6    8.48    2.51   0
  10   2  -6    6.73    2.94   0
  -8   2   6   61.95    4.28   0
   8   2  -6   53.35    4.10   0
  -6   2   6   48.82    3.28   0
   6   2  -6   56.46    3.43   0
  -4   2   6  378.94    6.81   0
   4   2  -6  349.33    6.59   0
   2   2  -6   82.80    2.98   0
  -2   2   6  100.59    3.23   0
   0   2  -6   57.98    2.49   0
   0   2   6   64.15    2.68   0
   2   2   6  490.15    7.46   0
  -2   2  -6  445.68    7.08   0
   4   2   6  103.07    4.27   0
  -4   2  -6   95.11    4.15   0
   6   2   6   12.22    2.54   0
  -6   2  -6   10.79    2.43   0
   8   2   6    9.53    3.18   0
  -8   2  -6   12.54    2.91   0
   9   3  -6    6.03    2.28   0
  -9   3   6    1.27    2.37   0
  -7   3   6   94.74    4.73   0
   7   3  -6   87.23    4.44   0
  -5   3   6  252.86    6.25   0
   5   3  -6  237.76    6.08   0
   3   3  -6   43.29    2.54   0
  -3   3   6   51.78    2.75   0
   1   3  -6  324.53    5.55   0
  -1   3   6  393.86    6.14   0
   1   3   6  729.78    8.79   0
  -1   3  -6  611.29    7.98   0
   3   3   6  186.63    5.19   0
  -3   3  -6  177.10    5.09   0
   5   3   6    5.28    2.00   0
  -5   3  -6    3.53    1.87   0
   7   3   6   13.84    2.75   0
  -7   3  -6   13.25    2.72   0
  -8   4   6   17.35    2.68   0
   8   4  -6   15.42    2.77   0
   6   4  -6   57.46    3.54   0
  -6   4   6   55.52    3.60   0
  -4   4   6   10.37    1.84   0
   4   4  -6   13.34    1.97   0
   2   4  -6  510.17    7.53   0
  -2   4   6  603.38    8.15   0
   0   4  -6  746.68    8.89   0
   0   4   6  874.10    9.68   0
   2   4   6  141.11    4.55   0
  -2   4  -6  128.62    4.34   0
   4   4   6  205.58    6.05   0
  -4   4  -6  183.97    5.76   0
   6   4   6  142.72    6.01   0
  -6   4  -6  127.10    5.84   0
   8   4   6   95.44    5.94   0
  -8   4  -6   87.72    5.42   0
  -9   5   6   36.69    3.75   0
   9   5  -6   25.76    3.55   0
  -7   5   6   -2.77    1.64   0
   7   5  -6   -4.03    1.78   0
  -5   5   6    9.39    1.77   0
   5   5  -6    4.89    1.60   0
   3   5  -6  209.98    5.47   0
  -3   5   6  218.39    5.53   0
   1   5  -6   67.72    3.09   0
  -1   5   6   75.70    3.39   0
  -1   5  -6  127.18    4.28   0
   1   5   6  139.76    4.44   0
   3   5   6  239.34    6.31   0
  -3   5  -6  212.99    6.01   0
   5   5   6   32.45    3.13   0
  -5   5  -6   25.06    2.98   0
   7   5   6   30.18    3.44   0
  -7   5  -6   29.61    3.40   0
  -8   6   6    1.74    2.41   0
   8   6  -6    6.98    2.19   0
   6   6  -6   48.32    3.74   0
  -6   6   6   56.69    3.79   0
  -4   6   6   21.76    2.28   0
   4   6  -6   19.08    2.30   0
   2   6  -6  309.96    6.65   0
  -2   6   6  348.50    6.95   0
   0   6  -6  111.95    4.05   0
   0   6   6  131.74    4.40   0
   2   6   6    0.44    1.59   0
  -2   6  -6    0.45    1.47   0
   4   6   6   -1.71    1.74   0
  -4   6  -6   -0.86    1.66   0
  -6   6  -6  221.41    7.75   0
   6   6   6  238.55    7.95   0
  -7   7   6   55.51    4.36   0
   7   7  -6   65.21    4.39   0
  -5   7   6  336.56    8.34   0
   5   7  -6  336.12    8.41   0
  -3   7   6   84.10    4.00   0
   3   7  -6   82.61    4.00   0
   1   7  -6  160.54    5.08   0
  -1   7   6  179.82    5.37   0
  -1   7  -6 1148.33   13.74   0
   1   7   6 1350.26   14.72   0
   3   7   6   26.33    2.67   0
  -3   7  -6   26.47    2.76   0
   5   7   6   97.49    5.19   0
  -5   7  -6  101.02    5.21   0
   7   7   6   63.71    5.08   0
  -7   7  -6   65.95    5.34   0
   8   8  -6    9.45    3.32   0
  -8   8   6   14.85    3.02   0
  -6   8   6    9.27    2.50   0
   6   8  -6    7.25    2.42   0
  -4   8   6   53.28    3.66   0
   4   8  -6   52.31    3.56   0
   2   8  -6    5.97    1.74   0
  -2   8   6    6.26    1.90   0
   0   8  -6    7.19    1.80   0
   0   8   6    2.92    1.70   0
   2   8   6   31.46    2.77   0
  -2   8  -6   26.06    2.55   0
   4   8   6   49.41    4.03   0
  -4   8  -6   55.54    3.93   0
   6   8   6   12.06    2.91   0
  -6   8  -6   12.10    2.80   0
   7   9  -6    8.73    2.43   0
  -7   9   6    7.97    2.52   0
  -5   9   6   85.32    4.95   0
   5   9  -6  101.13    5.27   0
  -3   9   6  109.71    5.05   0
   3   9  -6   94.57    4.62   0
   1   9  -6   11.77    2.29   0
  -1   9   6   21.62    2.47   0
  -1   9  -6    5.25    1.95   0
   1   9   6    7.71    2.12   0
   3   9   6   -1.13    1.80   0
  -3   9  -6    4.62    1.98   0
   5   9   6    1.08    2.12   0
  -5   9  -6    2.84    2.14   0
  -6  10   6  273.41    9.12   0
   6  10  -6  291.76    9.42   0
   4  10  -6  172.72    6.67   0
  -4  10   6  179.47    6.74   0
   2  10  -6   57.04    3.83   0
  -2  10   6   60.13    4.03   0
   0  10  -6    6.54    2.22   0
   0  10   6    8.29    2.10   0
   2  10   6  102.79    5.29   0
  -2  10  -6   91.34    4.91   0
   4  10   6   17.41    3.17   0
  -4  10  -6   12.13    2.84   0
  -5  11   6    8.08    2.40   0
   5  11  -6    9.07    2.34   0
   3  11  -6   37.31    3.52   0
  -3  11   6   31.44    3.61   0
   1  11  -6  149.50    6.25   0
  -1  11   6  142.71    6.14   0
  -1  11  -6  398.76   10.07   0
   1  11   6  460.72   10.76   0
   3  11   6   13.66    2.97   0
  -3  11  -6   19.09    3.06   0
  -5  11  -6    0.72    2.33   0
   5  11   6   -0.18    2.45   0
   4  12  -6   21.28    3.25   0
  -4  12   6   26.40    3.39   0
   2  12  -6    2.65    2.20   0
  -2  12   6    0.25    2.18   0
   0  12  -6    8.77    2.33   0
   0  12   6   11.04    2.54   0
   2  12   6   38.36    4.10   0
  -2  12  -6   34.87    3.75   0
   4  12   6   -5.31    2.30   0
  -4  12  -6    3.28    2.03   0
   3  13  -6   -5.43    2.06   0
  -3  13   6    4.94    2.33   0
   1  13  -6   49.22    4.51   0
  -1  13   6   58.18    4.64   0
  -1  13  -6    4.85    2.40   0
   1  13   6   -2.13    2.41   0
   0  14  -6   -1.64    2.04   0
   0  14   6    3.38    2.08   0
  -9   0   7   -3.25    2.29   0
   9   0  -7    1.22    1.94   0
  -7   0   7   -2.40    1.64   0
   7   0  -7    2.15    1.67   0
  -5   0   7    1.11    1.40   0
   5   0  -7    0.84    1.38   0
   3   0  -7    6.03    1.39   0
  -3   0   7   -2.13    1.33   0
   1   0  -7    0.09    1.16   0
  -1   0   7    0.09    1.20   0
   1   0   7    1.47    1.23   0
  -1   0  -7    4.15    1.33   0
   3   0   7    1.19    1.33   0
  -3   0  -7   -0.80    1.37   0
   5   0   7    1.63    1.65   0
  -5   0  -7    2.07    1.57   0
   7   0   7   -0.92    1.89   0
  -7   0  -7    1.33    2.01   0
 -10   1   7   41.10    4.14   0
  10   1  -7   56.32    4.70   0
   8   1  -7  125.98    6.02   0
  -8   1   7  136.43    6.03   0
  -6   1   7   14.26    2.11   0
   6   1  -7    9.73    1.85   0
  -4   1   7   22.40    2.07   0
   4   1  -7   18.10    2.05   0
   2   1  -7  499.70    6.98   0
  -2   1   7  582.25    7.48   0
   0   1  -7   28.25    2.09   0
   0   1   7   36.25    2.14   0
   2   1   7    2.52    1.25   0
  -2   1  -7    1.50    1.29   0
   4   1   7   56.18    3.43   0
  -4   1  -7   49.02    3.21   0
   6   1   7   85.58    4.71   0
  -6   1  -7   82.30    4.59   0
  -8   1  -7    5.46    2.30   0
   8   1   7    6.16    2.91   0
  -9   2   7   24.36    3.32   0
   9   2  -7   12.71    2.74   0
  -7   2   7  166.00    6.05   0
   7   2  -7  156.19    6.04   0
  -5   2   7   48.74    2.97   0
   5   2  -7   46.45    2.90   0
   3   2  -7 2488.55   16.85   0
  -3   2   7 2744.65   17.60   0
   1   2  -7   64.74    2.83   0
  -1   2   7   78.79    3.04   0
   1   2   7  155.22    4.34   0
  -1   2  -7  137.12    4.09   0
   3   2   7 1203.77   13.21   0
  -3   2  -7 1087.68   12.61   0
  -5   2  -7  103.77    4.87   0
   5   2   7  129.67    5.24   0
   7   2   7    0.76    2.22   0
  -7   2  -7    2.77    2.17   0
  -8   3   7   15.82    2.92   0
   8   3  -7   18.94    2.87   0
  -6   3   7  102.72    4.62   0
   6   3  -7  108.57    4.65   0
  -4   3   7   48.44    2.85   0
   4   3  -7   43.40    2.70   0
   2   3  -7   43.99    2.48   0
  -2   3   7   50.05    2.67   0
   0   3  -7   98.38    3.45   0
   0   3   7  120.03    3.80   0
   2   3   7   23.16    2.27   0
  -2   3  -7   22.32    2.13   0
   4   3   7  183.25    5.91   0
  -4   3  -7  161.36    5.57   0
   6   3   7   36.66    3.33   0
  -6   3  -7   33.81    3.31   0
  -8   3  -7   30.65    3.88   0
   8   3   7   35.25    4.03   0
  -9   4   7   24.76    3.59   0
   9   4  -7   31.41    3.64   0
  -7   4   7    7.90    2.41   0
   7   4  -7    6.44    2.15   0
  -5   4   7   50.07    3.23   0
   5   4  -7   53.56    3.26   0
   3   4  -7    4.60    1.57   0
  -3   4   7    9.64    1.58   0
   1   4  -7   14.63    1.81   0
  -1   4   7   18.82    1.89   0
   1   4   7  125.39    4.20   0
  -1   4  -7  112.45    3.91   0
   3   4   7   36.07    2.82   0
  -3   4  -7   28.30    2.51   0
   5   4   7   36.33    3.15   0
  -5   4  -7   29.87    3.15   0
   7   4   7   22.72    3.13   0
  -7   4  -7   18.10    3.07   0
  -8   5   7    2.53    2.16   0
   8   5  -7    8.72    2.27   0
   6   5  -7   44.29    3.51   0
  -6   5   7   45.16    3.49   0
  -4   5   7  154.74    5.08   0
   4   5  -7  143.44    4.95   0
   2   5  -7  103.85    3.90   0
  -2   5   7  121.69    4.18   0
   0   5  -7  375.80    7.05   0
   0   5   7  454.36    7.80   0
   2   5   7  721.16   10.51   0
  -2   5  -7  606.85    9.83   0
   4   5   7  557.53   10.48   0
  -4   5  -7  471.39    9.84   0
  -6   5  -7  243.87    8.10   0
   6   5   7  248.26    8.34   0
  -9   6   7    7.29    2.53   0
   9   6  -7    9.59    2.37   0
  -7   6   7   30.44    3.39   0
   7   6  -7   37.31    3.45   0
  -5   6   7   76.85    4.12   0
   5   6  -7   62.32    3.77   0
   3   6  -7  593.04    9.78   0
  -3   6   7  673.65   10.32   0
   1   6  -7  229.88    5.84   0
  -1   6   7  279.35    6.42   0
  -1   6  -7   55.33    3.18   0
   1   6   7   49.26    3.13   0
  -3   6  -7  116.40    4.91   0
   3   6   7  137.15    5.20   0
   5   6   7   76.83    4.62   0
  -5   6  -7   73.00    4.57   0
  -7   6  -7   28.56    3.53   0
   7   6   7   22.39    3.46   0
  -8   7   7   12.49    3.08   0
   8   7  -7    5.11    2.77   0
   6   7  -7    6.59    2.33   0
  -6   7   7    6.20    2.29   0
  -4   7   7  218.42    6.48   0
   4   7  -7  192.13    6.17   0
   2   7  -7  173.55    5.44   0
  -2   7   7  192.77    5.87   0
   0   7  -7   10.23    1.97   0
   0   7   7   11.39    1.83   0
   2   7   7   40.65    3.25   0
  -2   7  -7   37.43    3.15   0
   4   7   7   20.10    2.59   0
  -4   7  -7   11.03    2.51   0
  -6   7  -7   81.08    5.26   0
   6   7   7   93.08    5.67   0
   7   8  -7   65.37    4.72   0
  -7   8   7   70.88    4.74   0
  -5   8   7   76.72    4.54   0
   5   8  -7   84.41    4.59   0
  -3   8   7   74.82    4.09   0
   3   8  -7   69.49    3.92   0
   1   8  -7   24.54    2.49   0
  -1   8   7   23.36    2.66   0
  -1   8  -7   36.04    3.10   0
   1   8   7   43.45    3.13   0
   3   8   7   12.92    2.43   0
  -3   8  -7   13.57    2.50   0
  -5   8  -7   88.93    5.20   0
   5   8   7   89.97    5.30   0
  -6   9   7   76.61    5.09   0
   6   9  -7   94.70    5.35   0
   4   9  -7   49.56    3.91   0
  -4   9   7   62.13    4.06   0
   2   9  -7   11.36    2.16   0
  -2   9   7    2.08    1.93   0
   0   9  -7  201.21    6.59   0
   0   9   7  206.08    6.60   0
   2   9   7    6.45    2.08   0
  -2   9  -7    5.07    1.99   0
   4   9   7   37.34    3.44   0
  -4   9  -7   30.55    3.40   0
   6   9   7   12.93    3.16   0
  -6   9  -7    6.50    2.81   0
   7  10  -7   14.87    2.93   0
  -7  10   7   12.89    3.03   0
  -5  10   7   98.87    5.48   0
   5  10  -7   88.53    5.29   0
   3  10  -7   15.43    2.56   0
  -3  10   7   19.94    2.80   0
  -1  10   7   83.72    4.84   0
   1  10  -7   71.65    4.35   0
  -1  10  -7    9.05    2.19   0
   1  10   7    3.87    2.04   0
   3  10   7   28.52    3.24   0
  -3  10  -7   21.13    3.04   0
   5  10   7    5.36    2.19   0
  -5  10  -7    0.23    2.31   0
  -6  11   7   31.07    3.78   0
   6  11  -7   25.61    3.68   0
   4  11  -7   34.66    3.72   0
  -4  11   7   43.04    4.00   0
   2  11  -7   28.49    3.27   0
  -2  11   7   40.46    3.51   0
   0  11  -7   29.31    3.28   0
   0  11   7   24.92    3.40   0
   2  11   7    2.68    2.38   0
  -2  11  -7    5.79    2.36   0
   4  11   7    6.90    2.34   0
  -4  11  -7   -1.83    2.40   0
  -5  12   7   63.80    5.09   0
   5  12  -7   71.28    5.04   0
   3  12  -7    8.29    2.58   0
  -3  12   7    6.59    2.57   0
  -1  12   7   41.04    4.03   0
   1  12  -7   45.16    3.93   0
  -1  12  -7   54.84    4.35   0
   1  12   7   54.99    4.42   0
   3  12   7  134.99    6.94   0
  -3  12  -7  116.00    6.22   0
   4  13  -7    1.03    2.55   0
  -4  13   7    2.66    2.63   0
   2  13  -7   18.66    3.17   0
  -2  13   7   18.94    3.26   0
   0  13  -7   25.95    3.47   0
   0  13   7   23.84    3.50   0
   2  13   7   -0.66    2.45   0
  -2  13  -7   -0.24    2.29   0
 -10   0   8  214.77    8.68   0
  10   0  -8  188.20    8.37   0
   8   0  -8  337.25    9.45   0
  -8   0   8  357.86    9.49   0
  -6   0   8   70.74    3.88   0
   6   0  -8   70.81    3.93   0
  -4   0   8   40.54    2.65   0
   4   0  -8   36.20    2.50   0
   2   0  -8 2171.09   15.36   0
  -2   0   8 2384.11   15.98   0
   0   0  -8 4235.07   23.11   0
   0   0   8 4446.87   22.22   0
   2   0   8  391.30    7.27   0
  -2   0  -8  363.74    6.99   0
   4   0   8   61.71    3.65   0
  -4   0  -8   60.16    3.64   0
   6   0   8  155.91    6.31   0
  -6   0  -8  160.00    6.50   0
   8   0   8   18.39    3.28   0
  -8   0  -8   20.84    3.27   0
   9   1  -8  164.40    7.27   0
  -9   1   8  179.24    7.49   0
  -7   1   8  356.14    8.82   0
   7   1  -8  363.37    8.88   0
  -5   1   8   16.50    2.12   0
   5   1  -8   18.23    2.31   0
   3   1  -8  142.58    4.26   0
  -3   1   8  159.80    4.49   0
   1   1  -8  193.49    4.65   0
  -1   1   8  224.22    4.97   0
  -1   1  -8  169.18    4.57   0
   1   1   8  181.67    4.75   0
   3   1   8   61.72    3.37   0
  -3   1  -8   73.88    3.65   0
  -5   1  -8   47.22    3.66   0
   5   1   8   48.50    3.47   0
  -7   1  -8   61.08    4.50   0
   7   1   8   58.09    4.47   0
  -8   2   8   18.15    2.91   0
   8   2  -8   19.49    2.95   0
  -6   2   8  110.83    4.78   0
   6   2  -8  114.47    4.82   0
  -4   2   8  120.72    4.28   0
   4   2  -8  104.76    4.10   0
   2   2  -8  106.18    3.66   0
  -2   2   8  137.20    4.07   0
   0   2  -8   93.03    3.42   0
   0   2   8  113.15    3.73   0
   2   2   8   32.53    2.61   0
  -2   2  -8   28.93    2.38   0
  -4   2  -8   70.60    3.87   0
   4   2   8   68.22    3.80   0
   6   2   8   25.43    3.12   0
  -6   2  -8   18.58    3.13   0
   9   3  -8   13.52    3.11   0
  -9   3   8   13.55    2.84   0
  -7   3   8   29.65    2.94   0
   7   3  -8   22.79    2.76   0
  -5   3   8   72.99    3.74   0
   5   3  -8   70.77    3.72   0
   3   3  -8   -2.25    1.25   0
  -3   3   8    0.74    1.27   0
  -1   3   8  343.62    6.40   0
   1   3  -8  271.36    5.70   0
   1   3   8    6.94    1.70   0
  -1   3  -8    5.24    1.47   0
   3   3   8   47.56    3.11   0
  -3   3  -8   38.54    2.93   0
  -5   3  -8   12.60    2.49   0
   5   3   8   24.90    2.86   0
   7   3   8    4.66    2.17   0
  -7   3  -8   -2.09    2.12   0
  -8   4   8   15.67    2.78   0
   8   4  -8   10.54    2.94   0
   6   4  -8  204.85    6.60   0
  -6   4   8  210.70    6.69   0
  -4   4   8   32.22    2.55   0
   4   4  -8   26.68    2.45   0
   2   4  -8    8.77    1.69   0
  -2   4   8    7.22    1.59   0
   0   4  -8  103.23    3.80   0
   0   4   8  115.72    4.16   0
   2   4   8  811.58   11.25   0
  -2   4  -8  688.08   10.58   0
   4   4   8  707.46   12.00   0
  -4   4  -8  617.15   11.38   0
   6   4   8  108.22    5.73   0
  -6   4  -8   99.62    5.48   0
  -9   5   8   31.87    3.62   0
   9   5  -8   26.23    3.41   0
  -7   5   8   19.31    2.87   0
   7   5  -8   13.78    2.67   0
  -5   5   8   15.61    2.29   0
   5   5  -8   18.64    2.44   0
   3   5  -8  155.48    5.01   0
  -3   5   8  177.10    5.30   0
  -1   5   8  105.42    4.01   0
   1   5  -8   87.76    3.70   0
  -1   5  -8    8.70    1.77   0
   1   5   8   11.09    2.10   0
   3   5   8   65.54    4.09   0
  -3   5  -8   66.23    3.90   0
  -5   5  -8   51.87    4.12   0
   5   5   8   55.26    4.14   0
  -7   5  -8   25.96    3.19   0
   7   5   8   15.18    3.10   0
  -8   6   8   32.76    3.80   0
   8   6  -8   39.88    3.72   0
   6   6  -8   59.37    4.11   0
  -6   6   8   66.30    4.23   0
  -4   6   8  446.85    8.97   0
   4   6  -8  397.45    8.55   0
   2   6  -8  369.69    7.82   0
  -2   6   8  451.35    8.46   0
   0   6  -8  518.58    9.18   0
   0   6   8  632.81    9.97   0
   2   6   8  310.09    7.65   0
  -2   6  -8  262.10    6.94   0
   4   6   8  350.15    9.05   0
  -4   6  -8  300.42    8.61   0
   6   6   8  137.78    6.85   0
  -6   6  -8  140.24    6.75   0
  -7   7   8  107.49    5.60   0
   7   7  -8  107.16    5.68   0
  -5   7   8   48.42    3.72   0
   5   7  -8   37.40    3.38   0
  -3   7   8   19.41    2.35   0
   3   7  -8   12.83    2.21   0
   1   7  -8    3.75    1.78   0
  -1   7   8    3.24    1.73   0
  -1   7  -8    0.31    1.58   0
   1   7   8    0.10    1.81   0
   3   7   8  270.11    7.78   0
  -3   7  -8  230.53    7.18   0
  -5   7  -8   59.47    4.48   0
   5   7   8   69.67    4.64   0
   8   8  -8   24.86    3.56   0
  -8   8   8   12.12    3.01   0
  -6   8   8   70.89    4.66   0
   6   8  -8   60.81    4.52   0
   4   8  -8   26.22    3.07   0
  -4   8   8   33.07    3.17   0
   2   8  -8   96.31    4.63   0
  -2   8   8  117.27    5.04   0
   0   8  -8   15.46    2.34   0
   0   8   8   10.93    2.23   0
  -2   8  -8  176.45    6.26   0
   2   8   8  195.77    6.66   0
   4   8   8   13.52    2.74   0
  -4   8  -8   10.92    2.36   0
  -6   8  -8   19.54    3.49   0
   6   8   8   31.95    3.78   0
   7   9  -8   48.80    4.43   0
  -7   9   8   61.96    4.68   0
  -5   9   8  169.16    6.85   0
   5   9  -8  153.24    6.42   0
  -3   9   8  176.76    6.55   0
   3   9  -8  159.36    6.18   0
   1   9  -8   25.04    2.84   0
  -1   9   8   26.85    2.82   0
  -1   9  -8    2.50    1.88   0
   1   9   8    4.02    1.82   0
   3   9   8   -0.85    2.07   0
  -3   9  -8    0.24    1.96   0
   5   9   8   13.82    2.92   0
  -5   9  -8   12.47    2.64   0
  -6  10   8   40.68    4.07   0
   6  10  -8   26.23    3.79   0
   4  10  -8  252.97    8.50   0
  -4  10   8  297.37    8.94   0
   2  10  -8  243.94    7.75   0
  -2  10   8  278.47    8.25   0
   0  10  -8   49.46    3.93   0
   0  10   8   49.55    3.90   0
   2  10   8   13.06    2.91   0
  -2  10  -8   17.90    2.74   0
   4  10   8   19.60    2.81   0
  -4  10  -8    8.49    2.73   0
  -5  11   8    8.55    2.87   0
   5  11  -8   18.48    2.89   0
   3  11  -8   10.79    2.65   0
  -3  11   8   14.05    2.66   0
   1  11  -8  217.49    7.84   0
  -1  11   8  234.82    8.13   0
   1  11   8   22.03    3.34   0
  -1  11  -8   26.85    3.41   0
   3  11   8   35.94    3.65   0
  -3  11  -8   29.20    3.53   0
   4  12  -8   14.05    3.06   0
  -4  12   8   20.14    3.12   0
   2  12  -8    4.71    2.25   0
  -2  12   8    2.61    2.07   0
   0  12  -8    7.66    2.47   0
   0  12   8    1.68    2.34   0
   2  12   8   14.94    2.93   0
  -2  12  -8   10.75    2.72   0
   3  13  -8    8.99    2.85   0
  -3  13   8    9.83    2.86   0
  -1  13   8   16.31    2.95   0
   1  13  -8   13.39    2.97   0
  -1  13  -8    8.66    2.92   0
   1  13   8   11.94    2.98   0
  -9   0   9   -3.87    2.19   0
   9   0  -9   -5.62    1.80   0
   7   0  -9    0.80    1.78   0
  -7   0   9    7.21    1.95   0
  -5   0   9    0.93    1.41   0
   5   0  -9   -0.47    1.39   0
  -3   0   9   -3.21    1.38   0
   3   0  -9   -0.37    1.32   0
   1   0  -9    1.37    1.37   0
  -1   0   9   -0.68    1.32   0
   1   0   9   -3.53    1.35   0
  -1   0  -9   -1.27    1.35   0
  -3   0  -9    2.25    1.46   0
   3   0   9   -2.24    1.45   0
  -5   0  -9    4.73    1.84   0
   5   0   9   -0.61    1.72   0
  -7   0  -9    1.80    1.88   0
   7   0   9    1.71    2.18   0
   8   1  -9   96.55    5.42   0
  -8   1   9  117.08    5.64   0
  -6   1   9  460.11    9.65   0
   6   1  -9  459.93    9.58   0
  -4   1   9  367.47    7.37   0
   4   1  -9  347.80    7.22   0
   2   1  -9  280.25    6.00   0
  -2   1   9  308.77    6.19   0
   0   1  -9  393.78    7.17   0
   0   1   9  466.50    7.60   0
   2   1   9   45.30    3.00   0
  -2   1  -9   52.95    3.12   0
   4   1   9   32.39    3.06   0
  -4   1  -9   35.32    2.96   0
   6   1   9   27.60    3.22   0
  -6   1  -9   15.28    3.16   0
  -9   2   9   80.01    5.42   0
   9   2  -9   82.11    5.37   0
  -7   2   9   86.69    4.69   0
   7   2  -9   83.03    4.71   0
  -5   2   9  123.29    4.77   0
   5   2  -9  127.91    4.81   0
  -3   2   9    0.26    1.33   0
   3   2  -9    2.85    1.42   0
   1   2  -9  945.13   11.02   0
  -1   2   9 1171.79   11.96   0
  -1   2  -9   27.65    2.38   0
   1   2   9   34.92    2.60   0
   3   2   9  133.45    5.03   0
  -3   2  -9  136.15    5.02   0
  -5   2  -9   66.31    4.41   0
   5   2   9   73.92    4.37   0
   7   2   9    0.17    2.13   0
  -7   2  -9    0.39    2.08   0
  -8   3   9  104.98    5.75   0
   8   3  -9   92.92    5.27   0
  -6   3   9   22.24    2.71   0
   6   3  -9   24.25    2.65   0
  -4   3   9  371.10    7.62   0
   4   3  -9  324.08    7.16   0
   2   3  -9   48.88    2.90   0
  -2   3   9   65.10    3.23   0
   0   3   9   28.28    2.47   0
   0   3  -9   25.50    2.24   0
   2   3   9   53.36    3.27   0
  -2   3  -9   55.58    3.30   0
   4   3   9   20.44    2.78   0
  -4   3  -9   16.84    2.59   0
   6   3   9   38.07    3.76   0
  -6   3  -9   29.92    3.64   0
  -9   4   9    8.90    3.00   0
   9   4  -9   20.52    3.14   0
  -7   4   9    8.82    2.29   0
   7   4  -9    7.61    2.17   0
  -5   4   9   29.42    2.98   0
   5   4  -9   34.48    2.72   0
   3   4  -9   94.71    4.01   0
  -3   4   9  100.29    4.19   0
   1   4  -9  209.68    5.65   0
  -1   4   9  252.49    6.15   0
  -1   4  -9   42.24    2.81   0
   1   4   9   36.82    2.83   0
  -3   4  -9  106.97    4.85   0
   3   4   9  130.78    5.32   0
   5   4   9   27.01    3.29   0
  -5   4  -9   35.14    3.20   0
  -7   4  -9   10.60    2.52   0
   7   4   9    4.80    2.49   0
  -8   5   9   98.39    5.54   0
   8   5  -9   87.78    5.26   0
   6   5  -9  234.36    7.52   0
  -6   5   9  264.76    7.63   0
  -4   5   9  794.05   11.87   0
   4   5  -9  714.38   11.28   0
  -2   5   9  434.09    8.24   0
   2   5  -9  358.15    7.54   0
   0   5  -9  139.92    4.78   0
   0   5   9  163.73    5.21   0
   2   5   9  452.76    9.12   0
  -2   5  -9  391.65    8.53   0
  -4   5  -9  321.86    8.85   0
   4   5   9  391.12    9.52   0
  -6   5  -9  187.37    7.88   0
   6   5   9  221.08    8.20   0
  -7   6   9    5.39    2.48   0
   7   6  -9   15.68    2.64   0
  -5   6   9   13.77    2.57   0
   5   6  -9   21.39    2.63   0
   3   6  -9   89.97    4.30   0
  -3   6   9  101.92    4.70   0
   1   6  -9  144.55    5.36   0
  -1   6   9  180.28    5.74   0
  -1   6  -9  254.40    6.82   0
   1   6   9  282.43    7.39   0
   3   6   9   76.75    4.52   0
  -3   6  -9   68.12    4.04   0
   5   6   9  200.29    7.61   0
  -5   6  -9  171.66    7.01   0
  -8   7   9    5.89    2.47   0
   8   7  -9    3.42    2.25   0
   6   7  -9   24.48    2.89   0
  -6   7   9   26.16    3.24   0
   4   7  -9   40.56    3.34   0
  -4   7   9   52.85    3.59   0
   2   7  -9  116.37    4.94   0
  -2   7   9  148.13    5.49   0
   0   7   9   91.16    4.43   0
   0   7  -9   69.28    4.02   0
  -2   7  -9    6.55    2.06   0
   2   7   9    4.74    2.16   0
  -4   7  -9    8.25    2.62   0
   4   7   9   12.97    2.57   0
  -6   7  -9   17.89    3.33   0
   6   7   9   27.06    3.64   0
   7   8  -9    7.21    2.41   0
  -7   8   9    8.52    2.26   0
  -5   8   9  133.69    5.98   0
   5   8  -9  121.64    5.68   0
  -3   8   9  227.17    7.04   0
   3   8  -9  205.70    6.78   0
   1   8  -9  129.86    5.38   0
  -1   8   9  138.32    5.53   0
  -1   8  -9   12.04    2.18   0
   1   8   9    9.08    2.34   0
  -3   8  -9   14.85    2.63   0
   3   8   9   17.92    2.78   0
  -5   8  -9    4.54    2.41   0
   5   8   9    7.19    2.74   0
  -6   9   9   40.43    3.89   0
   6   9  -9   42.54    4.04   0
   4   9  -9  265.42    8.31   0
  -4   9   9  299.85    8.67   0
  -2   9   9  183.00    6.69   0
   2   9  -9  156.53    6.18   0
   0   9  -9    3.70    1.93   0
   0   9   9    0.59    1.92   0
   2   9   9  248.21    8.03   0
  -2   9  -9  197.78    7.38   0
   4   9   9   21.96    3.09   0
  -4   9  -9   15.08    2.96   0
  -5  10   9   13.93    2.91   0
   5  10  -9   20.27    2.98   0
   3  10  -9  113.88    5.60   0
  -3  10   9  131.34    6.18   0
  -1  10   9   24.40    3.24   0
   1  10  -9   18.95    2.91   0
  -1  10  -9   -1.01    2.09   0
   1  10   9    2.19    2.03   0
  -3  10  -9    2.31    2.26   0
   3  10   9    1.34    1.92   0
   4  11  -9   65.10    4.94   0
  -4  11   9   95.56    5.42   0
   2  11  -9    9.42    2.79   0
  -2  11   9   23.63    3.02   0
   0  11  -9    3.31    2.32   0
   0  11   9    6.42    2.45   0
   2  11   9    0.54    2.15   0
  -2  11  -9   -0.93    1.97   0
   3  12  -9   43.27    4.19   0
  -3  12   9   34.01    3.88   0
   1  12  -9   -1.54    1.98   0
  -1  12   9    3.99    2.33   0
  -1  12  -9   47.75    4.35   0
   1  12   9   62.19    4.86   0
   2  13  -9   16.53    3.30   0
  -2  13   9   15.94    3.22   0
   0  13   9    5.80    2.69   0
   0  13  -9   14.18    2.83   0
   8   0 -10  149.64    6.70   0
  -8   0  10  165.39    6.85   0
  -6   0  10  921.21   13.48   0
   6   0 -10  897.33   13.48   0
  -4   0  10  463.03    8.59   0
   4   0 -10  447.12    8.51   0
   2   0 -10 2419.34   18.53   0
  -2   0  10 2566.21   18.67   0
   0   0 -10   41.89    2.84   0
   0   0  10   46.84    2.91   0
   2   0  10   78.00    3.83   0
  -2   0 -10   73.62    3.75   0
  -4   0 -10   95.24    4.89   0
   4   0  10  106.40    5.02   0
  -6   0 -10   33.99    3.71   0
   6   0  10   44.85    3.95   0
  -9   1  10   43.96    4.04   0
   9   1 -10   45.87    4.12   0
  -7   1  10  151.77    6.07   0
   7   1 -10  150.94    6.11   0
   5   1 -10  375.11    8.40   0
  -5   1  10  419.63    8.68   0
   3   1 -10   34.37    2.54   0
  -3   1  10   37.57    2.66   0
   1   1 -10    9.85    1.84   0
  -1   1  10   15.06    1.83   0
   1   1  10    4.56    1.57   0
  -1   1 -10    4.59    1.48   0
  -3   1 -10    5.79    1.85   0
   3   1  10    5.13    1.91   0
   5   1  10   29.61    3.21   0
  -5   1 -10   25.49    2.89   0
   7   1  10    7.09    2.52   0
  -7   1 -10    0.00    2.46   0
  -8   2  10    7.58    2.47   0
   8   2 -10    4.67    2.29   0
  -6   2  10   32.91    3.08   0
   6   2 -10   24.88    2.87   0
  -4   2  10  416.85    8.38   0
   4   2 -10  387.93    8.02   0
   2   2 -10   23.71    2.16   0
  -2   2  10   25.03    2.18   0
   0   2 -10   75.40    3.48   0
   0   2  10   93.99    3.83   0
   2   2  10  311.27    7.34   0
  -2   2 -10  282.29    7.08   0
   4   2  10    2.28    1.82   0
  -4   2 -10    5.56    1.91   0
   6   2  10    6.56    2.11   0
  -6   2 -10    5.34    2.26   0
   9   3 -10   12.75    2.82   0
  -9   3  10   15.27    2.94   0
  -7   3  10   87.60    5.14   0
   7   3 -10   98.77    5.06   0
   5   3 -10   76.57    4.08   0
  -5   3  10   84.67    4.27   0
  -3   3  10  273.22    6.58   0
   3   3 -10  230.48    6.12   0
   1   3 -10  286.92    6.55   0
  -1   3  10  336.86    7.06   0
   1   3  10  231.64    6.29   0
  -1   3 -10  185.45    5.70   0
  -3   3 -10   35.27    3.17   0
   3   3  10   30.28    2.90   0
   5   3  10    2.34    2.37   0
  -5   3 -10    8.66    2.41   0
   7   3  10   84.27    5.63   0
  -7   3 -10   59.86    5.06   0
  -8   4  10  119.71    6.04   0
   8   4 -10  109.57    6.10   0
  -6   4  10  258.04    7.66   0
   6   4 -10  237.52    7.38   0
   4   4 -10   11.73    1.99   0
  -4   4  10   12.32    2.10   0
   2   4 -10   93.70    4.05   0
  -2   4  10   96.83    4.14   0
   0   4  10  113.53    4.46   0
   0   4 -10   94.53    4.13   0
   2   4  10  586.68   10.51   0
  -2   4 -10  496.74    9.75   0
   4   4  10   40.20    3.68   0
  -4   4 -10   34.94    3.39   0
  -6   4 -10    2.88    2.20   0
   6   4  10    9.06    2.24   0
  -9   5  10    7.83    2.60   0
   9   5 -10    2.59    2.41   0
  -7   5  10    8.35    2.42   0
   7   5 -10    7.93    2.41   0
  -5   5  10  135.12    5.60   0
   5   5 -10  129.76    5.33   0
  -3   5  10   30.44    2.75   0
   3   5 -10   30.63    2.73   0
   1   5 -10   52.59    3.19   0
  -1   5  10   57.30    3.49   0
   1   5  10   60.36    3.77   0
  -1   5 -10   42.93    3.37   0
   3   5  10   71.33    4.14   0
  -3   5 -10   55.06    3.84   0
   5   5  10   41.19    3.92   0
  -5   5 -10   31.86    3.76   0
  -8   6  10   18.14    3.19   0
   8   6 -10   24.05    3.26   0
   6   6 -10   44.02    3.84   0
  -6   6  10   41.50    3.72   0
  -4   6  10   93.24    4.68   0
   4   6 -10   93.44    4.56   0
   2   6 -10  453.25    9.15   0
  -2   6  10  529.40    9.87   0
   0   6 -10  319.94    7.82   0
   0   6  10  381.35    8.55   0
   2   6  10   65.10    4.06   0
  -2   6 -10   51.13    3.61   0
   4   6  10   24.54    3.42   0
  -4   6 -10   22.00    3.03   0
  -6   6 -10   17.01    3.70   0
   6   6  10   39.88    4.08   0
  -7   7  10   15.93    2.78   0
   7   7 -10   12.97    2.50   0
   5   7 -10  160.39    6.34   0
  -5   7  10  181.21    6.74   0
   3   7 -10  708.42   12.23   0
  -3   7  10  837.21   13.06   0
  -1   7  10  128.73    5.18   0
   1   7 -10   99.02    4.69   0
  -1   7 -10  140.90    5.62   0
   1   7  10  165.73    6.07   0
   3   7  10  197.36    7.08   0
  -3   7 -10  168.46    6.68   0
   5   7  10   12.19    2.84   0
  -5   7 -10   11.69    2.59   0
  -6   8  10    6.89    2.51   0
   6   8 -10    5.69    2.35   0
   4   8 -10   64.28    4.36   0
  -4   8  10   82.70    4.81   0
  -2   8  10   32.80    3.02   0
   2   8 -10   25.67    2.89   0
   0   8 -10   40.85    3.53   0
   0   8  10   42.83    3.59   0
   2   8  10    7.62    2.15   0
  -2   8 -10    6.41    1.93   0
   4   8  10   60.68    4.56   0
  -4   8 -10   48.85    4.25   0
   7   9 -10   10.90    2.55   0
  -7   9  10   10.84    2.65   0
  -5   9  10  172.67    7.19   0
   5   9 -10  159.07    6.80   0
   3   9 -10   73.72    4.66   0
  -3   9  10   96.12    5.11   0
  -1   9  10   11.98    2.52   0
   1   9 -10    8.90    2.21   0
  -1   9 -10    5.17    2.16   0
   1   9  10    7.77    2.17   0
   3   9  10    6.58    2.14   0
  -3   9 -10    3.25    2.28   0
  -6  10  10  158.14    7.49   0
   6  10 -10  138.99    7.01   0
   4  10 -10  283.21    9.18   0
  -4  10  10  331.16    9.71   0
   2  10 -10   12.71    2.66   0
  -2  10  10    6.86    2.48   0
   0  10 -10    8.07    2.15   0
   0  10  10    8.14    2.31   0
   2  10  10   10.51    2.45   0
  -2  10 -10   12.22    2.57   0
  -4  10 -10   36.55    3.90   0
   4  10  10   43.74    4.19   0
  -5  11  10    2.28    2.22   0
   5  11 -10   -1.53    2.47   0
   3  11 -10   20.84    2.88   0
  -3  11  10   11.77    2.57   0
   1  11 -10   29.43    3.23   0
  -1  11  10   30.29    3.58   0
  -1  11 -10   43.93    4.12   0
   1  11  10   65.44    4.74   0
  -3  11 -10    0.85    2.25   0
   3  11  10    4.77    2.54   0
   4  12 -10   -2.12    1.94   0
  -4  12  10   -4.46    2.32   0
   2  12 -10   13.35    2.76   0
  -2  12  10    6.63    2.77   0
   0  12 -10   -3.25    1.83   0
   0  12  10   -0.17    2.13   0
  -9   0  11    0.34    2.34   0
   9   0 -11   -1.08    2.10   0
  -7   0  11   -3.26    1.98   0
   7   0 -11    0.95    1.91   0
  -5   0  11    2.13    1.57   0
   5   0 -11   -1.47    1.54   0
   3   0 -11    1.20    1.26   0
  -3   0  11   -0.75    1.30   0
   1   0 -11   -1.29    1.33   0
  -1   0  11   -4.42    1.30   0
   1   0  11   -0.94    1.38   0
  -1   0 -11   -5.69    1.44   0
   3   0  11   -0.70    1.71   0
  -3   0 -11    4.76    1.65   0
   5   0  11   -0.10    2.29   0
  -5   0 -11    2.45    2.07   0
  -8   1  11  172.69    7.05   0
   8   1 -11  164.61    7.06   0
  -6   1  11   50.65    3.72   0
   6   1 -11   48.96    3.73   0
  -4   1  11   98.50    4.35   0
   4   1 -11   91.00    4.12   0
   2   1 -11   39.21    2.79   0
  -2   1  11   41.26    2.89   0
   0   1 -11   66.92    3.54   0
   0   1  11   79.34    3.72   0
   2   1  11   53.15    3.56   0
  -2   1 -11   45.92    3.37   0
  -4   1 -11   90.18    5.13   0
   4   1  11   97.27    5.05   0
  -6   1 -11   75.57    5.18   0
   6   1  11   89.50    5.56   0
  -9   2  11    7.71    2.48   0
   9   2 -11    4.88    2.56   0
  -7   2  11  105.13    5.41   0
   7   2 -11  100.09    5.29   0
  -5   2  11   93.79    4.49   0
   5   2 -11   84.75    4.30   0
  -3   2  11   39.86    2.88   0
   3   2 -11   30.51    2.68   0
   1   2 -11   42.58    2.88   0
  -1   2  11   50.09    3.02   0
   1   2  11  109.34    4.67   0
  -1   2 -11   96.35    4.31   0
   3   2  11   27.84    2.75   0
  -3   2 -11   24.08    2.60   0
   5   2  11    5.62    2.38   0
  -5   2 -11   10.70    2.40   0
  -8   3  11   23.54    3.25   0
   8   3 -11   12.49    2.83   0
   6   3 -11  230.04    7.36   0
  -6   3  11  265.29    7.84   0
  -4   3  11   62.17    3.73   0
   4   3 -11   58.44    3.63   0
   2   3 -11  170.28    5.51   0
  -2   3  11  227.97    6.21   0
   0   3  11   16.56    2.24   0
   0   3 -11   12.87    2.03   0
  -2   3 -11  140.62    5.50   0
   2   3  11  160.10    5.70   0
   4   3  11   52.45    3.91   0
  -4   3 -11   44.81    3.67   0
   6   3  11   -0.96    2.20   0
  -6   3 -11    7.30    2.44   0
  -9   4  11   18.45    3.39   0
   9   4 -11   29.64    3.59   0
  -7   4  11   69.94    4.53   0
   7   4 -11   57.95    4.36   0
  -5   4  11  140.63    5.71   0
   5   4 -11  119.89    5.27   0
   3   4 -11   25.14    2.62   0
  -3   4  11   33.54    2.82   0
   1   4 -11    2.44    1.71   0
  -1   4  11    5.16    1.79   0
  -1   4 -11  843.52   12.72   0
   1   4  11 1025.67   13.89   0
   3   4  11  136.25    5.77   0
  -3   4 -11  122.57    5.49   0
  -5   4 -11    3.47    2.65   0
   5   4  11   11.05    2.50   0
  -8   5  11   30.19    4.14   0
   8   5 -11   35.62    4.00   0
   6   5 -11   95.17    5.15   0
  -6   5  11  114.41    5.43   0
  -4   5  11  227.42    6.98   0
   4   5 -11  190.39    6.36   0
  -2   5  11  503.42    9.89   0
   2   5 -11  414.02    8.82   0
   0   5 -11 1675.92   18.08   0
   0   5  11 2174.72   20.42   0
   2   5  11  239.24    7.44   0
  -2   5 -11  193.40    6.77   0
   4   5  11   50.64    4.08   0
  -4   5 -11   41.15    3.90   0
  -6   5 -11   46.54    4.39   0
   6   5  11   56.36    4.74   0
  -7   6  11   23.32    3.38   0
   7   6 -11   25.79    3.50   0
  -5   6  11   10.27    2.58   0
   5   6 -11   10.57    2.38   0
   3   6 -11  157.03    5.81   0
  -3   6  11  166.71    6.17   0
  -1   6  11 1714.44   18.39   0
   1   6 -11 1380.44   16.62   0
   1   6  11  287.97    7.89   0
  -1   6 -11  222.87    7.11   0
   3   6  11  294.19    8.77   0
  -3   6 -11  229.25    7.78   0
   5   6  11   28.94    3.78   0
  -5   6 -11   21.47    3.62   0
  -8   7  11   19.42    3.59   0
   8   7 -11   15.87    3.40   0
   6   7 -11   23.61    3.01   0
  -6   7  11   16.36    2.95   0
  -4   7  11   32.52    3.19   0
   4   7 -11   24.32    2.93   0
  -2   7  11   40.53    3.56   0
   2   7 -11   31.99    3.20   0
   0   7 -11    7.88    1.92   0
   0   7  11   -1.05    1.94   0
   2   7  11   20.67    2.88   0
  -2   7 -11   10.17    2.44   0
  -4   7 -11   12.42    2.60   0
   4   7  11   23.62    3.02   0
   7   8 -11    6.56    2.45   0
  -7   8  11    0.40    2.17   0
  -5   8  11   21.72    2.88   0
   5   8 -11    8.89    2.48   0
  -3   8  11  236.33    7.54   0
   3   8 -11  196.85    6.94   0
   1   8 -11    7.39    2.48   0
  -1   8  11   12.06    2.57   0
  -1   8 -11   22.85    3.02   0
   1   8  11   31.35    3.20   0
   3   8  11   23.93    3.33   0
  -3   8 -11   16.82    3.04   0
  -6   9  11   80.46    5.44   0
   6   9 -11   81.53    5.39   0
   4   9 -11   66.72    4.46   0
  -4   9  11   73.25    4.95   0
  -2   9  11   17.78    2.98   0
   2   9 -11   14.57    2.65   0
   0   9 -11   12.97    2.55   0
   0   9  11   25.76    2.98   0
   2   9  11    3.61    2.35   0
  -2   9 -11    7.50    2.86   0
   4   9  11    4.76    2.17   0
  -4   9 -11    8.10    2.35   0
   5  10 -11   37.86    4.01   0
  -5  10  11   48.87    4.44   0
   3  10 -11   15.45    3.00   0
  -3  10  11   22.87    3.27   0
  -1  10  11    3.00    2.29   0
   1  10 -11   -1.01    1.98   0
  -1  10 -11    8.58    2.77   0
   1  10  11    9.16    2.54   0
   3  10  11   -4.78    2.27   0
  -3  10 -11   -4.63    2.17   0
   4  11 -11   -4.24    1.86   0
  -4  11  11   -1.15    2.16   0
  -2  11  11    8.66    2.91   0
   2  11 -11   10.65    2.76   0
   0  11  11    2.94    2.39   0
   0  11 -11    2.07    2.24   0
  -2  11 -11    1.56    2.47   0
   2  11  11   -2.99    2.45   0
   3  12 -11    4.44    2.43   0
  -3  12  11   -0.66    2.45   0
   1  12 -11   99.22    6.22   0
  -1  12  11  124.15    6.86   0
   8   0 -12   57.72    4.47   0
  -8   0  12   63.60    4.60   0
  -6   0  12   24.25    2.78   0
   6   0 -12   21.26    2.79   0
  -4   0  12   84.88    4.11   0
   4   0 -12   74.07    4.01   0
   2   0 -12   53.79    3.39   0
  -2   0  12   62.61    3.48   0
   0   0 -12  186.37    5.91   0
   0   0  12  215.02    6.22   0
   2   0  12   17.43    2.56   0
  -2   0 -12   18.61    2.65   0
   4   0  12  124.72    5.95   0
  -4   0 -12  126.78    5.77   0
  -6   0 -12  119.45    6.54   0
   6   0  12  136.34    6.82   0
   9   1 -12   38.99    4.16   0
  -9   1  12   34.69    3.96   0
  -7   1  12  196.44    7.28   0
   7   1 -12  201.30    7.35   0
  -5   1  12  182.61    6.28   0
   5   1 -12  154.22    5.79   0
   3   1 -12   25.17    2.53   0
  -3   1  12   32.41    2.78   0
  -1   1  12   13.23    2.12   0
   1   1 -12   11.24    2.05   0
   1   1  12    9.10    1.92   0
  -1   1 -12    7.10    1.97   0
  -3   1 -12    0.67    1.76   0
   3   1  12    2.50    1.87   0
  -5   1 -12   27.68    3.60   0
   5   1  12   42.77    3.89   0
  -8   2  12    5.99    2.23   0
   8   2 -12    5.23    2.19   0
  -6   2  12  164.55    6.30   0
   6   2 -12  149.13    6.11   0
   4   2 -12   73.49    3.97   0
  -4   2  12   76.06    4.14   0
   2   2 -12   19.66    2.29   0
  -2   2  12   27.83    2.85   0
   0   2 -12  131.38    5.00   0
   0   2  12  141.52    5.32   0
   2   2  12   21.17    2.67   0
  -2   2 -12   16.58    2.46   0
   4   2  12   68.55    4.60   0
  -4   2 -12   60.13    4.48   0
  -6   2 -12    3.11    2.52   0
   6   2  12    8.71    2.68   0
   9   3 -12   12.23    3.13   0
  -9   3  12   22.64    3.71   0
  -7   3  12    2.93    2.11   0
   7   3 -12    6.89    2.22   0
  -5   3  12  175.30    6.21   0
   5   3 -12  160.45    6.03   0
  -3   3  12   96.83    4.41   0
   3   3 -12   81.19    4.09   0
  -1   3  12   60.69    3.59   0
   1   3 -12   42.60    3.19   0
   1   3  12   62.34    3.83   0
  -1   3 -12   51.73    3.58   0
  -3   3 -12   91.94    5.03   0
   3   3  12  117.22    5.42   0
  -5   3 -12   32.58    3.74   0
   5   3  12   32.10    3.91   0
  -8   4  12   18.53    3.19   0
   8   4 -12   21.95    3.07   0
  -6   4  12  100.20    5.31   0
   6   4 -12   93.13    5.03   0
   4   4 -12  659.10   11.78   0
  -4   4  12  749.04   12.32   0
  -2   4  12  264.40    7.43   0
   2   4 -12  218.30    6.66   0
   0   4  12  371.82    8.58   0
   0   4 -12  284.37    7.60   0
   2   4  12  556.83   11.17   0
  -2   4 -12  451.21   10.14   0
   4   4  12   20.13    2.97   0
  -4   4 -12   17.57    2.75   0
  -7   5  12    1.62    2.13   0
   7   5 -12    6.09    2.30   0
  -5   5  12   27.50    3.14   0
   5   5 -12   24.21    3.13   0
   3   5 -12  293.31    7.87   0
  -3   5  12  355.58    8.62   0
   1   5 -12   10.47    2.35   0
  -1   5  12   13.11    2.65   0
   1   5  12  224.76    7.15   0
  -1   5 -12  167.12    6.27   0
   3   5  12   29.20    3.27   0
  -3   5 -12   30.30    3.31   0
  -5   5 -12    6.35    2.55   0
   5   5  12   -0.11    2.53   0
   8   6 -12   26.90    3.56   0
  -8   6  12   24.14    3.42   0
  -6   6  12   32.83    3.53   0
   6   6 -12   25.39    3.18   0
  -4   6  12  157.00    6.20   0
   4   6 -12  129.96    5.69   0
   2   6 -12  335.31    8.64   0
  -2   6  12  418.17    9.64   0
   0   6  12  186.37    6.58   0
   0   6 -12  148.35    5.91   0
   2   6  12   26.06    3.31   0
  -2   6 -12   27.38    3.31   0
  -4   6 -12   37.34    3.87   0
   4   6  12   41.79    4.18   0
  -7   7  12   17.60    3.20   0
   7   7 -12   21.43    3.05   0
  -5   7  12   36.47    3.65   0
   5   7 -12   35.25    3.52   0
   3   7 -12    4.65    2.29   0
  -3   7  12   15.18    2.56   0
   1   7 -12  401.60    9.83   0
  -1   7  12  484.67   10.58   0
  -1   7 -12  156.91    6.45   0
   1   7  12  194.08    7.02   0
   3   7  12   26.63    3.13   0
  -3   7 -12   24.86    3.17   0
  -6   8  12    2.85    2.52   0
   6   8 -12    5.73    2.56   0
   4   8 -12    0.44    2.09   0
  -4   8  12    2.01    2.10   0
  -2   8  12   35.60    3.45   0
   2   8 -12   26.87    3.15   0
   0   8  12    9.74    2.52   0
   0   8 -12    2.74    2.18   0
   2   8  12    7.21    2.46   0
  -2   8 -12   11.87    2.42   0
  -4   8 -12    4.93    2.47   0
   4   8  12   -6.46    2.28   0
   5   9 -12   13.94    2.72   0
  -5   9  12   12.88    2.95   0
  -3   9  12   36.29    3.88   0
   3   9 -12   28.45    3.60   0
  -1   9  12    6.47    2.31   0
   1   9 -12    6.54    1.96   0
   1   9  12   22.48    3.30   0
  -1   9 -12   15.86    3.06   0
  -3   9 -12   17.29    3.22   0
   3   9  12   23.78    3.47   0
   4  10 -12    5.16    2.44   0
  -4  10  12    1.79    2.43   0
   2  10 -12   89.81    5.51   0
  -2  10  12   92.98    5.61   0
   0  10 -12   16.00    2.91   0
   0  10  12    8.92    3.00   0
   2  10  12   35.42    3.89   0
  -2  10 -12   26.33    3.51   0
   3  11 -12   52.14    4.39   0
  -3  11  12   41.93    4.31   0
  -1  11  12   13.90    2.81   0
   1  11 -12    3.24    2.22   0
  -1  11 -12   10.48    2.94   0
   1  11  12    8.42    3.01   0
   9   0 -13    1.39    2.33   0
  -9   0  13   -4.51    2.26   0
  -7   0  13   -4.41    1.87   0
   7   0 -13   -5.27    1.88   0
  -5   0  13   -0.89    1.77   0
   5   0 -13    3.40    1.88   0
  -3   0  13    1.34    1.68   0
   3   0 -13   -0.72    1.69   0
  -1   0  13    0.96    1.73   0
   1   0 -13   -4.24    1.51   0
   1   0  13   -4.00    1.58   0
  -1   0 -13    1.13    1.69   0
   3   0  13    1.60    1.93   0
  -3   0 -13   -3.00    1.81   0
  -5   0 -13   -3.97    2.45   0
   5   0  13    4.81    2.35   0
   8   1 -13    6.80    2.69   0
  -8   1  13   13.63    3.08   0
  -6   1  13   91.15    4.97   0
   6   1 -13   69.25    4.44   0
  -4   1  13   22.24    2.73   0
   4   1 -13   15.85    2.43   0
   2   1 -13   68.20    3.86   0
  -2   1  13   61.63    3.85   0
   0   1  13  119.14    5.04   0
   0   1 -13  105.04    4.73   0
  -2   1 -13  135.34    5.70   0
   2   1  13  156.79    5.97   0
  -4   1 -13   36.85    3.64   0
   4   1  13   30.19    3.64   0
  -7   2  13   56.47    4.29   0
   7   2 -13   39.68    3.84   0
   5   2 -13  332.10    8.84   0
  -5   2  13  357.67    9.05   0
   3   2 -13   85.38    4.36   0
  -3   2  13   90.51    4.64   0
  -1   2  13  114.69    4.89   0
   1   2 -13   93.48    4.48   0
  -1   2 -13  255.74    7.52   0
   1   2  13  314.20    8.15   0
   3   2  13   21.54    2.88   0
  -3   2 -13   14.52    2.65   0
   5   2  13   43.20    4.21   0
  -5   2 -13   48.74    4.26   0
  -8   3  13    5.91    2.54   0
   8   3 -13   -3.59    2.05   0
  -6   3  13   63.69    4.54   0
   6   3 -13   63.83    4.42   0
  -4   3  13  414.96    9.43   0
   4   3 -13  370.63    9.05   0
   2   3 -13   -0.20    1.80   0
  -2   3  13   -0.61    1.75   0
   0   3  13   31.19    2.78   0
   0   3 -13   21.07    2.68   0
   2   3  13   95.30    4.99   0
  -2   3 -13   83.01    4.64   0
   4   3  13   47.18    4.18   0
  -4   3 -13   38.56    3.96   0
  -7   4  13    2.64    2.25   0
   7   4 -13   -0.89    2.47   0
   5   4 -13   93.36    5.03   0
  -5   4  13   94.33    5.15   0
   3   4 -13  139.38    5.76   0
  -3   4  13  178.30    6.47   0
   1   4 -13   52.69    3.84   0
  -1   4  13   75.82    4.31   0
   1   4  13   45.12    3.66   0
  -1   4 -13   31.42    3.16   0
  -3   4 -13  179.48    7.12   0
   3   4  13  211.37    7.61   0
  -5   4 -13   21.29    3.10   0
   5   4  13   16.86    3.22   0
   8   5 -13   44.47    4.33   0
  -8   5  13   40.38    4.13   0
  -6   5  13  202.49    7.42   0
   6   5 -13  172.79    7.02   0
   4   5 -13  915.43   14.71   0
  -4   5  13 1105.28   16.03   0
  -2   5  13 3177.67   26.40   0
   2   5 -13 2567.86   23.92   0
   0   5 -13  323.51    8.76   0
   0   5  13  424.22    9.82   0
  -2   5 -13   33.88    3.34   0
   2   5  13   36.20    3.74   0
  -4   5 -13   35.21    3.77   0
   4   5  13   24.52    3.78   0
  -7   6  13   27.70    3.38   0
   7   6 -13   13.88    3.17   0
   5   6 -13    6.91    2.74   0
  -5   6  13   23.92    2.82   0
   3   6 -13  238.50    7.65   0
  -3   6  13  275.74    8.24   0
   1   6 -13  222.45    7.45   0
  -1   6  13  275.36    8.22   0
  -1   6 -13  115.40    5.56   0
   1   6  13  135.20    6.12   0
   3   6  13    0.97    2.05   0
  -3   6 -13    4.75    2.08   0
   6   7 -13   15.67    2.86   0
  -6   7  13   16.82    3.11   0
   4   7 -13    5.93    2.48   0
  -4   7  13    8.03    2.54   0
   2   7 -13    5.05    2.42   0
  -2   7  13   11.53    2.54   0
   0   7  13   23.53    3.03   0
   0   7 -13   21.96    3.10   0
  -2   7 -13   -2.22    2.30   0
   2   7  13   10.41    2.62   0
  -4   7 -13    2.87    2.69   0
   4   7  13    1.97    2.81   0
   5   8 -13   -0.16    2.18   0
  -5   8  13   -1.02    2.14   0
   3   8 -13   24.11    2.98   0
  -3   8  13   23.99    3.30   0
   1   8 -13   10.02    2.33   0
  -1   8  13    1.73    2.48   0
   1   8  13    5.24    2.33   0
  -1   8 -13    8.12    2.21   0
   3   8  13   11.18    3.35   0
  -3   8 -13   18.85    2.87   0
  -4   9  13   60.25    4.83   0
   4   9 -13   51.28    4.33   0
  -2   9  13  132.80    6.38   0
   2   9 -13  126.29    6.26   0
   0   9  13    5.88    2.50   0
   0   9 -13    7.34    2.57   0
  -2   9 -13   25.72    3.67   0
   2   9  13   33.04    3.85   0
   3  10 -13   -2.68    2.20   0
  -3  10  13   -1.64    2.44   0
   1  10 -13    1.52    2.37   0
  -1  10  13    1.91    2.24   0
   1  10  13    0.00    2.30   0
  -1  10 -13    5.77    2.44   0
  -2  11  13   13.38    2.65   0
   2  11 -13    4.61    2.36   0
  -8   0  14   12.33    2.81   0
   8   0 -14   10.41    2.66   0
  -6   0  14   35.20    3.68   0
   6   0 -14   44.78    3.80   0
   4   0 -14   33.01    3.24   0
  -4   0  14   40.31    3.30   0
   2   0 -14   17.64    2.44   0
  -2   0  14   14.05    2.48   0
   0   0  14   67.12    4.08   0
   0   0 -14   62.83    3.95   0
   2   0  14  118.89    5.75   0
  -2   0 -14  114.91    5.60   0
   4   0  14  594.30   13.37   0
  -4   0 -14  567.67   12.91   0
   7   1 -14   38.40    3.76   0
  -7   1  14   34.59    3.72   0
   5   1 -14   47.55    3.77   0
  -5   1  14   42.71    3.71   0
   3   1 -14   23.02    2.85   0
  -3   1  14   18.26    2.64   0
   1   1 -14   64.59    3.91   0
  -1   1  14   79.77    4.33   0
  -1   1 -14   45.66    3.72   0
   1   1  14   57.88    4.05   0
  -3   1 -14  169.11    6.98   0
   3   1  14  178.18    7.16   0
   5   1  14   22.67    3.56   0
  -5   1 -14   27.00    3.61   0
  -8   2  14    8.34    3.00   0
   8   2 -14    9.59    2.90   0
   6   2 -14   -1.10    1.77   0
  -6   2  14    0.66    1.76   0
  -4   2  14   33.10    3.33   0
   4   2 -14   34.55    3.33   0
   2   2 -14   55.16    3.71   0
  -2   2  14   64.38    4.06   0
   0   2  14    1.74    1.90   0
   0   2 -14    3.93    1.85   0
   2   2  14  252.55    7.98   0
  -2   2 -14  207.61    7.59   0
  -4   2 -14   27.23    3.49   0
   4   2  14   24.17    3.61   0
   7   3 -14    2.13    1.99   0
  -7   3  14    2.56    2.12   0
   5   3 -14    8.00    2.22   0
  -5   3  14    8.35    2.30   0
   3   3 -14   12.18    2.34   0
  -3   3  14   14.59    2.35   0
   1   3 -14    0.22    1.69   0
  -1   3  14   -1.76    1.74   0
   1   3  14   87.97    5.00   0
  -1   3 -14   69.07    4.38   0
   3   3  14    6.72    2.60   0
  -3   3 -14    6.97    2.39   0
   8   4 -14   29.93    4.10   0
  -8   4  14   28.16    3.81   0
  -6   4  14  314.71    9.59   0
   6   4 -14  264.79    8.57   0
  -4   4  14  331.22    9.12   0
   4   4 -14  290.58    8.49   0
   2   4 -14  106.55    5.11   0
  -2   4  14  132.11    5.76   0
   0   4 -14  628.35   12.44   0
   0   4  14  782.18   13.54   0
  -2   4 -14    2.04    2.28   0
   2   4  14    6.62    2.53   0
  -4   4 -14   37.89    3.93   0
   4   4  14   59.90    4.66   0
  -7   5  14   19.31    3.20   0
   7   5 -14   15.64    3.02   0
  -5   5  14   68.43    4.81   0
   5   5 -14   64.47    4.57   0
   3   5 -14   56.72    4.11   0
  -3   5  14   66.33    4.42   0
   1   5 -14   14.63    2.73   0
  -1   5  14   11.80    2.76   0
  -1   5 -14   56.38    4.12   0
   1   5  14   55.27    4.14   0
  -3   5 -14   45.23    4.01   0
   3   5  14   52.52    4.44   0
   6   6 -14   47.85    4.21   0
  -6   6  14   47.03    4.41   0
  -4   6  14  146.78    6.50   0
   4   6 -14  125.15    6.08   0
   2   6 -14  221.22    7.59   0
  -2   6  14  262.99    8.14   0
   0   6 -14   63.54    4.64   0
   0   6  14   89.81    5.06   0
   2   6  14   15.48    2.67   0
  -2   6 -14   10.19    2.53   0
   5   7 -14   21.90    3.11   0
  -5   7  14   21.90    3.22   0
  -3   7  14   68.92    4.82   0
   3   7 -14   53.73    4.46   0
   1   7 -14  119.14    5.90   0
  -1   7  14  139.14    6.44   0
  -1   7 -14  152.49    6.81   0
   1   7  14  176.66    7.34   0
  -3   7 -14    7.92    2.42   0
   3   7  14    5.06    2.35   0
  -6   8  14   11.59    3.20   0
   6   8 -14   13.82    2.91   0
  -4   8  14   18.46    3.32   0
   4   8 -14   19.87    3.17   0
   2   8 -14    6.76    2.63   0
  -2   8  14    2.48    2.43   0
   0   8 -14   48.64    4.30   0
   0   8  14   64.23    4.80   0
   2   8  14   55.12    4.90   0
  -2   8 -14   44.68    4.21   0
  -5   9  14   -2.03    2.69   0
   5   9 -14   14.79    2.74   0
   3   9 -14    1.23    2.39   0
  -3   9  14    4.19    2.76   0
   1   9 -14   42.10    4.04   0
  -1   9  14   34.64    4.13   0
  -1   9 -14   47.50    4.31   0
   1   9  14   47.76    4.57   0
  -2  10  14    7.38    2.54   0
   2  10 -14   -3.33    2.61   0
   0  10 -14   37.73    4.29   0
   0  10  14   50.17    4.56   0
  -7   0  15   -6.30    2.13   0
   7   0 -15   -3.95    1.79   0
  -5   0  15    3.12    1.94   0
   5   0 -15    2.84    2.07   0
  -3   0  15    5.67    1.86   0
   3   0 -15   -1.51    1.81   0
   1   0 -15    0.70    1.67   0
  -1   0  15   -7.48    1.79   0
   1   0  15    2.30    1.96   0
  -1   0 -15    4.04    2.00   0
   3   0  15    3.16    2.42   0
  -3   0 -15   -1.88    2.20   0
  -8   1  15   10.52    3.31   0
   8   1 -15   13.97    2.88   0
   6   1 -15    1.85    2.00   0
  -6   1  15    5.60    1.87   0
  -4   1  15   66.38    4.40   0
   4   1 -15   54.84    4.14   0
  -2   1  15   16.90    2.58   0
   2   1 -15   16.14    2.61   0
   0   1  15   54.87    3.98   0
   0   1 -15   43.43    3.69   0
   2   1  15   48.14    4.28   0
  -2   1 -15   40.15    3.69   0
  -4   1 -15   23.48    3.57   0
   4   1  15   23.03    3.61   0
  -7   2  15   39.34    3.91   0
   7   2 -15   29.12    3.57   0
  -5   2  15    1.01    2.21   0
   5   2 -15    1.44    2.15   0
  -3   2  15   51.10    3.88   0
   3   2 -15   45.35    3.69   0
   1   2 -15    6.35    2.05   0
  -1   2  15    1.84    2.02   0
  -1   2 -15   -0.89    1.80   0
   1   2  15   -3.11    1.93   0
  -3   2 -15  122.53    6.21   0
   3   2  15  137.91    6.57   0
  -6   3  15   66.33    4.78   0
   6   3 -15   69.82    4.86   0
  -4   3  15   38.12    3.49   0
   4   3 -15   20.34    3.24   0
  -2   3  15   27.90    3.07   0
   2   3 -15   20.90    2.94   0
   0   3 -15   48.99    3.87   0
   0   3  15   63.58    4.32   0
  -2   3 -15   86.05    5.07   0
   2   3  15  103.10    5.76   0
   4   3  15   14.24    3.06   0
  -4   3 -15    7.50    3.07   0
   7   4 -15   79.49    5.54   0
  -7   4  15   90.74    5.71   0
  -5   4  15  123.37    6.04   0
   5   4 -15  123.10    5.96   0
  -3   4  15   81.25    4.86   0
   3   4 -15   61.77    4.39   0
  -1   4  15    3.29    2.18   0
   1   4 -15   12.67    2.17   0
   1   4  15   58.44    4.55   0
  -1   4 -15   41.39    3.94   0
   3   4  15   17.34    2.94   0
  -3   4 -15    7.37    2.59   0
   6   5 -15  101.78    5.89   0
  -6   5  15  108.03    6.18   0
  -4   5  15  270.22    8.72   0
   4   5 -15  227.45    8.11   0
   2   5 -15   25.28    2.98   0
  -2   5  15   22.03    3.31   0
   0   5  15  278.05    8.68   0
   0   5 -15  202.40    7.54   0
  -2   5 -15   78.89    5.12   0
   2   5  15   87.49    5.38   0
   5   6 -15  124.64    6.39   0
  -5   6  15  153.70    7.00   0
  -3   6  15  232.84    8.09   0
   3   6 -15  199.17    7.49   0
  -1   6  15   91.07    5.41   0
   1   6 -15   63.68    4.57   0
   1   6  15    8.65    2.79   0
  -1   6 -15    8.76    2.46   0
   3   6  15   21.54    3.48   0
  -3   6 -15   13.70    3.20   0
   6   7 -15   27.14    3.63   0
  -6   7  15   37.23    3.93   0
  -4   7  15   31.29    3.86   0
   4   7 -15   26.24    3.34   0
  -2   7  15   75.86    5.07   0
   2   7 -15   62.73    4.65   0
   0   7 -15    8.55    2.51   0
   0   7  15    4.63    2.68   0
   2   7  15   14.80    3.23   0
  -2   7 -15    4.97    2.66   0
  -5   8  15    1.07    2.46   0
   5   8 -15   11.75    2.71   0
  -3   8  15   -1.33    2.36   0
   3   8 -15   13.58    2.65   0
   1   8 -15   14.61    2.76   0
  -1   8  15   20.89    3.02   0
  -1   8 -15   82.29    5.45   0
   1   8  15  111.12    6.56   0
   4   9 -15   37.40    4.11   0
  -4   9  15   62.28    4.84   0
  -2   9  15   -1.99    2.60   0
   2   9 -15    7.83    2.41   0
   0   9 -15   93.52    6.08   0
   0   9  15  119.94    6.61   0
  -6   0  16   23.06    3.21   0
   6   0 -16   26.77    3.31   0
   4   0 -16  202.96    7.55   0
  -4   0  16  192.98    7.34   0
   2   0 -16  531.04   11.53   0
  -2   0  16  567.77   11.86   0
   0   0 -16  204.01    7.57   0
   0   0  16  234.40    7.87   0
   2   0  16  261.09    8.83   0
  -2   0 -16  224.15    8.43   0
   7   1 -16    3.15    2.47   0
  -7   1  16    1.94    2.48   0
  -5   1  16   10.07    2.49   0
   5   1 -16    6.73    2.48   0
   3   1 -16   31.76    3.34   0
  -3   1  16   28.80    3.75   0
  -1   1  16  147.49    6.18   0
   1   1 -16  118.85    5.76   0
  -1   1 -16   26.08    3.54   0
   1   1  16   24.88    3.43   0
   3   1  16    1.82    2.88   0
  -3   1 -16   10.31    2.64   0
   6   2 -16   -2.77    2.18   0
  -6   2  16    1.98    2.22   0
   4   2 -16   41.80    3.74   0
  -4   2  16   45.39    3.91   0
  -2   2  16   14.81    2.87   0
   2   2 -16   11.79    2.63   0
   0   2 -16    4.07    2.33   0
   0   2  16    9.16    2.16   0
  -2   2 -16   35.63    3.91   0
   2   2  16   48.21    4.23   0
   7   3 -16   36.27    3.83   0
  -7   3  16   26.80    3.81   0
   5   3 -16  115.26    6.00   0
  -5   3  16  130.24    6.37   0
   3   3 -16  117.91    5.81   0
  -3   3  16  146.55    6.30   0
  -1   3  16  105.33    5.52   0
   1   3 -16   68.78    4.74   0
  -1   3 -16   38.61    3.73   0
   1   3  16   38.31    3.91   0
  -3   3 -16   16.68    3.54   0
   3   3  16   17.82    3.22   0
   6   4 -16   53.21    4.50   0
  -6   4  16   57.66    4.81   0
   4   4 -16   10.80    2.57   0
  -4   4  16   18.44    3.03   0
  -2   4  16   72.87    4.92   0
   2   4 -16   52.96    4.39   0
   0   4 -16   31.34    3.69   0
   0   4  16   49.34    4.23   0
   2   4  16  166.70    7.37   0
  -2   4 -16  141.12    6.86   0
   5   5 -16   35.46    3.99   0
  -5   5  16   40.98    4.13   0
   3   5 -16   40.57    4.19   0
  -3   5  16   54.62    4.59   0
  -1   5  16    7.69    2.63   0
   1   5 -16    5.94    2.47   0
  -1   5 -16   14.39    2.92   0
   1   5  16   15.38    2.98   0
   6   6 -16   23.43    3.41   0
  -6   6  16   15.19    3.42   0
   4   6 -16   89.60    5.47   0
  -4   6  16  110.10    6.01   0
   2   6 -16   25.17    3.06   0
  -2   6  16   23.43    3.41   0
   0   6  16  189.66    7.91   0
   0   6 -16  152.94    7.11   0
  -2   6 -16   24.21    3.84   0
   2   6  16   40.87    4.27   0
   5   7 -16  110.43    6.55   0
  -5   7  16  139.54    6.93   0
   3   7 -16   41.93    3.86   0
  -3   7  16   41.69    4.42   0
   1   7 -16  169.99    7.50   0
  -1   7  16  191.35    8.07   0
  -1   7 -16   16.88    3.18   0
   1   7  16   32.50    3.94   0
  -4   8  16   33.79    3.98   0
   4   8 -16   27.13    3.79   0
   2   8 -16   12.56    2.68   0
  -2   8  16    3.69    2.67   0
   0   8  16   27.69    3.81   0
   0   8 -16   13.75    3.07   0
  -7   0  17    6.55    2.55   0
   7   0 -17   -3.32    2.14   0
  -5   0  17    2.10    2.02   0
   5   0 -17    2.21    1.95   0
   3   0 -17    2.35    2.07   0
  -3   0  17    2.23    1.86   0
  -1   0  17    4.39    2.15   0
   1   0 -17    0.08    2.06   0
  -1   0 -17    0.62    2.17   0
   1   0  17    2.96    2.02   0
   6   1 -17   36.23    4.05   0
  -6   1  17   34.61    3.91   0
  -4   1  17   87.80    5.21   0
   4   1 -17   78.32    5.01   0
  -2   1  17  147.72    6.56   0
   2   1 -17  135.24    6.33   0
   0   1  17  172.05    7.12   0
   0   1 -17  152.54    6.81   0
   2   1  17    2.86    2.43   0
  -2   1 -17    1.96    2.28   0
  -5   2  17   47.13    4.28   0
   5   2 -17   40.09    3.85   0
  -3   2  17   92.62    5.45   0
   3   2 -17   73.40    4.93   0
  -1   2  17   16.97    3.02   0
   1   2 -17   14.23    2.89   0
   1   2  17   14.96    2.81   0
  -1   2 -17    9.41    2.64   0
   6   3 -17   22.48    3.29   0
  -6   3  17   20.15    3.19   0
  -4   3  17   16.02    3.11   0
   4   3 -17   23.35    3.05   0
   2   3 -17   28.57    3.37   0
  -2   3  17   30.95    3.56   0
   0   3 -17    4.53    2.55   0
   0   3  17   12.73    2.64   0
   2   3  17   96.26    5.89   0
  -2   3 -17   73.25    5.55   0
   5   4 -17    6.57    2.72   0
  -5   4  17    9.46    3.01   0
  -3   4  17    1.96    2.17   0
   3   4 -17   -1.60    2.16   0
  -1   4  17   57.21    4.44   0
   1   4 -17   44.74    4.02   0
   1   4  17   -1.37    2.28   0
  -1   4 -17   -4.77    2.39   0
  -4   5  17   12.99    2.97   0
   4   5 -17    7.55    2.79   0
   2   5 -17   83.03    5.40   0
  -2   5  17  109.20    5.96   0
   0   5  17  191.11    7.94   0
   0   5 -17  159.42    7.20   0
  -5   6  17   90.51    5.91   0
   5   6 -17   77.07    5.52   0
   3   6 -17   56.22    4.56   0
  -3   6  17   60.16    4.93   0
  -1   6  17   11.63    2.92   0
   1   6 -17    8.54    2.77   0
   2   7 -17   22.46    3.29   0
  -2   7  17    8.67    3.50   0
   6   0 -18   50.40    4.44   0
  -6   0  18   53.99    4.65   0
   4   0 -18  178.03    7.62   0
  -4   0  18  198.81    7.93   0
   2   0 -18  126.55    6.21   0
  -2   0  18  118.79    6.14   0
   0   0  18   65.17    5.04   0
   0   0 -18   51.35    4.66   0
  -5   1  18   -1.60    2.28   0
   5   1 -18    8.71    2.24   0
  -3   1  18   43.35    4.12   0
   3   1 -18   43.35    4.09   0
  -1   1  18    2.39    2.31   0
   1   1 -18    5.58    2.38   0
  -1   1 -18   44.13    4.15   0
   1   1  18   39.69    4.09   0
  -6   2  18    8.41    2.54   0
   6   2 -18    1.76    2.40   0
   4   2 -18    0.73    2.32   0
  -4   2  18   -0.44    2.22   0
  -2   2  18    0.98    2.25   0
   2   2 -18   -0.71    2.16   0
   0   2  18    9.78    2.52   0
   0   2 -18    8.31    2.51   0
   5   3 -18    2.06    2.39   0
  -5   3  18   10.66    2.78   0
  -3   3  18   61.31    4.74   0
   3   3 -18   46.61    4.30   0
   1   3 -18    7.89    2.28   0
  -1   3  18    4.14    2.32   0
   1   3  18   12.36    2.82   0
  -1   3 -18    8.47    2.66   0
   4   4 -18   35.87    3.94   0
  -4   4  18   40.87    4.23   0
   2   4 -18    7.59    2.57   0
  -2   4  18    9.13    2.81   0
   0   4  18   13.27    2.86   0
   0   4 -18    0.53    2.38   0
   3   5 -18   -1.48    2.66   0
  -3   5  18    3.23    2.85   0
  -1   5  18    8.23    2.70   0
   1   5 -18    2.86    2.65   0
  -2   6  18  127.62    6.90   0
   2   6 -18  107.91    6.39   0
  -3   0  19    3.18    2.46   0
   3   0 -19   -0.23    1.98   0
  -1   0  19    0.06    2.23   0
   1   0 -19   -4.72    1.98   0
   4   1 -19   13.59    3.09   0
  -4   1  19    9.73    3.01   0
  -2   1  19    7.82    2.66   0
   2   1 -19   12.71    2.94   0
   0   1 -19   16.20    3.26   0
   0   1  19   19.40    3.17   0
   3   2 -19    7.91    3.10   0
  -3   2  19   23.29    3.37   0
   1   2 -19  109.73    6.43   0
  -1   2  19  126.47    6.62   0
   4   3 -19    5.30    2.41   0
  -4   3  19    5.70    2.73   0
  -2   3  19    1.07    2.26   0
   2   3 -19    2.28    2.34   0
   0   0   0    0.00    0.00   0
;
_shelx_hkl_checksum     81479
_shelx_res_file
;
TITL L3ESTER
CELL  0.71073  8.42490 12.24650 16.25610 90.00000 103.73000 90.00000
ZERR 4  0.00121  0.00098  0.00133  0.00000  0.00790  0.00000
LATT -2
SYMM X+ 0.50000, -Y, Z
SFAC C H N O
UNIT 72 56 16 16
PLAN 30
FMAP 2
L.S. 9
HTAB
EQIV $1 X, -Y+3/2, Z-1/2
HTAB C11 N3_$1
CONF
ACTA
BOND $H
OMIT 2 1 1
OMIT -2 0 2
OMIT 2 0 2
WGHT    0.075900    1.062400
EXTI    0.006491
FVAR       0.58283
O1    4    0.841911    1.158277    0.069057    11.00000    0.05400    0.03543 =
         0.05436    0.00938    0.01826    0.01491
O2    4    1.029526    1.107887   -0.001362    11.00000    0.05513    0.03442 =
         0.03126    0.00895    0.01498   -0.00114
O3    4    1.006718    1.107374    0.301621    11.00000    0.07947    0.03086 =
         0.03738   -0.00655    0.03138   -0.00928
O4    4    1.145360    1.158765    0.205433    11.00000    0.04603    0.02658 =
         0.03748   -0.00769    0.01707   -0.00641
N1    3    0.951899    0.894800    0.056696    11.00000    0.03388    0.02340 =
         0.02345    0.00040    0.00842   -0.00086
N2    3    1.068838    0.893363    0.232995    11.00000    0.03202    0.02720 =
         0.02308   -0.00029    0.00810   -0.00063
N3    3    1.073848    0.679250    0.308715    11.00000    0.03372    0.02824 =
         0.02229    0.00102    0.00773   -0.00086
N4    3    0.857947    0.623223    0.080282    11.00000    0.04884    0.03262 =
         0.02371   -0.00230    0.01033   -0.01222
C1    1    0.982162    0.801464    0.099211    11.00000    0.02891    0.02453 =
         0.02329    0.00089    0.01102    0.00025
C2    1    0.978384    0.987751    0.101404    11.00000    0.02675    0.02710 =
         0.02415    0.00111    0.00660    0.00063
C3    1    1.031876    0.985729    0.189573    11.00000    0.03230    0.02343 =
         0.02671   -0.00161    0.01084    0.00051
C4    1    1.048891    0.800564    0.187954    11.00000    0.02335    0.02427 =
         0.02188    0.00127    0.00818   -0.00009
C5    1    1.115759    0.699588    0.235463    11.00000    0.02912    0.02387 =
         0.02010   -0.00092    0.00324   -0.00166
C6    1    1.221756    0.634666    0.204458    11.00000    0.03806    0.02939 =
         0.02646   -0.00109    0.00899    0.00388
AFIX  43
H6    2    1.248564    0.652031    0.153722    11.00000   -1.20000
AFIX   0
C7    1    1.287891    0.543023    0.250035    11.00000    0.04016    0.02715 =
         0.03582   -0.00354    0.00604    0.00475
AFIX  43
H7    2    1.359513    0.497872    0.230285    11.00000   -1.20000
AFIX   0
C8    1    1.245934    0.520032    0.324769    11.00000    0.04347    0.02161 =
         0.03416    0.00125    0.00073    0.00194
AFIX  43
H8    2    1.287851    0.458930    0.356547    11.00000   -1.20000
AFIX   0
C9    1    1.139372    0.590320    0.351655    11.00000    0.03845    0.02907 =
         0.02367    0.00398    0.00273   -0.00464
AFIX  43
H9    2    1.111769    0.574792    0.402508    11.00000   -1.20000
AFIX   0
C10   1    0.939297    0.699769    0.048610    11.00000    0.03101    0.02464 =
         0.01976    0.00148    0.00404    0.00147
C11   1    0.976314    0.690790   -0.029911    11.00000    0.04185    0.03430 =
         0.02643   -0.00151    0.01296   -0.00323
AFIX  43
H11   2    1.032248    0.746413   -0.049939    11.00000   -1.20000
AFIX   0
C12   1    0.929062    0.598382   -0.077731    11.00000    0.05303    0.03928 =
         0.02614   -0.00690    0.01274    0.00119
AFIX  43
H12   2    0.954275    0.589972   -0.130052    11.00000   -1.20000
AFIX   0
C13   1    0.844332    0.519155   -0.046864    11.00000    0.05892    0.03178 =
         0.02963   -0.00831    0.00328   -0.00334
AFIX  43
H13   2    0.809785    0.456143   -0.077890    11.00000   -1.20000
AFIX   0
C14   1    0.811261    0.535257    0.031968    11.00000    0.06615    0.03106 =
         0.03461    0.00163    0.01246   -0.01845
AFIX  43
H14   2    0.752921    0.481402    0.052435    11.00000   -1.20000
AFIX   0
C15   1    0.939940    1.094192    0.054642    11.00000    0.03849    0.03035 =
         0.02282    0.00013    0.00077   -0.00195
C16   1    1.057959    1.090348    0.239930    11.00000    0.03702    0.02224 =
         0.02491   -0.00029    0.00381    0.00260
C17   1    1.013090    1.213291   -0.043856    11.00000    0.06936    0.03880 =
         0.04497    0.01712    0.00510   -0.01202
AFIX 137
H17A  2    1.092415    1.218980   -0.077390    11.00000   -1.50000
H17B  2    1.030736    1.270577   -0.002365    11.00000   -1.50000
H17C  2    0.905274    1.219858   -0.079849    11.00000   -1.50000
AFIX   0
C18   1    1.167179    1.267382    0.241220    11.00000    0.04727    0.02350 =
         0.04629   -0.00603    0.01342   -0.00425
AFIX 137
H18A  2    1.211412    1.314250    0.204890    11.00000   -1.50000
H18B  2    1.241010    1.264546    0.296142    11.00000   -1.50000
H18C  2    1.063602    1.295461    0.246390    11.00000   -1.50000
AFIX   0
HKLF 4
REM  L3ESTER
REM R1 =  0.0495 for    2737 Fo > 4sig(Fo)  and  0.0572 for all    3028 data
REM    238 parameters refined using      2 restraints
END
WGHT      0.0755      1.0654
REM Instructions for potential hydrogen bonds
HTAB C11 N3_$1
REM Highest difference peak  0.194,  deepest hole -0.212,  1-sigma level  0.052
Q1    1   1.2658  1.1429  0.2125  11.00000  0.05    0.19
Q2    1   0.9807  0.6985  0.3051  11.00000  0.05    0.17
Q3    1   0.8373  0.6775  0.0608  11.00000  0.05    0.16
Q4    1   1.2289  0.6807  0.2339  11.00000  0.05    0.16
Q5    1   1.0023  1.2008  0.3400  11.00000  0.05    0.15
Q6    1   1.2730  0.6079  0.2293  11.00000  0.05    0.14
Q7    1   0.9949  0.8003  0.1540  11.00000  0.05    0.14
Q8    1   1.0692  0.6934 -0.0099  11.00000  0.05    0.14
Q9    1   0.8364  0.8373  0.1626  11.00000  0.05    0.14
Q10   1   1.1229  1.0510  0.0110  11.00000  0.05    0.14
Q11   1   1.3096  0.4632  0.2048  11.00000  0.05    0.14
Q12   1   1.3222  1.0543  0.2186  11.00000  0.05    0.13
Q13   1   0.8982  1.0852  0.2870  11.00000  0.05    0.13
Q14   1   1.0507  1.0324  0.2132  11.00000  0.05    0.13
Q15   1   1.0564  0.7445  0.2118  11.00000  0.05    0.13
Q16   1   0.9772  0.9268  0.0661  11.00000  0.05    0.13
Q17   1   1.1932  0.9964  0.1358  11.00000  0.05    0.13
Q18   1   1.4134  0.5121  0.2361  11.00000  0.05    0.13
Q19   1   0.8844  1.1973  0.3138  11.00000  0.05    0.13
Q20   1   0.9552  0.5383 -0.0499  11.00000  0.05    0.13
Q21   1   1.3026  1.2831  0.2597  11.00000  0.05    0.12
Q22   1   1.2211  0.7843  0.1401  11.00000  0.05    0.12
Q23   1   1.2316  0.6954  0.0489  11.00000  0.05    0.12
Q24   1   1.0538  0.9926  0.1485  11.00000  0.05    0.12
Q25   1   1.0367  1.0396 -0.0246  11.00000  0.05    0.12
Q26   1   1.0736  0.6384  0.4715  11.00000  0.05    0.12
Q27   1   1.0379  0.5703  0.3999  11.00000  0.05    0.12
Q28   1   1.1317  0.6430  0.2081  11.00000  0.05    0.12
Q29   1   0.9413  1.2621  0.2936  11.00000  0.05    0.11
Q30   1   1.1475  0.7433  0.0595  11.00000  0.05    0.11
;
_shelx_res_checksum     39139
_shelxl_version_number     2014/6
data_II
_database_code_depnum_ccdc_archive 'CCDC 1448182'
_audit_creation_method     SHELXL-2014/6
_chemical_name_systematic
;
Diethyl 5,6-bis(pyridin-2-yl)pyrazine-2,3-dicarboxylate
;
_chemical_name_common     ?
_chemical_formula_moiety     'C20 H18 N4 O4'
_chemical_formula_sum     'C20 H18 N4 O4'
_chemical_formula_iupac     'C20 H18 N4 O4'
_chemical_formula_weight     378.38
_chemical_melting_point     ?
_shelx_space_group_comment
;
The symmetry employed for this shelxl refinement is uniquely defined
by the following loop, which should always be used as a source of
symmetry information in preference to the above space-group names.
They are only intended as comments.
;
_space_group_crystal_system     tetragonal
_space_group_name_H-M_alt     'I 41/a'
_space_group_name_Hall     '-I 4ad'
loop_
    _space_group_symop_operation_xyz
    'x, y, z'
    '-x+1/2, -y, z+1/2'
    '-y+3/4, x+1/4, z+1/4'
    'y+3/4, -x+3/4, z+3/4'
    'x+1/2, y+1/2, z+1/2'
    '-x+1, -y+1/2, z+1'
    '-y+5/4, x+3/4, z+3/4'
    'y+5/4, -x+5/4, z+5/4'
    '-x, -y, -z'
    'x-1/2, y, -z-1/2'
    'y-3/4, -x-1/4, -z-1/4'
    '-y-3/4, x-3/4, -z-3/4'
    '-x+1/2, -y+1/2, -z+1/2'
    'x, y+1/2, -z'
    'y-1/4, -x+1/4, -z+1/4'
    '-y-1/4, x-1/4, -z-1/4'
_cell_length_a     10.2295(6)
_cell_length_b     10.2295(6)
_cell_length_c     36.281(3)
_cell_angle_alpha     90
_cell_angle_beta     90
_cell_angle_gamma     90
_cell_volume     3796.5(5)
_cell_formula_units_Z     8
_cell_measurement_reflns_used     5000
_cell_measurement_theta_min     3.3
_cell_measurement_theta_max     52.1
_cell_measurement_temperature     223(2)
_exptl_crystal_description     block
_exptl_crystal_colour     colourless
_exptl_crystal_size_max     0.65
_exptl_crystal_size_mid     0.50
_exptl_crystal_size_min     0.50
_exptl_crystal_density_diffrn     1.324
_exptl_crystal_density_meas     ?
_exptl_crystal_density_method     ?
_exptl_crystal_F_000     1584
_exptl_absorpt_coefficient_mu     0.095
_exptl_absorpt_correction_type     none
_exptl_absorpt_process_details     ?
_shelx_estimated_absorpt_T_min     0.941
_shelx_estimated_absorpt_T_max     0.954
_exptl_absorpt_correction_T_min     ?
_exptl_absorpt_correction_T_max     ?
_diffrn_ambient_temperature     223(2)
_diffrn_radiation_type     MoK\a
_diffrn_radiation_wavelength     0.71073
_diffrn_radiation_source     'fine-focus sealed tube'
_diffrn_radiation_monochromator     'plane graphite'
_diffrn_measurement_device_type     'Stoe IPDS 1'
_diffrn_measurement_device     '1 circle goniometer'
_diffrn_measurement_method     '\f rotation'
_diffrn_detector_area_resol_mean     ?
_diffrn_reflns_number     14760
_diffrn_reflns_av_R_equivalents     0.0425
_diffrn_reflns_theta_min     2.068
_diffrn_reflns_theta_max     25.947
_diffrn_reflns_theta_full     25.242
_diffrn_measured_fraction_theta_max     0.997
_diffrn_measured_fraction_theta_full     1.000
_diffrn_reflns_limit_h_min     -12
_diffrn_reflns_limit_h_max     12
_diffrn_reflns_limit_k_min     -12
_diffrn_reflns_limit_k_max     12
_diffrn_reflns_limit_l_min     -44
_diffrn_reflns_limit_l_max     44
_refine_special_details     ?
_reflns_number_total     1851
_reflns_number_gt     1153
_reflns_threshold_expression     'I > 2\s(I)'
_refine_ls_structure_factor_coef     Fsqd
_refine_ls_matrix_type     full
_refine_ls_R_factor_all     0.0793
_refine_ls_R_factor_gt     0.0492
_refine_ls_wR_factor_gt     0.1358
_refine_ls_wR_factor_ref     0.1493
_refine_ls_goodness_of_fit_ref     1.006
_refine_ls_restrained_S_all     1.006
_refine_ls_number_reflns     1851
_refine_ls_number_parameters     129
_refine_ls_number_restraints     0
_refine_ls_hydrogen_treatment     constr
_refine_ls_weighting_scheme     calc
_refine_ls_weighting_details
                      'w=1/[\s^2^(Fo^2^)+(0.0925P)^2^] where P=(Fo^2^+2Fc^2^)/3'
_atom_sites_solution_hydrogens     geom
_atom_sites_solution_primary     direct
_atom_sites_solution_secondary     difmap
_refine_ls_shift/su_max     0.000
_refine_ls_shift/su_mean     0.000
_refine_diff_density_max     0.338
_refine_diff_density_min     -0.190
_refine_ls_extinction_method
;
SHELXL2014 (Sheldrick, 2015)
;
_refine_ls_extinction_coef     0.0049(10)
_refine_ls_extinction_expression
                                  'Fc^*^=kFc[1+0.001xFc^2^\l^3^/sin(2\q)]^-1/4^'
loop_
    _atom_type_symbol
    _atom_type_description
    _atom_type_scat_dispersion_real
    _atom_type_scat_dispersion_imag
    _atom_type_scat_source
    'C' 'C' 0.0033 0.0016
                         'International Tables Vol C Tables 4.2.6.8 and 6.1.1.4'
    'H' 'H' 0.0000 0.0000
                         'International Tables Vol C Tables 4.2.6.8 and 6.1.1.4'
    'N' 'N' 0.0061 0.0033
                         'International Tables Vol C Tables 4.2.6.8 and 6.1.1.4'
    'O' 'O' 0.0106 0.0060
                         'International Tables Vol C Tables 4.2.6.8 and 6.1.1.4'
_computing_data_collection
;
<i>EXPOSE</i> in <i>IPDS-I</i> (Stoe & Cie, 2004)
;
_computing_cell_refinement
;
<i>CELL</i> in <i>IPDS-I</i> (Stoe & Cie, 2004)
;
_computing_data_reduction
;
<i>INTEGRATE</i> in <i>IPDS-I</i> (Stoe & Cie, 2004)
;
_computing_structure_solution
;
SHELXS97 (Sheldrick, 2008)
;
_computing_structure_refinement
;
SHELXL2014 (Sheldrick, 2015)
;
_computing_molecular_graphics
;
PLATON  (Spek, 2009) and Mercury (Macrae <i>et al.</i>,  2008)
;
_computing_publication_material
;
SHELXL2014 (Sheldrick, 2015), PLATON (Spek, 2009) and
publCIF (Westrip, 2010)
;
loop_
    _atom_site_type_symbol
    _atom_site_label
    _atom_site_fract_x
    _atom_site_fract_y
    _atom_site_fract_z
    _atom_site_U_iso_or_equiv
    _atom_site_adp_type
    _atom_site_calc_flag
    _atom_site_occupancy
    _atom_site_disorder_assembly
    _atom_site_disorder_group
    O O1 0.7424(2) 0.7559(3) 0.00480(5) 0.1009(9) Uani d 1 . .
    O O2 0.91015(17) 0.64422(18) -0.01674(4) 0.0693(5) Uani d 1 . .
    N N1 0.86590(16) 0.73125(18) 0.07318(4) 0.0478(5) Uani d 1 . .
    N N2 0.88149(17) 0.8399(2) 0.16340(5) 0.0583(6) Uani d 1 . .
    C C1 0.9332(2) 0.7371(2) 0.04156(5) 0.0473(5) Uani d 1 . .
    C C2 0.93113(19) 0.7446(2) 0.10488(5) 0.0450(5) Uani d 1 . .
    C C3 0.84753(19) 0.7504(2) 0.13824(5) 0.0452(5) Uani d 1 . .
    C C4 0.7388(2) 0.6719(2) 0.14134(5) 0.0466(5) Uani d 1 . .
    H H4 0.7174 0.6124 0.1225 0.056 Uiso calc 1 . .
    C C5 0.6613(2) 0.6817(2) 0.17249(5) 0.0503(5) Uani d 1 . .
    H H5 0.5874 0.6282 0.1755 0.060 Uiso calc 1 . .
    C C6 0.6952(2) 0.7712(2) 0.19868(6) 0.0569(6) Uani d 1 . .
    H H6 0.6448 0.7803 0.2202 0.068 Uiso calc 1 . .
    C C7 0.8042(2) 0.8481(3) 0.19322(6) 0.0637(7) Uani d 1 . .
    H H7 0.8256 0.9098 0.2114 0.076 Uiso calc 1 . .
    C C8 0.8508(2) 0.7155(3) 0.00796(5) 0.0558(6) Uani d 1 . .
    C C9 0.8402(3) 0.6183(4) -0.05106(7) 0.0978(11) Uani d 1 . .
    H H9A 0.7744 0.5501 -0.0471 0.117 Uiso calc 1 . .
    H H9B 0.7956 0.6977 -0.0594 0.117 Uiso calc 1 . .
    C C10 0.9335(4) 0.5760(3) -0.07867(8) 0.0965(11) Uani d 1 . .
    H H10A 0.8877 0.5552 -0.1013 0.145 Uiso calc 1 . .
    H H10B 0.9793 0.4990 -0.0699 0.145 Uiso calc 1 . .
    H H10C 0.9960 0.6455 -0.0833 0.145 Uiso calc 1 . .
loop_
    _atom_site_aniso_label
    _atom_site_aniso_U_11
    _atom_site_aniso_U_22
    _atom_site_aniso_U_33
    _atom_site_aniso_U_12
    _atom_site_aniso_U_13
    _atom_site_aniso_U_23
    O1 0.0662(13) 0.187(2) 0.0499(11) 0.0406(14) -0.0132(9) -0.0026(12)
    O2 0.0689(11) 0.0889(12) 0.0500(9) 0.0023(9) -0.0168(8) -0.0172(8)
    N1 0.0424(9) 0.0665(12) 0.0347(9) 0.0012(8) -0.0018(7) 0.0026(8)
    N2 0.0464(10) 0.0866(14) 0.0418(9) -0.0104(10) 0.0042(8) -0.0093(9)
    C1 0.0440(10) 0.0630(13) 0.0348(10) 0.0039(10) -0.0018(8) 0.0012(9)
    C2 0.0418(10) 0.0581(13) 0.0350(10) -0.0016(9) -0.0010(8) 0.0011(9)
    C3 0.0379(10) 0.0629(13) 0.0348(10) 0.0007(9) -0.0026(8) 0.0026(9)
    C4 0.0421(11) 0.0541(12) 0.0437(11) 0.0028(9) -0.0017(8) 0.0041(9)
    C5 0.0407(11) 0.0630(13) 0.0471(12) 0.0017(10) 0.0035(9) 0.0086(10)
    C6 0.0450(12) 0.0826(17) 0.0431(11) 0.0052(12) 0.0067(9) 0.0062(11)
    C7 0.0553(14) 0.0941(18) 0.0416(11) -0.0080(13) 0.0046(10) -0.0127(12)
    C8 0.0467(13) 0.0851(17) 0.0357(11) 0.0035(12) -0.0008(9) 0.0047(11)
    C9 0.095(2) 0.141(3) 0.0578(16) -0.007(2) -0.0290(15) -0.0268(18)
    C10 0.157(3) 0.0720(18) 0.0605(17) -0.020(2) -0.0135(19) -0.0139(14)
_geom_special_details
;
All e.s.d.'s (except the e.s.d. in the dihedral angle between two l.s. planes)
are estimated using the full covariance matrix. The cell e.s.d.'s are taken
into account individually in the estimation of e.s.d.'s in distances, angles
and torsion angles; correlations between e.s.d.'s in cell parameters are only
used when they are defined by crystal symmetry. An approximate (isotropic)
treatment of cell e.s.d.'s is used for estimating e.s.d.'s involving l.s.
planes.
;
loop_
    _geom_bond_atom_site_label_1
    _geom_bond_atom_site_label_2
    _geom_bond_site_symmetry_2
    _geom_bond_distance
    _geom_bond_publ_flag
    O1 C8 . 1.189(3) ?
    O2 C8 . 1.305(3) ?
    O2 C9 . 1.460(3) ?
    N1 C2 . 1.337(2) ?
    N1 C1 . 1.339(2) ?
    N2 C3 . 1.339(3) ?
    N2 C7 . 1.343(3) ?
    C1 C1 6_664 1.392(4) ?
    C1 C8 . 1.499(3) ?
    C2 C2 6_664 1.413(4) ?
    C2 C3 . 1.483(3) ?
    C3 C4 . 1.377(3) ?
    C4 C5 . 1.384(3) ?
    C4 H4 . 0.9400 ?
    C5 C6 . 1.364(3) ?
    C5 H5 . 0.9400 ?
    C6 C7 . 1.379(3) ?
    C6 H6 . 0.9400 ?
    C7 H7 . 0.9400 ?
    C9 C10 . 1.450(5) ?
    C9 H9A . 0.9800 ?
    C9 H9B . 0.9800 ?
    C10 H10A . 0.9700 ?
    C10 H10B . 0.9700 ?
    C10 H10C . 0.9700 ?
loop_
    _geom_angle_atom_site_label_1
    _geom_angle_atom_site_label_2
    _geom_angle_atom_site_label_3
    _geom_angle_site_symmetry_1
    _geom_angle_site_symmetry_3
    _geom_angle
    _geom_angle_publ_flag
    C8 O2 C9 . . 117.3(2) ?
    C2 N1 C1 . . 118.40(17) ?
    C3 N2 C7 . . 116.06(19) ?
    N1 C1 C1 . 6_664 120.88(11) ?
    N1 C1 C8 . . 113.63(18) ?
    C1 C1 C8 6_664 . 125.48(12) ?
    N1 C2 C2 . 6_664 120.38(11) ?
    N1 C2 C3 . . 114.72(17) ?
    C2 C2 C3 6_664 . 124.88(11) ?
    N2 C3 C4 . . 123.56(18) ?
    N2 C3 C2 . . 115.71(18) ?
    C4 C3 C2 . . 120.65(18) ?
    C3 C4 C5 . . 119.1(2) ?
    C3 C4 H4 . . 120.4 ?
    C5 C4 H4 . . 120.4 ?
    C6 C5 C4 . . 118.2(2) ?
    C6 C5 H5 . . 120.9 ?
    C4 C5 H5 . . 120.9 ?
    C5 C6 C7 . . 119.20(19) ?
    C5 C6 H6 . . 120.4 ?
    C7 C6 H6 . . 120.4 ?
    N2 C7 C6 . . 123.8(2) ?
    N2 C7 H7 . . 118.1 ?
    C6 C7 H7 . . 118.1 ?
    O1 C8 O2 . . 124.2(2) ?
    O1 C8 C1 . . 123.5(2) ?
    O2 C8 C1 . . 112.27(19) ?
    C10 C9 O2 . . 108.7(3) ?
    C10 C9 H9A . . 109.9 ?
    O2 C9 H9A . . 109.9 ?
    C10 C9 H9B . . 109.9 ?
    O2 C9 H9B . . 109.9 ?
    H9A C9 H9B . . 108.3 ?
    C9 C10 H10A . . 109.5 ?
    C9 C10 H10B . . 109.5 ?
    H10A C10 H10B . . 109.5 ?
    C9 C10 H10C . . 109.5 ?
    H10A C10 H10C . . 109.5 ?
    H10B C10 H10C . . 109.5 ?
loop_
    _geom_torsion_atom_site_label_1
    _geom_torsion_atom_site_label_2
    _geom_torsion_atom_site_label_3
    _geom_torsion_atom_site_label_4
    _geom_torsion_site_symmetry_1
    _geom_torsion_site_symmetry_2
    _geom_torsion_site_symmetry_3
    _geom_torsion_site_symmetry_4
    _geom_torsion
    _geom_torsion_publ_flag
    C2 N1 C1 C1 . . . 6_664 -3.1(4) ?
    C2 N1 C1 C8 . . . . 177.7(2) ?
    C1 N1 C2 C2 . . . 6_664 -4.4(4) ?
    C1 N1 C2 C3 . . . . 174.09(19) ?
    C7 N2 C3 C4 . . . . 1.6(3) ?
    C7 N2 C3 C2 . . . . 178.3(2) ?
    N1 C2 C3 N2 . . . . -137.7(2) ?
    C2 C2 C3 N2 6_664 . . . 40.8(4) ?
    N1 C2 C3 C4 . . . . 39.1(3) ?
    C2 C2 C3 C4 6_664 . . . -142.4(3) ?
    N2 C3 C4 C5 . . . . -2.1(3) ?
    C2 C3 C4 C5 . . . . -178.62(19) ?
    C3 C4 C5 C6 . . . . 1.1(3) ?
    C4 C5 C6 C7 . . . . 0.1(3) ?
    C3 N2 C7 C6 . . . . -0.2(4) ?
    C5 C6 C7 N2 . . . . -0.6(4) ?
    C9 O2 C8 O1 . . . . 3.0(4) ?
    C9 O2 C8 C1 . . . . -179.0(2) ?
    N1 C1 C8 O1 . . . . 37.9(4) ?
    C1 C1 C8 O1 6_664 . . . -141.2(3) ?
    N1 C1 C8 O2 . . . . -140.1(2) ?
    C1 C1 C8 O2 6_664 . . . 40.8(4) ?
    C8 O2 C9 C10 . . . . 162.0(3) ?
loop_
    _geom_hbond_atom_site_label_D
    _geom_hbond_atom_site_label_H
    _geom_hbond_atom_site_label_A
    _geom_hbond_site_symmetry_A
    _geom_hbond_distance_DH
    _geom_hbond_distance_HA
    _geom_hbond_distance_DA
    _geom_hbond_angle_DHA
    C7 H7 O1 3_655 0.94 2.48 3.308(3) 147
    C4 H4 Cg2 15_565 0.94 2.92 3.739(2) 147
    C10 H10B Cg1 9_765 0.97 2.56 3.409(3) 146
    C10 H10B Cg1 14_545 0.97 2.56 3.409(3) 146
_shelx_hkl_file
;
  -4  -5 -35    1.60    6.87   2
  -3  -7   2   38.89    6.04   2
  -3  -3 -38    3.80    6.83   2
  -3  -2 -31    4.08    5.49   2
  -2 -12   6   20.32    7.21   2
  -2 -11   7    4.80    6.45   2
  -2 -10   8   37.87    5.90   2
  -2  -8   8  157.23    7.38   2
  -2  -2 -42   12.91    7.08   2
  -2  -1 -37   41.61    7.15   2
  -1  -7  12    2.94    5.37   2
  -1  -6  11   68.56    6.38   2
  -1  -1 -44   -6.88    6.93   2
  -1   0 -39    1.25    6.55   2
  -1   1 -28   50.23    5.75   2
  -1   1 -18  614.65   10.08   2
   0 -11  15    4.45    6.77   2
   0  -8  16   17.26    5.57   2
   0  -4  12  365.73    8.51   2
   0   1 -39   -6.63    6.68   2
   0   2 -28   91.57    6.06   2
   0   2 -26   58.51    5.71   2
   0   2 -20   17.58    4.52   2
   0   2 -18    4.04    4.45   2
   1 -11  18   16.82    6.93   2
   1  -7  18  143.87    6.78   2
   1  -4  15  140.79    6.06   2
   1  -2  11  953.58   13.55   2
   1  -1   8    4.07    6.01   2
   1   2 -39    6.51    6.62   2
   1   2  -7 1326.77   18.18   2
   2  -9  21  111.57    7.71   2
   2  -6  20    2.35    5.31   2
   2  -5  19   15.06    5.33   2
   2  -2  14  640.46   10.72   2
   2   0   8   29.47    6.23   2
   2   3 -35   87.78    6.34   2
   3 -10  23   15.80    6.74   2
   3  -8  23   -5.65    6.72   2
   3  -3  18  309.30    8.23   2
   3   4 -29    2.55    5.48   2
   3   4 -27    0.23    5.35   2
   3   4 -17  139.43    6.88   2
   4  -2  18  170.90    7.14   2
   4   4 -36    1.18    6.52   2
   5  -6  25    5.44    5.49   2
   5  -5  24   24.24    5.66   2
   5  -4  23   65.21    5.91   2
   6  -6  26    6.56    6.42   2
   6  -5  25    0.84    5.62   2
   6  -4  24    3.50    5.29   2
   6   0  16  127.63    7.27   2
   6   5 -31   -1.93    6.69   2
   7  -6  27    7.85    6.63   2
   7  -5  26   20.86    6.79   2
   7  -4  25    0.17    6.63   2
   7   0  17    6.71    5.53   2
   8  -2  22    6.40    5.60   2
   9  -3  24    3.04    6.79   2
  11  -1  20    1.62    6.90   2
  -4 -11  -7   -1.35    9.58   3
  -4 -10  -6   27.27    9.96   3
  -4  -9  -5   -3.20    7.67   3
  -4  -4 -30    0.08    7.74   3
  -4  -4 -16   16.10    8.05   3
  -3 -12  -1    6.78    9.90   3
  -3  -9   2   84.26    8.80   3
  -3  -2 -33   -1.84    7.62   3
  -3  -2 -13   81.42    8.07   3
  -2  -7   7   13.72    7.63   3
  -2  -5   5   95.99    7.79   3
  -2   0 -28   95.63    8.13   3
  -2   0 -26   55.49    7.83   3
  -2   0 -24   -1.68    7.51   3
  -2   0 -22  388.12   10.43   3
  -2   0 -20   18.71    6.17   3
  -1  -9  12   11.47    7.77   3
  -1   1 -30  308.94    9.73   3
  -1   1 -16    3.93    6.34   3
   0  -9  15   29.00    7.96   3
   0  -7  15  373.79   10.36   3
   0  -6  14    8.86    7.73   3
   0  -5  13   61.67    6.73   3
   0   1 -41    3.49    9.40   3
   0   2 -30  469.49   10.59   3
   0   2 -16  206.70    8.53   3
   1  -9  18    4.16    7.61   3
   1  -6  17  391.80   10.27   3
   1  -5  16  103.26    8.43   3
   1   3 -24   53.53    7.61   3
   1   3 -22   88.98    8.09   3
   2 -10  20    5.67    9.42   3
   2  -1  11    6.90    6.76   3
   2   3 -37   -0.13    9.38   3
   3  -7  22  191.62    9.05   3
   3   3  -4   70.38    7.96   3
   3   4 -31    0.63    7.54   3
   3   4 -15  518.02   11.55   3
   4  -8  24   21.39    9.41   3
   4   4 -38    8.38    9.66   3
   5  -8  25   -8.03    9.40   3
   5  -2  19  135.15    8.69   3
   5   4  -5   72.08    8.71   3
   5   5 -26   -4.08    7.68   3
   5   5 -24   29.39    7.82   3
   5   5 -22  192.67    9.12   3
   5   5 -20  139.79    8.79   3
   6  -8  26   -1.76    9.71   3
   6   5 -33    4.94    9.48   3
   6   5 -13  159.74    9.32   3
   7  -2  21    5.71    7.63   3
   7   5 -10    1.27    7.63   3
   9  -4  25    5.78    9.51   3
   9  -1  20   38.65    9.70   3
   9   2  11    1.06    7.54   3
  10  -2  22   20.79    9.70   3
  11   0  17    0.91    9.51   3
  11   1  14    2.31    9.41   3
  -4  -5 -37    0.33    6.81   3
  -4  -4 -32   27.88    6.84   3
  -3  -3 -40   13.03    6.99   3
  -3  -2 -35   50.68    6.07   3
  -2  -6   6    3.48    5.41   3
  -2  -1 -39    3.49    6.46   3
  -2   0 -30  439.68    9.10   3
  -2   0 -18    1.95    4.39   3
  -1 -12   9    9.50    7.15   3
  -1 -10  11   -0.29    5.47   3
  -1   0 -41   -4.04    6.70   3
  -1   1 -34   63.18    5.92   3
  -1   1 -32    3.65    5.52   3
  -1   1 -14   81.96    5.78   3
   0   2 -34    5.60    5.31   3
   0   2 -32  115.93    6.52   3
   1 -10  17   17.66    6.94   3
   1   2 -41    7.03    6.65   3
   1   3 -30    5.76    5.33   3
   1   3 -28  118.64    6.39   3
   1   3 -26   64.50    5.97   3
   1   3 -20   79.03    6.10   3
   1   3 -18  269.69    7.15   3
   2 -11  19    6.38    6.84   3
   2  -8  20   56.90    5.90   3
   2   3 -39    5.09    6.58   3
   2   3  -9  117.21    6.57   3
   3  -9  22   18.10    6.87   3
   3  -6  21   29.57    5.56   3
   3  -5  20    0.11    5.33   3
   3  -4  19  164.63    6.96   3
   3   4 -33   -1.54    6.52   3
   4  -7  23   49.27    5.97   3
   4  -3  19    0.63    5.25   3
   4   4  -8    8.62    4.57   3
   5   5 -30    5.92    6.49   3
   5   5 -28    4.41    6.44   3
   5   5 -18   32.81    5.78   3
   6  -2  20  100.45    6.40   3
   7  -7  26    2.23    6.88   3
   8  -6  26   -0.46    6.82   3
   8  -3  23   -3.32    6.62   3
   5   2   7    7.71    7.81   3
  10   5  -7    3.68   11.25   3
  11   5  -8    3.95   11.97   3
  -4  -8  -6   42.58    8.61   4
  -4  -4 -34    4.61    9.33   4
  -3 -11   0    2.02    9.70   4
  -3 -10   1   -0.46    7.71   4
  -3  -2 -37    8.42    9.55   4
  -2 -12   4   -7.63    9.71   4
  -2 -10   6   -1.83    7.68   4
  -2  -9   7  141.00    8.87   4
  -2  -1 -41   -1.86    9.43   4
  -2   0 -32  129.18    8.68   4
  -2   0 -16  210.86    8.68   4
  -1 -11  10   11.98    9.50   4
  -1  -8  11  228.12    9.45   4
  -1   0 -43   27.58    9.81   4
   0 -12  12   -3.07   10.70   4
   0 -11  13   -1.43    9.41   4
   0 -10  14   33.19    9.50   4
   0  -3   9   27.24    6.94   4
   0   1 -43   29.29    9.63   4
   0   2 -14 2066.52   18.53   4
   1 -11  16    0.98    9.47   4
   1  -8  17    3.70    7.46   4
   1   2 -43    7.71    9.54   4
   1   3 -32  167.87    8.61   4
   1   3 -16 1381.75   14.97   4
   2  -7  19   99.27    8.34   4
   2  -3  15  834.55   12.13   4
   2   3 -41   29.22    9.90   4
   3 -10  21    3.14    9.38   4
   3   4 -35   25.40    9.39   4
   3   4 -13   17.43    6.48   4
   4  -9  23    0.63    9.31   4
   4  -6  22   -2.48    7.55   4
   4  -1  15  266.70    8.95   4
   4   1   9  159.30    9.45   4
   5  -9  24    0.88    9.64   4
   5  -7  24    8.11    9.42   4
   5   5 -34    8.22    9.37   4
   5   5 -32   -4.47    9.47   4
   5   5 -16   11.53    7.67   4
   6  -7  25    4.72    9.41   4
   6   4  -2    7.59    7.68   4
   6   5 -11  405.27   11.94   4
   7  -6  25    3.97    9.33   4
   7  -3  22    0.23    7.43   4
   8  -5  25   -5.18    9.37   4
   8  -4  24   11.28    9.18   4
   8  -1  19  101.41    8.55   4
   8   5  -7    7.75    7.60   4
   9  -2  21   -4.82    9.35   4
   9   0  17   15.30    7.82   4
   9   1  14    6.18    7.62   4
  10  -3  23   -3.71    9.81   4
  10  -1  19   18.09    9.44   4
  -4  -4 -36    2.51    6.60   4
  -3  -1 -28   50.77    5.99   4
  -3  -1 -26   31.32    5.66   4
  -3  -1 -24    8.93    5.40   4
  -2 -11   5    8.21    6.56   4
  -2   0 -34    4.90    5.37   4
  -1  -7  10   25.95    5.61   4
  -1  -4   7  184.93    7.28   4
  -1   1 -38   34.73    6.98   4
  -1   1 -36   72.22    6.03   4
   0  -8  14  251.43    7.93   4
   0   1  -5 1009.84   19.64   4
   0   2 -38   52.32    7.13   4
   0   2 -36   20.75    5.57   4
   1  -3  12  386.92    8.80   4
   1   3 -36  242.83    8.44   4
   1   3 -34    7.97    5.42   4
   2  -9  19   -0.36    6.62   4
   2  -6  18   44.64    5.89   4
   2  -4  16   -4.15    4.27   4
   2   4 -28    4.25    5.23   4
   2   4 -26    0.98    5.30   4
   2   4 -24   -0.49    5.24   4
   2   4 -22   -0.25    5.28   4
   3  -8  21   31.90    5.70   4
   3  -2  15  217.10    7.18   4
   3   4 -37    4.16    6.51   4
   4 -10  22   10.79    6.92   4
   4  -5  21   75.03    6.19   4
   4  -4  20   78.91    5.98   4
   4   0  12  370.11    9.76   4
   4   5 -27   -0.08    5.28   4
   4   5 -25  123.32    6.60   4
   4   5 -23   69.14    6.06   4
   5  -6  23   21.68    5.51   4
   5  -5  22  152.84    7.02   4
   5  -4  21   65.20    5.83   4
   5  -3  20   27.11    5.51   4
   5  -1  16   20.29    5.57   4
   5   5 -36   10.95    6.61   4
   5   5 -14   40.08    5.86   4
   6  -6  24   56.23    7.08   4
   6  -3  21   10.86    5.40   4
   7  -5  24   -3.10    6.60   4
   7  -4  23   -0.39    5.45   4
   7  -1  18   58.35    6.03   4
  -4  -6  -8    4.91   10.94   4
  11   3   6   -0.42   13.47   4
  12   3   5    0.44   13.67   4
  -5  -8 -27    2.60   11.99   4
  -5  -8 -25    2.01   11.62   4
  -5  -8 -23    2.77   11.61   4
   1   1   0    3.32   10.70   4
  -5  -8 -29    6.45   10.90   5
  -5  -7 -26   19.98    9.89   5
  -4 -11  -9    4.92    9.57   5
  -4  -4 -14  309.57   13.99   5
  -4  -3 -29   15.09    7.75   5
  -4  -3 -27    2.77    7.54   5
  -4  -3 -25   13.20    7.60   5
  -4  -3 -23   92.50    8.64   5
  -4  -3 -21    2.02    7.60   5
  -3 -12  -3   -0.75    9.75   5
  -3  -8   1   35.71    8.03   5
  -3  -5  -2  203.11   10.67   5
  -3  -2 -39   -2.96    9.33   5
  -3  -1 -30  579.91   11.83   5
  -3  -1 -22   32.87    7.85   5
  -3  -1 -20  214.94    9.70   5
  -2  -8   6   -1.31    7.58   5
  -2  -4   2  475.85   13.02   5
  -2  -1 -43    2.20    9.64   5
  -2   0 -36   31.37    7.65   5
  -2   0 -14 2019.22   20.09   5
  -1  -9  10  122.55    8.72   5
  -1  -6   9   24.21    7.84   5
  -1  -5   8   11.81    6.49   5
  -1   1 -12  167.14    8.70   5
   0  -7  13  330.87   10.21   5
   0   2 -12  172.62    8.38   5
   1  -9  16   44.09    7.92   5
   1  -7  16  729.61   12.20   5
   1   3 -14  510.70   10.67   5
   2 -10  18   34.29    9.54   5
   2  -5  17  119.77    8.34   5
   2   4 -32   -1.25    7.50   5
   2   4 -30   21.48    7.67   5
   2   4 -20   44.69    7.78   5
   3  -7  20  200.50    9.07   5
   3   4 -39   -2.65    9.49   5
   3   4 -11   16.17    6.39   5
   4  -8  22   -5.35    9.49   5
   4   5 -31   17.96    9.36   5
   4   5 -29    2.97    7.76   5
   4   5 -21   69.47    8.04   5
   4   5 -19   10.74    7.57   5
   5  -8  23   -6.17    9.27   5
   6  -8  24    4.22    9.56   5
   6  -5  23   -3.72    7.63   5
   6  -4  22    0.48    7.59   5
   6  -1  17  168.44    9.03   5
   7   5  -8   80.25    8.76   5
   8   0  16   23.35    7.77   5
   8   2  10    0.81    7.67   5
   8   6 -26    9.04    9.51   5
   8   6 -24    7.17    9.60   5
   8   6 -22    7.75    9.36   5
   8   6 -20    1.97    9.33   5
   9  -3  22    7.32    9.34   5
   9   5  -6    2.45    7.60   5
   9   6 -21   11.80    9.54   5
   9   6 -19   46.66   10.03   5
  11  -1  18   16.17    9.64   5
  -4  -4 -38   12.41    7.18   5
  -4  -3 -33   -3.26    6.68   5
  -4  -3 -31   -1.14    5.49   5
  -3  -7   0    0.37    5.19   5
  -3  -2 -41   -2.86    6.97   5
  -3  -1 -34   25.26    5.83   5
  -3  -1 -32  156.41    7.01   5
  -2   0 -38   57.78    7.21   5
  -1 -12   7    3.37    6.81   5
  -1 -11   8    9.08    6.95   5
  -1 -10   9   57.84    6.15   5
  -1   1 -40    2.33    6.57   5
   0  -9  13   33.34    5.84   5
   0  -6  12   83.83    6.16   5
   0  -4  10   -0.03    4.61   5
   0   2 -40    4.56    6.50   5
   1 -10  15   43.10    7.06   5
   1  -6  15   55.53    5.81   5
   1  -5  14  231.78    7.44   5
   1  -4  13   -1.59    4.38   5
   1   2  -5  169.77    9.21   5
   1   3 -40    0.00    6.66   5
   1   3 -38   31.38    6.85   5
   2 -11  17   17.06    6.86   5
   2  -8  18    1.20    5.49   5
   2   3  -7   12.10    4.92   5
   2   4 -34   39.74    6.85   5
   2   4 -18  181.32    7.20   5
   3  -9  20    0.03    6.61   5
   3  -6  19    5.97    5.41   5
   3  -3  16  157.69    6.20   5
   4  -2  16   49.82    4.99   5
   4   5 -35    2.18    6.70   5
   4   5 -33    0.55    6.68   5
   4   5 -17   17.65    5.57   5
   5   5 -12   13.63    5.73   5
   6   5  -9   39.69    5.98   5
   7  -7  24   -4.16    7.00   5
   7   6 -29    7.23    6.82   5
   7   6 -27   17.14    6.86   5
   7   6 -25    5.59    6.69   5
   7   6 -23    3.50    6.60   5
   7   6 -21   -0.44    6.66   5
   8  -2  20    1.23    5.38   5
   8   6 -18   51.75    7.43   5
   9  -5  24    5.00    7.00   5
   9  -4  23    1.01    6.69   5
   9   6 -17   16.00    7.34   5
  10  -2  20    2.44    6.80   5
  10   0  16    2.06    6.78   5
  -5  -9 -24   10.59   14.13   5
  -5  -7 -28    1.28   11.57   5
  -5  -7 -24    1.45   11.42   5
  -5  -7 -22   29.79   12.03   5
  -4  -9  -7    4.78    9.41   5
  -4  -7  -7   66.28   10.99   5
  10   2  10   -4.25   10.84   5
  -5  -7 -32    0.21    9.71   6
  -5  -7 -30    5.88    9.79   6
  -4 -10  -8   70.64   10.79   6
  -4  -3 -35    4.90    9.45   6
  -4  -3 -19  182.10   10.14   6
  -3 -11  -2  151.53   11.31   6
  -3 -10  -1   -1.19    7.74   6
  -3  -9   0    0.15    7.75   6
  -3  -6  -1   81.45    8.83   6
  -3  -2 -11  188.50   10.38   6
  -3  -1 -36    2.91    9.35   6
  -3  -1 -18    2.32    6.01   6
  -2 -12   2   -3.76    9.66   6
  -2 -11   3    7.31    9.55   6
  -2  -9   5   -0.14    7.64   6
  -2  -7   5   27.95    7.66   6
  -2   0 -40    7.32    9.17   6
  -1  -8   9   46.85    7.97   6
  -1   1 -42    6.22    9.52   6
  -1   2 -29  125.03    8.36   6
  -1   2 -27   10.53    7.63   6
  -1   2 -25  184.22    8.78   6
   0 -12  10    0.88    9.68   6
   0 -11  11    3.54    9.42   6
   0 -10  12   25.03    8.65   6
   0  -5  11  159.73    7.88   6
   0  -2   6 8366.60   45.07   6
   0   2 -42    9.89    9.73   6
   1 -11  14    7.99    9.36   6
   1  -8  15   25.67    7.76   6
   2  -2  12 1072.72   14.43   6
   2   4 -36   23.45    9.54   6
   2   4 -16   46.10    6.72   6
   3 -11  18    1.49   10.78   6
   3 -10  19   11.02    9.31   6
   3  -5  18   -5.54    7.51   6
   3  -4  17   64.74    7.96   6
   3  -1  12    3.72    6.53   6
   4  -9  21    7.39    9.27   6
   4  -7  21   -4.25    7.68   6
   4   4  -6  408.38   11.60   6
   4   5 -37   -6.80    9.47   6
   5  -9  22    6.80    9.59   6
   5  -7  22   -2.79    8.45   6
   5   0  13   62.35    7.00   6
   5   1  10  211.89    9.87   6
   6  -7  23   -1.83    9.28   6
   6   0  14   18.66    7.70   6
   7  -2  19   44.74    7.94   6
   7   0  15  343.91   11.33   6
   7   2   9   19.26    7.85   6
   7   6 -19  136.28   10.51   6
   8  -6  24    0.34    9.51   6
   8  -5  23   -0.20    9.34   6
   8  -3  21    3.28    7.70   6
   8   1  13    2.81    7.59   6
   8   6 -16   28.55    9.90   6
   9  -1  18    1.01    7.72   6
   9   6 -15    6.79    9.72   6
  10  -3  21   -0.09    9.54   6
  10   1  13    3.92    9.40   6
  10   6 -16   -6.35   10.92   6
  -4  -3 -37    5.39    6.84   6
  -3  -1 -38   41.81    7.06   6
  -2 -10   4    2.23    5.51   6
  -2  -6   4  370.63    9.81   6
  -2  -5   3  135.72    7.03   6
  -2  -1  -7  991.18   21.66   6
  -2   0 -42   18.08    7.13   6
  -2   1 -31   45.52    5.84   6
  -2   1 -29    3.36    5.52   6
  -2   1 -27    5.78    5.34   6
  -2   1 -25  333.64    8.23   6
  -2   1 -23  279.60    7.88   6
  -1   0  -5  989.95   22.00   6
  -1   1 -44   -0.93    6.85   6
  -1   2 -33   75.94    6.04   6
  -1   2 -31  273.22    7.81   6
  -1   2 -23    6.08    5.18   6
  -1   2 -21   43.95    4.91   6
   0  -8  12   72.99    6.13   6
   0   3 -33   -2.21    5.46   6
   0   3 -31  325.68    8.13   6
   0   3 -29  139.09    6.46   6
   0   3 -27   15.97    5.36   6
   0   3 -25   25.90    5.45   6
   0   3 -23   83.21    6.04   6
   1  -2   9   10.61    5.33   6
   1   3 -42   -2.12    6.92   6
   1   3 -12    4.43    4.64   6
   2  -9  17   13.25    5.56   6
   2  -7  17   52.46    5.89   6
   2   4 -40   -1.73    6.63   6
   2   4 -38    0.06    6.72   6
   3  -8  19  107.93    6.48   6
   3   5 -32   18.45    6.73   6
   3   5 -30  222.87    7.31   6
   3   5 -28   -0.26    5.41   6
   3   5 -26    5.41    5.34   6
   3   5 -24   49.72    5.85   6
   4 -10  20   13.34    6.84   6
   4  -6  20   83.16    6.15   6
   4  -3  17  137.61    6.68   6
   4   5 -15  149.97    7.16   6
   5  -6  21    0.78    5.33   6
   5  -2  17    1.03    5.31   6
   6  -6  22    2.25    5.32   6
   6  -2  18    7.11    5.48   6
   6   6 -32    3.12    7.00   6
   6   6 -30    1.48    6.58   6
   6   6 -28   10.98    6.67   6
   6   6 -26   -0.06    6.56   6
   6   6 -24   53.99    7.22   6
   6   6 -22    0.92    5.45   6
   7  -6  23    2.34    6.59   6
   8  -4  22   17.72    6.68   6
  10  -4  22   13.35    6.96   6
  11  -2  19    3.96    6.79   6
  11   0  15    3.84    6.89   6
  11   4   1   -0.06    6.89   6
  -5  -9 -22    6.07   15.55   5
  -5  -8 -21    0.25   13.33   6
  -5  -6 -27   35.03   12.10   6
   5   4  -3    7.87    9.26   6
   6   2   8  166.65   12.62   6
  10   5  -5    4.20   11.56   6
  11   5  -6    4.19   11.88   6
  -5  -6 -33   16.63    9.79   7
  -5  -6 -31    5.95    9.44   7
  -5  -6 -29   11.81    9.63   7
  -5  -6 -25   10.54    8.79   7
  -5  -6 -23   -1.56    7.72   7
  -4 -11 -11    0.28    9.60   7
  -4  -3 -17   64.30    8.72   7
  -3 -12  -5   10.64    9.89   7
  -3  -1 -40    2.00    9.49   7
  -3  -1 -16  315.92   10.02   7
  -2   0 -12  169.57    8.76   7
  -2   1 -33   93.78    8.22   7
  -2   1 -21  138.91    7.36   7
  -1 -12   5    7.06    9.80   7
  -1  -9   8    4.92    7.54   7
  -1  -3   4 2207.36   24.34   7
  -1   1 -10    1.65    7.58   7
  -1   2 -35  118.23    8.61   7
  -1   2 -19   30.39    6.50   7
   0   2 -10  793.64   13.82   7
   0   3 -35    7.25    7.48   7
   0   3 -21  125.41    8.55   7
   1  -9  14    6.99    7.57   7
   1   4 -29   47.11    7.79   7
   1   4 -27  134.98    8.39   7
   2 -11  15   30.53    9.63   7
   2 -10  16   25.42    9.33   7
   2  -6  16  152.43    8.68   7
   2  -3  13   79.03    7.16   7
   2   4 -14  529.96   10.55   7
   3   0   9   28.75    7.06   7
   3   4  -9   18.26    6.51   7
   3   5 -34   -6.80    9.40   7
   3   5 -22    7.07    7.48   7
   4  -8  20   70.66    9.01   7
   4  -5  19   -5.34    7.68   7
   4  -4  18   12.17    7.46   7
   5  -3  18  517.10   11.26   7
   5   5 -10   94.98    8.73   7
   6  -8  22   -3.21    9.49   7
   6  -5  21   10.49    7.78   7
   6  -3  19   37.46    7.76   7
   6   1  11   37.75    8.05   7
   6   6 -20   -1.60    7.83   7
   7  -8  23   -7.87    9.70   7
   7  -5  22   24.36    8.71   7
   7  -4  21   66.82    8.16   7
   7  -3  20  108.98    8.54   7
   7   1  12  180.70    9.97   7
   7   5  -6    3.10    7.54   7
   7   6 -17   47.73    8.36   7
   8  -1  17  158.18    9.30   7
   8   5  -5    4.31    7.70   7
   8   6 -14   15.71    9.62   7
   9  -2  19   28.40    9.38   7
  10   6 -14    9.52    9.65   7
  11   1  12   -0.30    9.40   7
  -4  -3 -39    4.82    6.92   7
  -4  -2 -32   51.13    6.03   7
  -4  -2 -30    7.99    5.50   7
  -4  -2 -28    6.41    5.53   7
  -4  -2 -26    2.52    5.27   7
  -3  -8  -1   31.68    5.91   7
  -2  -8   4   -0.17    5.42   7
  -2   1 -37  129.21    7.74   7
  -2   1 -35    0.61    5.52   7
  -1 -11   6   11.27    6.86   7
  -1 -10   7   13.81    5.46   7
  -1  -7   8  152.06    7.00   7
  -1   2 -39    1.79    6.58   7
  -1   2 -37   46.68    6.87   7
   0 -12   8   11.77    7.04   7
   0  -9  11   49.69    5.79   7
   0  -7  11   28.76    5.52   7
   0   3 -39    6.95    6.57   7
   0   3 -37   43.23    6.90   7
   0   3 -19    6.54    4.30   7
   1 -12  11    0.09    6.86   7
   1 -10  13    8.68    6.51   7
   1  -7  14   10.49    5.54   7
   1   4 -35    2.33    6.51   7
   1   4 -33   -2.05    5.43   7
   1   4 -31    5.19    5.34   7
   1   4 -25   62.26    5.93   7
   1   4 -23  225.76    7.18   7
   2  -8  16    4.08    5.32   7
   2  -5  15    8.85    5.24   7
   2  -4  14   55.62    5.11   7
   3  -9  18   -0.67    6.61   7
   3  -7  18    1.12    5.39   7
   3   5 -38   15.51    7.02   7
   3   5 -36    6.99    6.63   7
   3   5 -20   23.93    5.57   7
   4  -1  13    2.06    4.46   7
   4   5 -13   -1.12    5.42   7
   5  -8  21    7.56    6.78   7
   5  -5  20  114.38    6.53   7
   5  -4  19    3.63    5.30   7
   5   6 -33    9.58    6.99   7
   5   6 -31    7.67    6.54   7
   5   6 -29    8.55    6.82   7
   5   6 -27   31.30    6.88   7
   5   6 -25   10.73    5.45   7
   5   6 -23   -2.65    5.52   7
   6  -4  20   51.52    5.85   7
   6   6 -18   13.57    5.62   7
   7   6 -15   84.07    6.68   7
   8  -7  23   -0.77    6.83   7
   9  -5  22    2.91    6.72   7
   9  -3  20    5.08    6.62   7
   9   0  15   33.30    5.95   7
   9   6 -13    3.05    6.76   7
  10  -1  17    3.90    6.66   7
   9   3   6    0.69   11.80   6
  -5  -7 -20    3.06    9.50   7
  11   2   9   -2.01   11.60   7
  -5  -5 -32    5.98    9.41   8
  -5  -5 -30    4.88    9.28   8
  -5  -5 -28    2.18    9.26   8
  -5  -5 -26    0.47    7.62   8
  -4  -8  -8    2.35    7.63   8
  -4  -2 -34  157.12    9.86   8
  -4  -2 -24   24.41    7.75   8
  -3 -11  -4   20.76    9.68   8
  -3  -9  -2   74.85    8.79   8
  -3  -1 -42   -1.08    9.52   8
  -3   0 -33   -0.25    7.58   8
  -3   0 -31  339.12   10.25   8
  -3   0 -29  143.96    8.87   8
  -3   0 -27   16.03    7.69   8
  -3   0 -25   27.66    7.59   8
  -2 -12   0    3.54    9.53   8
  -2 -11   1    3.06    9.53   8
  -2  -9   3   51.03    8.15   8
  -2   1 -39    2.09    9.37   8
  -2   1 -19   -2.81    6.07   8
  -1  -6   7    6.34    6.18   8
  -1   2 -41   -2.45    9.44   8
  -1   2 -17 1765.20   16.63   8
   0 -11   9   -4.63    9.46   8
   0 -10  10   20.42    7.96   8
   0  -1   3 1801.83   30.37   8
   0   3 -17  384.37    9.25   8
   1 -11  12    8.33    9.24   8
   1  -6  13   12.83    7.46   8
   1  -3  10   64.37    7.19   8
   1   3 -10   12.68    6.57   8
   1   4 -37    8.85    9.34   8
   1   4 -21    0.60    7.46   8
   2  -1   9   32.81    7.71   8
   3 -11  16   -0.53    9.63   8
   3 -10  17   18.74    9.39   8
   3  -6  17  234.07    9.18   8
   3  -2  13 2246.29   19.25   8
   3   1   6   97.13    9.77   8
   3   3  -2   79.70    8.47   8
   3   5 -18  539.74   11.37   8
   4  -9  19    6.20    9.21   8
   4  -7  19   22.92    7.85   8
   5  -9  20    5.64    9.54   8
   5   6 -21    9.83    7.67   8
   6  -9  21   -6.85    9.69   8
   6  -7  21    0.09    9.42   8
   6   5  -7    0.08    7.45   8
   7  -7  22    7.83    9.57   8
   7  -1  16  513.93   11.90   8
   8  -6  22    0.98    9.27   8
   8  -2  18   -2.84    7.66   8
   9  -4  21    2.13    9.50   8
  11  -1  16    3.26    9.37   8
  12   1  11   -3.88    9.80   8
  12   2   8   -2.93    9.71   8
  -5  -5 -34    0.09    6.64   8
  -4  -2 -36   20.25    6.93   8
  -4  -2 -22   57.42    6.21   8
  -3 -10  -3    1.28    5.39   8
  -3   0 -37   40.92    7.00   8
  -3   0 -35   -1.53    5.34   8
  -3   0 -23   87.44    6.30   8
  -2 -10   2   71.01    6.48   8
  -2   1 -41    5.56    6.64   8
  -2   1 -17 1001.02   12.68   8
  -1  -8   7   18.70    5.55   8
  -1  -5   6   -0.36    4.45   8
  -1  -4   5  390.50    9.98   8
  -1   2 -43   -2.24    6.73   8
   0  -6  10  147.11    7.02   8
   0  -3   7   16.67    5.26   8
   0   3 -43    1.36    7.04   8
   0   3 -41   12.58    6.91   8
   1  -8  13    0.77    5.42   8
   1  -5  12  104.82    5.71   8
   1  -4  11   96.34    5.79   8
   1   4 -41    1.04    6.62   8
   1   4 -39    0.59    6.63   8
   1   4 -19   90.64    6.20   8
   2  -9  15   39.87    5.83   8
   2  -7  15  684.61   10.43   8
   2   4 -12   20.98    4.80   8
   2   5 -33   25.14    6.80   8
   2   5 -31    6.93    5.41   8
   2   5 -29    2.86    5.29   8
   2   5 -27   86.62    6.09   8
   2   5 -25   -2.26    5.28   8
   3  -8  17   10.58    5.40   8
   3   5 -16   11.11    5.43   8
   4 -10  18   -3.06    6.67   8
   4   6 -30    7.06    6.46   8
   4   6 -28  228.81    8.58   8
   5 -10  19   -3.75    6.87   8
   5  -7  20    4.13    5.35   8
   5  -1  14   44.02    5.93   8
   5   6 -19   74.37    6.24   8
   6  -1  15   77.85    6.22   8
   6   6 -16    1.78    5.34   8
   7  -6  21    3.25    6.47   8
   8  -5  21    1.65    6.57   8
   8   6 -12   49.05    6.26   8
  10  -2  18   -0.38    6.69   8
  10   6 -12   24.57    7.33   8
  -5  -6 -21   14.81    9.68   8
  -4 -10 -10    4.71   11.62   8
   9   5  -4    9.36    9.59   8
  -5  -5 -36    3.66    9.74   9
  -5  -5 -24   25.75    8.08   9
  -4  -9  -9    0.28    7.61   9
  -4  -3 -15   18.62    8.03   9
  -4  -2 -40    3.29    9.69   9
  -4  -2 -38    5.97    9.42   9
  -4  -2 -20  610.63   13.27   9
  -3  -7  -2   42.92    8.05   9
  -3  -1 -14  204.33    9.25   9
  -3   0 -39    0.00    9.34   9
  -3   0 -21  122.81    8.65   9
  -2  -7   3    4.24    7.45   9
  -2  -3  -1  259.20   13.49   9
  -2   1 -43    7.95    9.61   9
  -1 -12   3    3.10    9.68   9
  -1   2 -15  521.66   10.77   9
   0  -8  10   87.79    8.38   9
   0  -5   9  146.71    7.79   9
   0  -4   8  708.33   12.32   9
   0   3 -15   54.22    6.93   9
   1  -1   6  727.26   17.10   9
   2 -11  13   -3.72    9.56   9
   2 -10  14   -3.89    9.21   9
   2   3  -5 1285.94   19.09   9
   2   5 -37    8.98    9.38   9
   2   5 -35    1.97    9.31   9
   2   5 -23   -2.43    7.45   9
   3  -5  16   -1.62    7.54   9
   3  -4  15   15.65    7.77   9
   3  -3  14    9.26    6.20   9
   3   4  -7   10.21    6.49   9
   4  -8  18   68.19    8.04   9
   4  -6  18  792.59   12.71   9
   4   5 -11  199.03    9.51   9
   4   6 -36    7.01    9.51   9
   4   6 -34   -4.01    9.44   9
   4   6 -32    0.10    9.42   9
   4   6 -26   41.72    8.11   9
   4   6 -24    3.14    7.51   9
   5  -6  19    0.07    7.56   9
   5   5  -8    6.60    7.62   9
   6  -6  20    5.88    7.59   9
   7  -8  21   -3.00    9.65   9
   7  -2  17  120.57    8.68   9
   7   6 -13  117.28    9.14   9
   8  -4  20    6.00    8.36   9
   8  -3  19   86.67    8.30   9
   8   0  14  275.81   10.53   9
   9  -1  16   -2.60    7.57   9
   9   1  12   16.41    7.80   9
   9   2   9    4.15    7.52   9
   9   6 -11    3.13    9.31   9
  10  -4  20    2.69    9.47   9
  10  -3  19    7.54    9.36   9
  10   0  14   30.05    9.60   9
  11  -2  17    0.26    9.71   9
  -3   0 -41   16.04    6.82   9
  -3   0 -19    6.38    4.33   9
  -2 -12  -2    3.24    6.71   9
  -2   0 -10  756.35   14.22   9
  -2   2 -34    3.61    5.54   9
  -2   2 -32    7.04    5.35   9
  -2   2 -30  320.30    7.96   9
  -2   2 -28    6.75    5.25   9
  -1 -11   4   29.85    7.17   9
  -1 -10   5   12.34    5.64   9
  -1  -9   6    2.39    5.37   9
  -1   3 -36    5.26    6.42   9
  -1   3 -34   30.48    5.61   9
  -1   3 -32  162.59    6.92   9
  -1   3 -30  550.03    9.62   9
  -1   3 -28   48.33    5.90   9
  -1   3 -26   30.37    5.63   9
   0 -12   6    6.60    6.82   9
   0  -9   9   10.30    5.38   9
   0   2  -8   30.19    5.96   9
   0   4 -32   10.71    5.43   9
   0   4 -30  120.19    6.57   9
   1 -12   9   -4.70    6.99   9
   1 -11  10    1.04    6.52   9
   1 -10  11   -1.45    5.35   9
   1  -9  12   13.99    5.52   9
   1  -7  12  175.40    7.02   9
   1   4 -17   -2.02    4.17   9
   2  -6  14  137.39    6.76   9
   2   5 -39   26.31    7.11   9
   2   5 -21   20.49    5.55   9
   3 -11  14    6.98    6.71   9
   3 -10  15   -1.19    6.64   9
   3  -9  16   53.27    5.92   9
   3  -7  16  371.18    8.46   9
   3   5 -14   64.51    6.21   9
   4  -9  17    7.86    6.71   9
   4  -5  17  444.67    8.97   9
   4  -2  14  474.53    9.25   9
   4   4  -4  745.17   14.93   9
   4   6 -22   -1.95    5.46   9
   5  -8  19    7.79    6.56   9
   5  -5  18   29.95    5.62   9
   5  -2  15   85.08    6.39   9
   5   6 -17   -0.91    5.34   9
   6  -8  20   -0.35    6.64   9
   6  -5  19   69.05    6.17   9
   6  -2  16   77.12    6.28   9
   6   6 -14   36.45    5.96   9
   7  -5  20    3.23    5.46   9
   7  -4  19   -0.24    5.38   9
   7  -3  18   36.99    5.66   9
   8  -7  21    6.48    6.86   9
   9  -6  21   -1.85    6.86   9
  11  -3  18    2.87    6.70   9
  -4 -11 -13    2.34   11.73   9
  -4  -4 -12  173.97   14.66   9
  -5  -5 -22  182.22   11.07  10
  -5  -4 -35   11.00    9.49  10
  -5  -4 -33    7.18    9.45  10
  -5  -4 -31   28.07    9.66  10
  -5  -4 -29    1.67    7.66  10
  -5  -4 -27    8.95    7.68  10
  -4  -1 -35    4.18    9.25  10
  -4  -1 -33   -0.61    7.69  10
  -4  -1 -31  146.74    8.85  10
  -4  -1 -29  234.66    9.82  10
  -4  -1 -27  238.90    9.78  10
  -3 -11  -6   -0.14    9.53  10
  -3   0 -43    2.46   10.92  10
  -2  -8   2   22.79    7.69  10
  -2  -6   2  220.66    8.95  10
  -2   1 -15 1093.97   14.32  10
  -2   2 -36  156.53    9.46  10
  -2   2 -26    4.75    7.50  10
  -1  -7   6   75.79    8.27  10
  -1   3 -38   44.16    9.50  10
  -1   3 -24   12.94    7.56  10
   0 -11   7   -2.19    9.52  10
   0 -10   8   27.07    7.84  10
   0   4 -36   -1.19    9.17  10
   0   4 -34  121.72    8.42  10
   0   4 -28  456.50   10.44  10
   0   4 -26    1.55    7.54  10
   2  -8  14  149.30    8.60  10
   2  -2  10  212.30    8.72  10
   2   0   6 8560.23   54.40  10
   2   4 -10 1702.08   17.97  10
   2   5 -19  134.45    8.55  10
   4  -4  16   17.41    7.71  10
   4  -3  15  494.46   11.16  10
   4   0  10   -1.13    6.48  10
   4   6 -20   53.65    8.04  10
   5  -9  18   -5.71    9.37  10
   5  -4  17    7.04    7.78  10
   5  -3  16    7.60    7.60  10
   6  -9  19   14.44   10.04  10
   6  -4  18  147.23    8.50  10
   6  -3  17    3.08    7.49  10
   7  -7  20    5.32    9.61  10
   7   0  13  346.41   11.17  10
   7   6 -11    3.11    7.64  10
   7   7 -26    2.50    9.64  10
   7   7 -24   15.24    9.67  10
   8  -6  20   30.02    9.75  10
   8   6 -10    1.54    7.79  10
   8   7 -23    6.10   10.63  10
   9  -5  20   -2.28    9.39  10
   9  -4  19   -1.19    9.34  10
   9  -2  17   52.14    8.21  10
  10   6 -10   -1.80    9.54  10
  11   0  13    2.93    9.38  10
  -5  -4 -37    1.80    6.88  10
  -5  -4 -25   27.33    5.88  10
  -4  -2 -18  199.83    8.47  10
  -4  -1 -37    6.46    6.77  10
  -4  -1 -25  132.41    6.93  10
  -3  -8  -3   67.87    6.50  10
  -3  -6  -3   10.17    5.64  10
  -3   1 -34    6.51    5.47  10
  -3   1 -32  158.07    6.99  10
  -3   1 -30    2.20    5.42  10
  -3   1 -28  113.91    6.45  10
  -2 -11  -1    3.88    6.76  10
  -2   2 -40    5.27    6.86  10
  -2   2 -38   13.61    6.63  10
  -2   2 -24   31.15    5.58  10
  -2   2 -22    4.25    5.38  10
  -1 -12   1   -2.61    6.84  10
  -1   1  -8    1.83    6.12  10
  -1   2 -13   12.67    4.87  10
  -1   3 -42    5.32    6.53  10
  -1   3 -40    0.70    6.68  10
  -1   3 -22   33.54    5.58  10
   0  -7   9   -1.94    5.29  10
   0   3 -13  311.72    7.98  10
   0   4 -40    4.81    6.74  10
   0   4 -38   -3.57    6.64  10
   0   4 -24    5.83    5.17  10
   0   4 -22   25.07    5.48  10
   1  -8  11  157.86    6.90  10
   1   3  -8   16.68    5.12  10
   1   4 -15  265.65    7.31  10
   1   5 -34   -6.48    6.57  10
   1   5 -32   45.29    5.89  10
   1   5 -30   43.65    5.79  10
   1   5 -28   20.30    5.54  10
   2 -12  10   -0.11    6.88  10
   2 -11  11    1.93    6.68  10
   2 -10  12    1.10    6.49  10
   2  -9  13   -1.71    5.25  10
   2  -5  13   -1.56    5.54  10
   3  -8  15    4.71    5.47  10
   3  -6  15    7.22    5.46  10
   3  -1  10    9.72    4.73  10
   3   6 -37   -0.55    6.77  10
   3   6 -35   -4.86    6.67  10
   3   6 -33   22.64    6.75  10
   3   6 -31   -2.44    6.70  10
   3   6 -29    3.37    6.66  10
   3   6 -27   23.11    5.65  10
   3   6 -25   23.21    5.66  10
   4 -11  15    4.30    7.26  10
   4 -10  16   13.04    6.75  10
   4  -7  17    4.69    5.38  10
   4   6 -18  141.93    6.89  10
   5 -10  17    2.47    6.82  10
   5  -7  18    6.13    5.54  10
   5   6 -15    5.03    5.54  10
   6  -7  19  127.63    7.59  10
   6   7 -29   -2.47    6.80  10
   6   7 -27    5.18    6.77  10
   7   7 -22   14.55    6.92  10
   8  -1  15  172.20    7.77  10
   8   7 -21    3.43    6.77  10
   9  -3  18   21.60    6.87  10
  10  -1  15   48.43    7.16  10
  -4  -7  -9  107.90   12.23  10
  -5  -4 -23    1.63    7.64  11
  -4 -10 -12   -1.34    9.50  11
  -4  -1 -41   -2.51    9.69  11
  -4  -1 -39    4.49    9.44  11
  -4  -1 -23  277.10   10.19  11
  -3 -10  -5   22.34    8.73  11
  -3  -9  -4   39.53    8.23  11
  -3  -2  -9    1.88    6.62  11
  -3   0 -17  367.11    9.76  11
  -3   1 -38   26.40    9.65  11
  -3   1 -36  271.89   10.81  11
  -3   1 -26   67.68    7.88  11
  -2 -10   0  289.79   11.26  11
  -2  -9   1   -1.94    7.71  11
  -2  -5   1  344.86   11.11  11
  -2  -4   0   14.58    6.86  11
  -2   2 -42   26.28    9.44  11
  -1  -8   5    8.16    7.55  11
  -1  -2   1 3342.94   40.68  11
  -1   3 -20  222.75    9.02  11
   0 -12   4   14.37    9.74  11
   1 -12   7    4.34    9.63  11
   1  -6  11   38.57    7.76  11
   1   5 -38   -0.84    9.52  11
   1   5 -36    5.67    9.20  11
   1   5 -26   29.16    7.76  11
   2  -7  13   63.78    8.13  11
   2  -4  12 1150.76   13.75  11
   2  -3  11  178.57    8.20  11
   2   2   0 4292.49   56.61  11
   2   5 -17   12.38    7.44  11
   3   5 -12  694.11   12.99  11
   3   6 -23  104.13    8.39  11
   4   5  -9   20.38    7.78  11
   5   0  11  155.07    8.37  11
   6   0  12   84.19    8.43  11
   6   5  -5    4.33    7.44  11
   6   6 -12   37.36    8.05  11
   6   7 -25   -0.74    9.53  11
   6   7 -23   -2.91    9.40  11
   7  -8  19    9.10    9.44  11
   7  -6  19   11.10    9.27  11
   7   5  -4    6.68    7.60  11
   7   7 -20    8.16    9.57  11
   8  -5  19    0.53    9.31  11
   8   1  11  158.48    9.82  11
   8   7 -19    1.90    9.64  11
   9   0  13   36.14    8.11  11
   9   6  -9    6.65    9.39  11
  10  -5  19    1.02    9.50  11
  10  -2  16    7.17    9.29  11
  10   1  11   -0.13    7.65  11
  12   0  12    4.62    9.46  11
  -5  -3 -36    1.53    6.83  11
  -5  -3 -34   34.79    7.08  11
  -5  -3 -32   73.26    7.51  11
  -5  -3 -30   36.64    6.00  11
  -3  -1 -12  398.49   10.89  11
  -3   1 -42   10.58    6.74  11
  -3   1 -40   -6.62    6.76  11
  -3   1 -24   45.65    5.72  11
  -2 -12  -4   -0.56    6.88  11
  -2   2 -20  100.20    5.35  11
  -1 -11   2    2.11    6.64  11
  -1 -10   3  141.51    7.19  11
  -1  -9   4   15.39    5.50  11
  -1  -6   5   32.21    4.91  11
   0 -11   5   11.24    6.95  11
   0  -8   8  146.77    6.83  11
   0  -6   8  245.95    7.32  11
   0   1  -3 1816.16   29.92  11
   0   4 -20  558.16    9.63  11
   1 -11   8   -2.95    6.82  11
   1 -10   9   49.84    5.94  11
   1  -9  10  233.06    7.73  11
   1  -5  10  214.55    6.87  11
   1  -2   7  946.72   15.07  11
   1   2  -3  288.78   11.85  11
   1   4 -13   -0.63    4.60  11
   1   5 -40   -0.41    6.75  11
   1   5 -24   18.38    5.45  11
   3 -11  12    4.43    6.65  11
   3 -10  13   -1.14    6.52  11
   3  -9  14    2.10    5.46  11
   3  -5  14   14.87    5.35  11
   3   6 -21    8.66    5.45  11
   4  -9  15   14.99    6.81  11
   4  -8  16    0.28    5.37  11
   4  -6  16    4.80    5.57  11
   4   6 -16   16.92    5.46  11
   5  -8  17   33.05    5.83  11
   5  -6  17  124.73    6.69  11
   5   6 -13  355.66    9.49  11
   5   7 -32    1.59    8.13  11
   5   7 -30    3.69    6.85  11
   5   7 -28   -3.70    6.75  11
   5   7 -26   15.19    6.88  11
   6  -9  17    9.97    7.05  11
   6  -8  18   48.11    7.17  11
   6  -6  18   10.26    5.61  11
   6   7 -21   -2.81    6.63  11
   7  -9  18    3.80    6.90  11
   7  -5  18  153.45    6.85  11
   7  -1  14   88.87    6.71  11
   8  -7  19   -2.16    6.85  11
   8  -4  18    9.81    5.68  11
   8  -3  17  175.67    7.31  11
   8  -2  16    7.73    5.52  11
   9  -6  19    2.52    6.72  11
   9   7 -18    1.98    7.04  11
  10  -4  18    1.25    6.68  11
  10  -3  17   -1.71    6.63  11
  11  -1  14    6.47    6.95  11
  -5  -6 -19   75.32   12.85  11
  -5  -5 -20  132.52   12.16  11
  -3  -5  -4  239.20   12.84  11
  -3  -4  -5  203.12   15.01  11
   6   4   0    5.45    9.29  11
  10   2   8   20.08    9.77  11
  10   3   5   15.02   10.04  11
  -5  -3 -38   14.79    9.51  12
  -5  -3 -28   24.53    8.14  12
  -5  -3 -26   46.98    8.39  12
  -4 -11 -15   -0.48    9.79  12
  -4  -9 -11    7.67    7.89  12
  -4  -8 -10   12.62    7.81  12
  -4  -1 -21   25.00    7.73  12
  -3 -11  -8    4.76    9.55  12
  -3   1 -22   88.39    8.04  12
  -2  -7   1   37.06    7.95  12
  -2   1 -13    4.98    6.40  12
  -1   3 -18    0.13    5.91  12
   0 -10   6    9.22    7.58  12
   0  -9   7   24.27    7.72  12
   1   5 -22  142.87    8.55  12
   2 -12   8  -10.67    9.65  12
   2  -8  12  210.18    9.23  12
   2   5 -15   93.79    8.33  12
   2   6 -36   -0.37    9.65  12
   2   6 -34   11.13    9.19  12
   2   6 -32   43.97    9.48  12
   2   6 -30   38.88    8.73  12
   3  -7  14  190.46    9.13  12
   3  -4  13 1241.43   13.86  12
   3  -2  11  201.29    8.55  12
   4 -11  13   -4.78    9.68  12
   4 -10  14    8.74    9.33  12
   4  -5  15   69.66    8.06  12
   4  -1  11  283.23    9.50  12
   4   1   7    5.22    6.58  12
   5  -9  16   12.71    9.54  12
   5   5  -6  420.04   12.74  12
   5   7 -24   -2.79    9.29  12
   6  -5  17    1.81    7.59  12
   7  -7  18   95.04    9.94  12
   7  -4  17   20.46    7.71  12
   7   1  10   19.30    7.67  12
   7   6  -9    5.90    7.75  12
   7   7 -18   84.20   10.38  12
   8  -8  18    7.50    9.58  12
   8   2   8    1.66    7.52  12
   8   5  -3   49.49    9.05  12
   8   7 -17   17.04    9.73  12
   9  -5  18   44.47    9.86  12
  11  -3  16    0.51    9.54  12
  11  -2  15    0.82    9.66  12
  11   1  10   -2.05    9.43  12
  12   1   9    0.92    9.60  12
  -4   0 -38    1.19    6.57  12
  -4   0 -36   -7.35    6.66  12
  -4   0 -34  111.36    6.68  12
  -4   0 -32   10.97    5.53  12
  -4   0 -30  123.62    6.85  12
  -4   0 -28  419.48    9.28  12
  -3   0 -15   51.74    5.44  12
  -2 -11  -3   10.53    6.63  12
  -2   2 -18  168.37    6.32  12
  -2   3 -37   11.29    6.65  12
  -2   3 -35   45.95    5.94  12
  -2   3 -33   -1.19    5.36  12
  -2   3 -31    6.23    5.38  12
  -2   3 -29   11.50    5.45  12
  -1 -12  -1   -3.85    6.85  12
  -1  -5   4  128.36    6.60  12
  -1   2 -11 1010.71   13.61  12
  -1   4 -37   14.37    6.62  12
  -1   4 -35    7.07    6.35  12
  -1   4 -33    1.36    5.35  12
  -1   4 -31  141.76    6.74  12
  -1   4 -29  212.37    7.37  12
   0  -5   7  122.44    6.13  12
   0  -2   4   36.43    7.17  12
   0   3 -11  214.04    7.29  12
   0   4 -18   60.27    5.98  12
   1 -12   5    4.07    6.76  12
   1  -7  10   12.41    5.61  12
   1  -4   9  147.21    6.55  12
   1  -3   8   18.32    5.08  12
   1   0   3 1821.08   36.04  12
   1   5 -20   22.38    5.59  12
   2 -11   9   -4.77    6.72  12
   2 -10  10   -0.14    6.49  12
   2  -9  11   -2.28    5.44  12
   2  -6  12    4.27    5.46  12
   2   4  -8   70.62    5.85  12
   2   6 -38    4.40    6.72  12
   2   6 -28    9.42    5.44  12
   2   6 -26   -0.01    5.43  12
   3  -3  12   49.81    5.28  12
   3   6 -19   34.61    5.64  12
   4  -7  15  209.15    7.36  12
   4  -4  14  303.68    8.07  12
   4   7 -33   -2.10    6.72  12
   4   7 -31   -0.37    6.66  12
   4   7 -29    8.40    6.91  12
   5 -10  15   -1.08    6.78  12
   5  -7  16  310.44    8.15  12
   5  -5  16   11.15    5.35  12
   5  -1  12   97.39    6.02  12
   5   7 -22   32.08    6.84  12
   6  -7  17   46.47    5.91  12
   6  -4  16   17.19    5.36  12
   6  -1  13  147.91    7.26  12
   6   7 -19    2.85    6.71  12
   7  -8  17   15.86    7.03  12
   7  -3  16  182.51    7.26  12
   7  -2  15    5.12    5.54  12
   8  -6  18    1.23    6.60  12
   9  -7  18   16.91    6.82  12
   9  -4  17    9.37    6.77  12
   9  -1  14    2.98    5.36  12
   9   7 -16    3.81    6.75  12
  11   5  -4   -0.01   15.02  11
   4   3   1  428.90   21.35  12
   8   3   5   -0.15   10.64  12
  -5  -4 -21   84.44    9.10  13
  -5  -3 -24  176.19    9.72  13
  -5  -2 -35    1.61    9.34  13
  -5  -2 -33   21.00    9.47  13
  -5  -2 -31    8.99    7.73  13
  -4  -2 -16   -0.53    6.06  13
  -4   0 -42    0.19   10.66  13
  -4   0 -40    4.25    9.61  13
  -4   0 -26    7.58    7.50  13
  -3 -10  -7    2.75    9.41  13
  -3  -7  -4   16.13    7.76  13
  -3   1 -20   82.47    8.02  13
  -3   2 -35   84.97    8.47  13
  -3   2 -33    9.68    7.59  13
  -2 -12  -6   19.52    9.89  13
  -2 -10  -2   71.92    8.70  13
  -2  -9  -1   -0.69    7.62  13
  -2  -8   0   45.55    8.02  13
  -2   3 -41   -2.37    9.51  13
  -2   3 -39   -0.84    9.36  13
  -2   3 -27   41.36    7.65  13
  -1  -7   4   14.77    7.65  13
  -1  -4   3  360.19   10.97  13
  -1  -3   2  116.99    9.71  13
  -1   4 -41    4.35    9.47  13
  -1   4 -39  -10.60    9.51  13
  -1   4 -27  249.45    9.26  13
   0 -12   2   -0.73    9.88  13
   0  -7   7    3.92    7.34  13
   0  -4   6  134.17    8.18  13
   0   5 -37   31.77    9.73  13
   0   5 -35    7.02    9.31  13
   0   5 -33   25.13    8.76  13
   0   5 -31  104.79    8.40  13
   0   5 -29  120.53    8.57  13
   1  -8   9   40.99    7.73  13
   2   6 -24   -2.12    7.51  13
   3  -8  13    5.55    7.68  13
   3   4  -5  209.31    9.50  13
   3   5 -10   40.26    8.07  13
   4  -3  13   16.74    6.19  13
   4  -2  12   20.22    6.48  13
   4   6 -14   50.43    8.05  13
   4   7 -27   18.58    9.44  13
   4   7 -25    4.61    9.29  13
   5  -4  15  158.71    8.78  13
   5   1   8  344.31   11.81  13
   5   4  -1    4.22    6.83  13
   6  -3  15    2.80    7.48  13
   6  -2  14   86.54    8.26  13
   6   1   9    8.36    7.64  13
   6   6 -10    6.80    7.56  13
   7  -6  17   10.37    7.65  13
   7   7 -16    2.64    9.47  13
   8  -5  17   53.33    9.15  13
   8   0  12   77.00    8.56  13
   8   6  -8   23.31    7.92  13
   8   7 -15   36.53    9.77  13
   9  -3  16   76.78    8.46  13
   9  -2  15    1.10    7.62  13
   9   1  10  243.51   10.81  13
  10  -5  17    2.15    9.58  13
  10   0  12   21.46    7.93  13
  11   2   7   18.63    9.78  13
  12   2   6    8.37   10.02  13
  -5  -2 -39    7.03    6.62  13
  -5  -2 -37    6.85    6.81  13
  -5  -2 -29   61.97    6.14  13
  -4  -1 -19   31.74    5.80  13
  -3   2 -39    4.54    6.50  13
  -3   2 -37    3.40    6.67  13
  -3   2 -31   78.53    5.92  13
  -3   2 -29    5.69    5.31  13
  -2   3 -25  196.15    7.01  13
  -1 -11   0    2.32    6.63  13
  -1   3 -16  296.07    7.63  13
  -1   4 -25  133.10    6.39  13
   0 -11   3    7.73    6.75  13
   0  -3   5  863.56   14.38  13
   0   2  -6 8567.49   44.83  13
   0   4 -16  149.03    6.17  13
   0   5 -39    3.10    6.63  13
   0   5 -27   18.29    5.47  13
   1 -11   6    6.05    6.74  13
   1 -10   7    1.14    5.33  13
   1  -9   8    4.06    5.30  13
   1  -6   9    3.05    5.41  13
   1   4 -11  302.40    8.08  13
   1   5 -18    2.74    5.24  13
   2  -7  11   10.28    5.54  13
   2  -5  11  100.55    5.57  13
   2   5 -13   19.28    5.63  13
   2   6 -22   96.41    6.21  13
   3 -11  10   -0.49    6.52  13
   3 -10  11    0.71    6.53  13
   3  -9  12   10.63    5.50  13
   3  -6  13   31.00    5.68  13
   3   6 -17   -1.42    5.28  13
   4 -11  11    4.72    6.77  13
   4  -8  14   54.28    5.80  13
   5  -8  15   14.87    5.48  13
   5  -3  14   66.76    5.95  13
   5  -2  13   20.49    5.61  13
   5   6 -11    4.64    5.56  13
   5   7 -20    0.97    5.44  13
   6  -9  15    7.17    6.63  13
   6  -8  16   21.44    6.88  13
   6  -6  16   -1.01    5.37  13
   6   7 -17    6.25    5.74  13
   7  -9  16    2.15    6.70  13
   8  -7  17    1.68    6.70  13
   9  -6  17   24.90    6.95  13
  10  -4  16    0.73    6.78  13
  10   5  -3    8.99   13.62  13
  -4  -3 -13 1231.87   23.97  13
  10   6  -8    1.98   11.51  13
  11   3   4   40.51   12.71  13
  12   3   3    3.34   11.88  13
  -5  -3 -22   14.52    7.82  14
  -5  -2 -27   10.55    7.61  14
  -4 -10 -14   18.08    9.95  14
  -4   0 -24    2.32    7.46  14
  -3 -11 -10   25.82    9.98  14
  -3  -9  -6   11.51    7.69  14
  -3  -8  -5   20.10    7.82  14
  -3   2 -41   34.88    9.93  14
  -3   2 -27   37.76    7.69  14
  -2  -6   0   46.66    6.89  14
  -2   0  -8   28.44    8.56  14
  -2   2 -16 1642.15   16.06  14
  -2   3 -23    0.46    7.29  14
  -1 -12  -3   11.59    9.46  14
  -1 -10   1   37.85    8.20  14
  -1  -9   2   59.11    8.10  14
  -1  -8   3    4.92    7.51  14
  -1   4 -23  302.35    9.38  14
   0 -10   4    5.44    7.44  14
   0  -9   5    8.36    7.54  14
   0  -8   6   60.53    8.07  14
   0   5 -25    9.11    7.60  14
   1   3  -6 2196.24   22.41  14
   1   6 -37   -0.61    9.47  14
   1   6 -35    2.00    9.38  14
   1   6 -33    3.74    9.17  14
   1   6 -31   22.68    9.21  14
   2 -12   6   11.13    9.66  14
   2  -1   7 1297.99   19.05  14
   2   3  -3  923.10   17.93  14
   3   0   7   15.54    7.34  14
   3   7 -34   -2.00    9.47  14
   3   7 -32   16.88    9.48  14
   3   7 -30    3.21    9.51  14
   4 -10  12   29.18    9.27  14
   4  -9  13   22.18    7.80  14
   4  -6  14  788.53   12.43  14
   4   5  -7  421.53   12.15  14
   4   7 -23    0.41    7.53  14
   5 -10  13   18.32    9.61  14
   5  -9  14    3.43    9.28  14
   5  -6  15    4.03    7.55  14
   6 -10  14   10.57    9.56  14
   7  -7  16    1.91    9.40  14
   7  -5  16   -0.71    7.54  14
   8  -8  16   14.74    9.58  14
   8  -4  16  108.30    8.53  14
   8  -1  13   29.96    8.15  14
   9   7 -14    0.08    9.71  14
  10  -3  15    6.55    9.39  14
  10  -2  14    3.44    9.43  14
  10  -1  13    2.77    9.13  14
  11   0  11    4.89    9.32  14
  12   0  10   -0.61    9.65  14
  -4   0 -22   19.72    5.65  14
  -4   1 -37   10.12    6.42  14
  -4   1 -35    4.86    6.41  14
  -4   1 -33    0.33    5.29  14
  -3   1 -18  254.03    7.36  14
  -3   2 -25    1.32    5.13  14
  -2 -11  -5    5.05    6.82  14
  -2   1 -11    5.03    4.74  14
  -1   4 -21   22.44    5.53  14
   0 -12   0   50.69    7.51  14
   0  -6   6  288.76    7.84  14
   0   5 -23  173.19    6.75  14
   1 -12   3    1.02    6.91  14
   1   5 -16   24.56    5.57  14
   1   6 -29   74.88    6.06  14
   1   6 -27    0.02    5.38  14
   2 -11   7   18.34    6.69  14
   2  -8  10    1.58    5.28  14
   2  -4  10    3.51    4.54  14
   2   6 -20  107.26    6.22  14
   3 -12   7    5.51    8.12  14
   3  -7  12  279.20    7.86  14
   3  -5  12  176.01    7.05  14
   3   6 -15    2.58    5.35  14
   3   7 -28   15.65    6.60  14
   3   7 -26   73.79    7.14  14
   4   7 -21   62.62    6.16  14
   5   7 -18  160.37    7.23  14
   6  -7  15   81.21    6.40  14
   6  -5  15    8.43    5.40  14
   7   0  11   26.66    5.62  14
   8  -6  16   30.58    6.96  14
   8  -3  15   77.28    6.24  14
   8  -2  14  463.45    9.80  14
   9  -7  16    0.14    6.92  14
   9  -5  16    0.70    6.59  14
  10  -6  16   -0.59    6.83  14
  11  -4  15    3.82    6.71  14
  11  -1  12    1.32    6.68  14
  -4  -6 -10  307.81   18.99  14
   7   2   7  181.10   12.32  14
  -5  -2 -25    1.19    7.53  15
  -5  -1 -38    4.51    9.70  15
  -5  -1 -36    1.27    9.41  15
  -5  -1 -34    0.64    9.32  15
  -5  -1 -32   68.09    8.23  15
  -4  -1 -17   78.90    7.18  15
  -4   1 -41   -2.18    9.51  15
  -4   1 -39   -0.44    9.37  15
  -4   1 -31    1.99    7.47  15
  -4   1 -29   47.28    7.84  15
  -3   0 -13  304.74   10.01  15
  -3   2 -23   80.16    8.04  15
  -2 -12  -8   23.72   10.11  15
  -2   3 -21  201.06    8.78  15
  -1  -6   3   45.89    6.71  15
  -1   1  -6  754.76   16.96  15
  -1   3 -14  200.18    8.32  15
   0   3  -9   28.84    7.00  15
   0   4 -14   81.09    7.01  15
   1  -7   8   13.61    7.51  15
   1  -5   8  351.44    9.25  15
   1   6 -25   23.35    7.46  15
   2 -10   8   22.73    7.75  15
   2  -9   9    7.28    7.45  15
   2  -3   9    3.79    6.47  15
   2  -2   8  138.48    8.53  15
   3   7 -24   57.91    7.96  15
   4  -7  13   21.78    7.85  15
   4  -5  13    4.88    7.62  15
   4   6 -12   58.12    8.34  15
   5  -7  14   37.14    7.80  15
   5  -5  14   51.16    7.75  15
   6   7 -15  270.92   10.56  15
   6   8 -26   -4.67    9.57  15
   7  -8  15   23.42    9.67  15
   7  -4  15   10.98    7.65  15
   7   7 -14    5.19    9.33  15
   8   7 -13    5.25    9.52  15
   9   0  11   41.65    8.05  15
   9   6  -7    7.84    9.38  15
  10   1   9   56.88    8.50  15
  11  -3  14    5.87    9.59  15
  11  -2  13    3.88    9.43  15
  12  -1  11    0.61    9.58  15
  -5  -1 -40    1.24    6.76  15
  -5  -1 -30  117.67    6.86  15
  -4   1 -27  127.82    6.55  15
  -3   3 -36   10.17    6.54  15
  -2 -10  -4    3.11    5.50  15
  -2  -7  -1   35.84    5.80  15
  -2   4 -40   -5.81    6.69  15
  -2   4 -38    9.46    6.54  15
  -2   4 -36   14.55    6.77  15
  -2   4 -34  157.32    7.83  15
  -2   4 -32   50.99    5.78  15
  -2   4 -30    6.83    5.31  15
  -1 -11  -2    2.11    6.58  15
  -1   2  -9    9.34    5.41  15
  -1   4 -19   29.15    5.58  15
  -1   5 -40   -3.62    6.72  15
  -1   5 -38    4.54    6.76  15
  -1   5 -36   -2.18    6.61  15
  -1   5 -34    0.80    6.53  15
  -1   5 -32   63.18    6.06  15
  -1   5 -30  123.88    6.43  15
   0 -11   1   24.51    6.82  15
   0   5 -21    3.18    5.18  15
   1 -11   4   57.75    7.38  15
   1 -10   5    0.30    5.29  15
   1  -8   7    1.34    5.38  15
   1   6 -23    2.45    5.15  15
   2 -12   4   -0.43    6.78  15
   2  -6  10   41.28    5.57  15
   2   5 -11   51.05    5.11  15
   2   6 -18    4.23    5.37  15
   2   7 -35    3.47    6.75  15
   2   7 -33   12.70    6.75  15
   2   7 -31    5.85    6.39  15
   3 -11   8    8.86    6.87  15
   3 -10   9    4.52    6.46  15
   3  -9  10   13.58    5.36  15
   3  -8  11   75.88    6.24  15
   3  -4  11  401.80    8.44  15
   4 -11   9    8.19    6.79  15
   4  -8  12   40.67    5.73  15
   4   7 -19   -1.65    5.43  15
   5 -11  10    3.86    6.70  15
   5  -8  13   11.11    5.45  15
   5   7 -16    2.38    5.32  15
   5   8 -29    4.86    6.92  15
   6 -10  12   15.37    7.04  15
   6  -9  13    3.22    6.66  15
   6  -8  14    9.88    6.71  15
   6  -4  14   46.39    5.70  15
   6   6  -8   74.32    6.66  15
   6   8 -24   -1.55    6.68  15
   7  -9  14    2.81    6.75  15
   7  -6  15  239.13    7.76  15
   7  -3  14    2.25    5.44  15
   7  -2  13  362.94    8.79  15
   7  -1  12    1.83    5.28  15
   7   8 -23    1.24    6.79  15
   8  -7  15    9.26    6.79  15
   8  -5  15   54.58    5.90  15
   9  -6  15   64.94    7.43  15
   9  -4  15   38.57    6.90  15
  10  -5  15   24.39    7.05  15
   7   4   1   87.14   17.88  13
  -5  -5 -18   32.50   10.36  15
  -5  -4 -19   -0.13    9.50  15
  -4  -9 -13    3.62    9.30  15
   4   4  -2   -1.02    7.63  15
   9   2   7    0.19    9.15  15
  -6  -5 -33   -0.74    9.70  16
  -5  -3 -20    1.90    7.60  16
  -5  -2 -23  118.31    8.91  16
  -5  -1 -28    1.83    7.64  16
  -4  -2 -14   52.73    7.40  16
  -4   0 -20  573.57   12.12  16
  -3 -10  -9   59.13   10.07  16
  -3  -6  -5  375.93   13.47  16
  -3  -1 -10   63.47    7.73  16
  -3   1 -16 1407.44   15.60  16
  -3   2 -21    4.87    7.48  16
  -3   3 -40   18.32    9.51  16
  -3   3 -38    9.68    9.22  16
  -3   3 -34    6.07    7.50  16
  -3   3 -32   22.80    7.78  16
  -3   3 -30  109.58    8.37  16
  -2  -9  -3   58.90    8.20  16
  -2  -8  -2   27.47    7.70  16
  -2  -5  -1  353.38   11.44  16
  -2   2 -14  695.28   11.92  16
  -2   3 -19   32.84    7.64  16
  -2   4 -28    2.23    7.58  16
  -1 -12  -5    0.80    9.65  16
  -1 -10  -1   31.30    8.23  16
  -1  -7   2   59.61    8.14  16
  -1   5 -28   -4.71    7.61  16
   0  -7   5   78.52    8.00  16
   0   6 -38   21.18    9.58  16
   0   6 -36    7.75    9.29  16
   0   6 -34   32.97    9.61  16
   0   6 -32   -0.48    9.25  16
   1  -9   6    7.38    7.37  16
   1   4  -9   70.73    7.36  16
   2   4  -6  455.97   11.47  16
   2   7 -29    2.85    9.18  16
   3  -6  11   12.12    7.38  16
   3  -1   8   18.03    6.91  16
   3   5  -8   21.85    6.35  16
   3   7 -22    2.99    7.39  16
   4 -10  10    2.71    9.43  16
   4  -9  11    1.83    7.50  16
   4  -4  12  173.38    8.87  16
   4   0   8  724.42   14.44  16
   5 -10  11    3.94    9.32  16
   5  -9  12   10.68    9.29  16
   5  -4  13    1.76    7.60  16
   5   0   9  140.03    8.28  16
   5   6  -9   -3.71    7.60  16
   5   8 -27   18.54    9.38  16
   6  -6  14   35.21    7.80  16
   6   0  10  150.14    9.39  16
   7   6  -7    8.09    7.64  16
   7   8 -21    0.92    9.76  16
   8  -8  14    2.36    9.43  16
   8   1   9   43.20    8.10  16
   9  -3  14    0.44    7.57  16
   9  -2  13    5.23    7.64  16
   9  -1  12   18.99    7.52  16
   9   7 -12    7.15    9.53  16
  10  -4  14   17.91    9.45  16
  11   1   8    8.52    9.31  16
  12   1   7    2.74    9.62  16
  -5  -1 -26   67.93    6.33  16
  -4   1 -25   64.16    6.06  16
  -3   3 -28   39.25    5.66  16
  -2 -11  -7    3.24    6.54  16
  -2   4 -26   -2.08    5.21  16
  -1   5 -26   72.91    5.97  16
   0 -12  -2   10.71    6.88  16
   0 -10   2   49.57    6.09  16
   0  -9   3    0.70    5.34  16
   0  -8   4   -0.23    5.32  16
   0  -5   5  868.20   12.38  16
   0   5 -19    1.12    5.15  16
   0   6 -30   -2.13    5.36  16
   0   6 -28   29.03    5.71  16
   1 -12   1    3.24    6.77  16
   1  -4   7    9.33    4.68  16
   1   5 -14   49.58    5.80  16
   1   6 -21    8.95    5.41  16
   2 -11   5    2.66    6.70  16
   2  -7   9   16.85    5.41  16
   2  -5   9   24.99    4.71  16
   2   6 -16   73.79    6.13  16
   2   7 -27   55.69    6.98  16
   2   7 -25   53.94    6.12  16
   3 -12   5    1.45    6.78  16
   3  -3  10   40.37    5.27  16
   3  -2   9  108.95    6.18  16
   3   6 -13   14.00    5.50  16
   3   7 -20  114.22    6.53  16
   4  -6  12  108.55    6.43  16
   4   7 -17   18.68    5.58  16
   4   8 -30    2.28    6.85  16
   4   8 -28   -0.48    6.71  16
   5  -6  13  143.34    6.75  16
   5  -3  12  660.34   10.59  16
   5   8 -25    3.21    6.53  16
   6  -3  13   15.23    5.46  16
   6  -2  12    3.29    5.41  16
   6  -1  11   78.29    6.27  16
   6   7 -13   50.37    6.49  16
   6   8 -22   -0.28    6.62  16
   7  -7  14   -1.41    6.68  16
   7  -5  14   21.95    5.57  16
   8  -9  13    3.17    8.14  16
   8  -4  14  228.09    7.56  16
   9  -7  14    1.81    6.59  16
  10  -6  14   14.67    6.76  16
  10   0  10   20.69    5.80  16
  11  -4  13    6.35    6.64  16
   4   2   4  152.29   15.27  16
  -4  -8 -12   78.88   11.04  16
  -4  -7 -11   53.29   10.80  16
   6   2   6   58.11   10.48  16
   6   5  -3   -0.71    9.08  16
  -6  -6 -32    5.69    9.93  17
  -6  -5 -31    2.16    9.34  17
  -6  -4 -36    1.97   10.77  17
  -6  -4 -34    9.67    9.55  17
  -6  -4 -32    1.28    9.37  17
  -5   0 -39   -2.05    9.53  17
  -5   0 -37   37.40    9.69  17
  -5   0 -35   11.65    9.20  17
  -5   0 -33   28.73    8.67  17
  -4 -10 -16    2.70    9.68  17
  -4   1 -23  224.64    9.29  17
  -4   2 -40    3.63    9.59  17
  -4   2 -38    5.09    9.31  17
  -4   2 -36   29.50    9.60  17
  -4   2 -34   25.48    8.77  17
  -4   2 -32    0.59    7.47  17
  -3 -11 -12    5.24    9.59  17
  -3  -9  -8   10.58    7.80  17
  -3  -8  -7   -0.35    7.60  17
  -3  -7  -6   17.53    7.86  17
  -3   3 -26   11.16    7.49  17
  -2 -12 -10    4.46   10.59  17
  -2  -1  -5 1973.95   37.86  17
  -2   4 -24   23.89    7.56  17
  -1  -9   0    1.96    7.60  17
  -1  -8   1   10.53    7.60  17
  -1  -5   2  195.57    8.93  17
  -1   3 -12  417.20   10.03  17
  -1   4 -17   82.47    6.78  17
   0   4 -12  404.73    9.65  17
   1 -11   2   -4.20    9.47  17
   1  -6   7   -1.56    6.15  17
   1   7 -36   -5.55    9.58  17
   1   7 -34   -2.14    9.46  17
   2 -10   6   10.64    7.54  17
   2  -9   7    2.14    7.43  17
   2  -8   8   -2.07    7.49  17
   3 -11   6   -1.41    9.36  17
   3  -7  10   55.71    7.84  17
   4  -3  11   16.12    6.18  17
   4  -1   9   59.89    7.32  17
   4   6 -10  314.32   10.75  17
   4   8 -26   12.61    9.40  17
   5  -2  11   48.07    6.65  17
   5  -1  10  699.11   12.58  17
   5   5  -4    4.19    7.53  17
   5   7 -14   18.17    7.91  17
   5   8 -23    6.07    9.32  17
   6  -7  13  122.12    8.54  17
   7  -9  12   18.92    9.44  17
   7  -8  13    6.68    9.32  17
   7   7 -12   -4.92    7.74  17
   7   8 -19   12.51    9.50  17
   8  -6  14   -1.50    9.28  17
   8   6  -6    1.07    7.50  17
   9  -5  14   -1.21    9.26  17
  10  -3  13    3.96    9.30  17
  10  -2  12   16.93    9.35  17
  10  -1  11    4.10    7.52  17
  11   0   9   -2.03    9.42  17
  -6  -3 -37    3.89    6.96  17
  -6  -3 -35   -0.93    6.78  17
  -5  -2 -21   -0.76    5.38  17
  -5  -1 -24  103.56    6.71  17
  -5   0 -31   98.67    6.51  17
  -5   0 -29  111.39    6.80  17
  -4   0 -18   59.60    6.17  17
  -4   2 -30   15.73    5.47  17
  -3   2 -19   63.41    5.92  17
  -3   3 -24   97.27    6.16  17
  -2   3 -17   18.46    4.73  17
  -1 -11  -4   36.62    6.99  17
  -1   5 -24   94.71    6.14  17
   0 -11  -1   15.37    6.97  17
   0   5 -17   41.80    5.84  17
   0   6 -26  112.72    6.28  17
   1  -3   6   93.41    6.45  17
   1  -1   4  240.64   10.80  17
   1   6 -19  122.38    6.56  17
   1   7 -32    6.43    6.65  17
   1   7 -30   73.89    7.07  17
   2 -12   2    0.91    6.84  17
   2   7 -23   19.99    5.65  17
   3 -10   7    4.73    6.39  17
   3  -9   8    4.08    5.44  17
   3  -8   9   25.24    5.48  17
   3  -5  10    4.57    5.38  17
   3   7 -18   39.71    5.76  17
   3   8 -31   -1.62    6.81  17
   4 -11   7    0.43    6.70  17
   4  -7  11    9.17    5.53  17
   4  -2  10 1579.94   16.06  17
   5 -11   8   11.20    7.05  17
   5  -7  12   25.78    5.57  17
   6 -10  10    7.09    6.56  17
   6  -9  11    0.04    6.68  17
   6  -8  12   43.47    5.89  17
   6  -5  13  354.45    8.53  17
   6   8 -20   35.41    7.12  17
   7  -4  13   45.45    5.90  17
   8  -7  13   24.44    6.79  17
   8  -3  13   31.84    5.86  17
   8   0  10   87.07    6.64  17
   8   7 -11   -1.26    6.58  17
   8   8 -18    5.50    6.96  17
  10  -5  13    7.10    6.65  17
  11  -3  12    4.35    6.65  17
  12   0   8   12.21    7.08  17
   7   3   4   32.70   11.54  17
  -6  -6 -30   -0.23   11.66  17
   5   2   5  254.08   14.11  17
  10   2   6    0.17    9.38  17
  -6  -5 -29   18.06    9.51  18
  -6  -4 -30    9.44    9.40  18
  -6  -3 -33    5.75    9.39  18
  -4  -1 -15  138.03    8.29  18
  -4   2 -28   -0.85    7.43  18
  -3   1 -14  487.29   10.88  18
  -3   4 -39    1.55    9.43  18
  -3   4 -37   12.31    9.33  18
  -2 -10  -6    3.29    7.65  18
  -2  -6  -2  200.46    9.16  18
  -2  -4  -2  471.07   14.43  18
  -2   1  -9   35.61    7.61  18
  -2   2 -12 1087.69   14.27  18
  -2   4 -22   66.33    7.88  18
  -2   5 -39   -1.03    9.41  18
  -2   5 -37    2.16    9.41  18
  -2   5 -35    7.99    9.24  18
  -2   5 -33   13.93    9.32  18
  -1 -12  -7    6.81    9.69  18
  -1   0  -3 1850.95   36.46  18
  -1   5 -22   16.36    7.56  18
  -1   6 -37    2.52    9.36  18
   0  -6   4   24.47    6.59  18
   0  -4   4   49.52    7.22  18
   0   6 -24   31.78    7.70  18
   1 -12  -1   -1.42    9.62  18
   1 -10   3   13.53    7.67  18
   1  -7   6   -1.12    7.46  18
   1  -2   5 1853.94   22.17  18
   1   5 -12  110.59    7.31  18
   1   7 -28    9.31    9.15  18
   2  -4   8  111.39    7.58  18
   2   5  -9   27.94    6.47  18
   2   6 -14   80.94    8.23  18
   2   7 -21   10.20    7.47  18
   3 -12   3    2.16    9.74  18
   3   3   0    0.52    6.39  18
   3   4  -3 1037.15   18.05  18
   3   8 -29   46.09    9.83  18
   4 -10   8    3.04    9.12  18
   4  -9   9    7.41    7.56  18
   4  -8  10    7.49    7.49  18
   4  -5  11    4.72    7.63  18
   4   5  -5    1.79    7.55  18
   4   7 -15   10.26    7.64  18
   4   8 -24   -3.01    9.24  18
   5 -10   9    8.25    9.38  18
   5  -9  10   -2.02    9.21  18
   5  -8  11   10.76    7.59  18
   5  -5  12   21.13    7.69  18
   5   8 -21   -6.16    9.44  18
   7  -6  13   54.92    8.23  18
   7   1   8   15.26    7.57  18
   7   5  -2    8.19    7.90  18
   8  -8  12   28.68    9.65  18
   8  -5  13   55.63    8.18  18
   8  -2  12   24.06    7.76  18
   8  -1  11  217.40    9.71  18
   9  -6  13    1.42    9.54  18
   9  -4  13   -0.72    7.56  18
   9   1   8    3.09    7.60  18
  11  -2  11    1.19    9.37  18
  11  -1  10   11.60    9.48  18
  12  -2  10   11.69   10.59  18
  12  -1   9   16.34    9.86  18
  -6  -3 -31   16.64    6.85  18
  -6  -2 -38    6.22    6.86  18
  -6  -2 -36    6.66    6.75  18
  -5   0 -27   16.52    5.50  18
  -5   1 -40   -5.32    6.89  18
  -5   1 -38    2.47    6.60  18
  -5   1 -36    0.22    6.58  18
  -5   1 -34    0.55    6.53  18
  -4   1 -21    3.08    5.29  18
  -4   2 -26    5.35    5.15  18
  -3   0 -11  212.15    8.06  18
  -3   2 -17  185.14    6.51  18
  -3   3 -22    7.06    5.24  18
  -3   4 -35    6.64    6.49  18
  -3   4 -33    1.64    6.42  18
  -3   4 -31   -3.51    5.37  18
  -2   5 -31    7.18    5.37  18
  -2   5 -29   66.99    5.95  18
  -1 -10  -3  143.99    7.32  18
  -1   4 -15  135.81    5.93  18
  -1   6 -35   11.89    6.86  18
  -1   6 -33    6.97    6.46  18
  -1   6 -31    6.47    6.63  18
   0 -12  -4    2.49    6.94  18
   0 -10   0   -0.88    5.45  18
   0   3  -7   17.36    5.21  18
   0   6 -22    7.89    5.30  18
   0   7 -37   23.23    8.14  18
   1  -9   4   76.99    6.28  18
   1  -8   5    1.34    5.23  18
   1  -5   6   27.80    5.04  18
   1   6 -17  153.99    6.77  18
   1   7 -26    1.62    5.25  18
   2 -11   3   -2.77    6.63  18
   2  -6   8  156.44    6.85  18
   2   8 -32    9.42    6.79  18
   3   6 -11   19.25    5.62  18
   3   8 -27   -4.64    6.53  18
   4   8 -22   18.11    6.61  18
   6  -6  12   36.56    5.55  18
   6  -4  12   57.23    6.06  18
   6   8 -18   -1.95    6.66  18
   7  -7  12   -6.40    5.48  18
   7  -3  12   14.15    5.48  18
   7   8 -17    0.39    6.82  18
   8  -9  11    7.63    6.86  18
   9  -7  12    5.31    6.69  18
   9  -3  12    2.70    5.33  18
  10  -6  12   19.27    6.75  18
  10  -4  12   -4.34    6.57  18
   9   5  -2   74.84   14.95  17
   9   3   4   21.13   11.14  18
  11   2   5    4.48   11.46  18
  12   2   4    6.33   11.76  18
  -6  -6 -28    5.02    9.54  19
  -6  -5 -27   28.40    9.95  19
  -6  -4 -28   -0.21    9.27  19
  -6  -3 -29    7.40    9.12  19
  -6  -2 -34   28.58    9.88  19
  -6  -2 -32    6.10    9.33  19
  -5  -4 -17  452.74   16.03  19
  -5  -3 -18    0.10    7.63  19
  -5  -1 -22   17.28    7.73  19
  -5   0 -25   12.47    7.77  19
  -5   1 -32   48.46    8.03  19
  -4   3 -39    1.33    9.23  19
  -4   3 -37    4.69    9.22  19
  -4   3 -35   28.93    9.28  19
  -3 -11 -14    3.33    9.68  19
  -3 -10 -11   23.40    9.55  19
  -3   4 -29   19.91    7.47  19
  -2 -11  -9    3.33    9.46  19
  -2  -9  -5    4.03    7.50  19
  -2  -7  -3    2.85    7.42  19
  -2   3 -15  843.79   12.10  19
  -2   4 -20  613.67   11.28  19
  -1  -6   1    3.70    6.09  19
  -1  -4   1   65.02    7.70  19
  -1   5 -20   10.31    7.35  19
  -1   6 -29  106.71    8.37  19
   0  -9   1  101.19    8.63  19
   0  -7   3   22.60    7.66  19
   0   2  -4   38.32    9.72  19
   0   5 -15  107.59    8.22  19
   0   7 -35   -1.73    9.51  19
   0   7 -33   15.55    9.41  19
   1 -11   0    5.34    9.28  19
   1   3  -4 2243.15   24.29  19
   1   7 -24    0.93    7.62  19
   2 -12   0   14.02    9.91  19
   2 -10   4    5.28    7.55  19
   2  -7   7  185.59    8.79  19
   2   7 -19   46.16    7.76  19
   2   8 -30    7.98    9.41  19
   3 -11   4   37.59    9.80  19
   3  -6   9    7.80    7.67  19
   3  -4   9   10.94    6.39  19
   3   5  -6  235.96    9.28  19
   3   7 -16  204.90    9.25  19
   3   8 -25    1.05    9.22  19
   4  -6  10   18.49    7.52  19
   5  -6  11  411.06   10.25  19
   5  -4  11  200.63    9.00  19
   5   6  -7  123.15    9.12  19
   5   7 -12   17.29    7.91  19
   5   8 -19    0.90    9.28  19
   6   6  -6   -1.15    7.63  19
   6   7 -11    1.55    7.63  19
   7 -10   9    4.84    9.69  19
   7  -9  10   16.60    9.56  19
   7  -8  11   -5.59    9.24  19
   7   7 -10   21.02    8.08  19
   8  -6  12   63.81    9.08  19
   8   8 -16    7.96    9.63  19
   9  -8  11    3.28    9.59  19
   9  -2  11   11.83    7.66  19
   9   0   9   18.48    7.67  19
   9   7 -10   17.45   10.06  19
  11  -4  11   -1.49    9.54  19
  -6  -1 -37    0.60    6.87  19
  -5  -2 -19   15.10    5.57  19
  -5   1 -30   33.62    5.73  19
  -4   0 -16  141.49    6.59  19
  -4   1 -19   84.93    6.34  19
  -4   2 -24    0.26    5.20  19
  -4   3 -33    0.53    6.51  19
  -4   3 -31    0.72    5.31  19
  -3   3 -20  144.19    6.63  19
  -3   4 -27    0.59    5.25  19
  -2  -8  -4    0.41    5.31  19
  -2   5 -27    1.05    5.42  19
  -1  -9  -2   57.88    6.11  19
  -1  -7   0    0.42    5.35  19
  -1   2  -7  989.29   15.03  19
  -1   3 -10   68.02    5.51  19
  -1   6 -27  142.28    6.69  19
   0  -8   2    1.82    5.32  19
   0  -3   3 1513.54   19.30  19
   0   4 -10    0.58    4.59  19
   0   6 -20    8.34    5.22  19
   0   7 -31   28.36    6.73  19
   0   7 -29   -1.95    6.55  19
   1   4  -7  187.98    7.26  19
   2  -9   5   -1.80    5.29  19
   2  -8   6    6.28    5.43  19
   2  -3   7 1089.63   13.96  19
   2   8 -28   25.60    6.77  19
   3 -10   5   17.05    5.46  19
   3  -7   8   85.39    5.98  19
   3   8 -23    2.64    6.40  19
   4 -11   5    5.52    6.56  19
   4  -4  10   33.69    4.56  19
   4   7 -13   47.92    5.99  19
   4   8 -20    2.24    6.53  19
   5 -11   6    3.23    6.75  19
   5 -10   7   -2.02    6.63  19
   5  -7  10    3.17    5.30  19
   6 -10   8    0.47    6.60  19
   6  -9   9    3.94    6.50  19
   6  -8  10    1.60    5.35  19
   6  -7  11    4.34    5.39  19
   6  -3  11   21.47    5.53  19
   7  -5  12   19.14    5.55  19
   7  -2  11    2.95    5.26  19
   7  -1  10   25.99    5.60  19
   7   0   9    0.44    5.22  19
   8  -4  12   66.62    6.24  19
   9  -5  12   10.51    6.35  19
   9  -1  10  112.02    6.71  19
  10  -7  11   -9.51    8.43  19
  10  -3  11   15.60    6.89  19
  -6  -7 -29   -0.34   11.71  19
  -4  -9 -15   39.67   12.22  19
  -3  -5  -6  236.12   12.82  19
   8   2   6    6.19    9.30  19
  10   6  -6   -0.40   11.53  19
  -6  -4 -26    0.42    7.64  20
  -6  -3 -27   -1.37    7.70  20
  -6  -2 -30   13.46    8.81  20
  -6  -1 -35   14.56    9.68  20
  -6  -1 -33    8.16    9.26  20
  -5   1 -28   23.85    7.63  20
  -4  -2 -12 1159.20   20.90  20
  -4   3 -29   -1.81    7.52  20
  -3  -9 -10    0.82    7.68  20
  -2   5 -25    1.49    7.47  20
  -1 -12  -9   12.87    9.87  20
  -1 -11  -6    8.76    9.53  20
  -1  -8  -1   12.27    7.58  20
  -1   5 -18  487.42   10.60  20
  -1   6 -25    5.16    7.52  20
   0 -12  -6    2.17    9.71  20
   0 -11  -3    6.28    9.49  20
   1 -12  -3   -3.57    9.73  20
   1 -10   1   36.65    8.04  20
   1  -6   5  180.01    8.01  20
   1   6 -15   86.87    8.09  20
   1   7 -22    4.67    7.49  20
   2 -11   1    2.83    9.38  20
   2  -5   7    6.28    6.33  20
   2   6 -12    7.81    7.48  20
   2   8 -26   87.65   10.00  20
   3 -12   1    3.97    9.55  20
   3  -9   6   -6.76    7.60  20
   3  -8   7    1.20    7.65  20
   4 -10   6    2.15    9.09  20
   4  -9   7    6.50    7.68  20
   4  -8   8   15.43    7.44  20
   4  -7   9   17.45    7.53  20
   4   6  -8    3.50    7.55  20
   5  -9   8   23.12    8.65  20
   5  -8   9    2.51    7.65  20
   5   8 -17   70.12    9.23  20
   6  -5  11    5.70    7.64  20
   6   1   7    0.48    6.05  20
   6   8 -16   31.00    9.91  20
   7   8 -15    8.64    9.68  20
   8  -9   9   -9.52    9.68  20
   8  -8  10    1.55    9.42  20
   8  -7  11    7.30    9.31  20
   9  -6  11    5.15    9.38  20
  10  -5  11    1.03    9.36  20
  10  -2  10   16.61    8.64  20
  10   1   7    1.00    7.62  20
  11  -3  10   22.21    9.72  20
  11   1   6    3.11    9.65  20
  12   1   5   -0.33    9.65  20
  -6  -2 -28   33.17    5.87  20
  -5  -1 -20    6.39    5.35  20
  -5   0 -23  159.83    7.23  20
  -5   2 -39   19.02    7.13  20
  -5   2 -37    7.79    6.67  20
  -5   2 -35    0.93    6.75  20
  -5   2 -33   27.88    6.99  20
  -4   2 -22   -0.07    5.19  20
  -4   3 -27    2.23    5.27  20
  -3   2 -15  220.84    7.23  20
  -3   4 -25    7.25    5.38  20
  -3   5 -38   -2.11    6.77  20
  -3   5 -36    9.58    6.57  20
  -3   5 -34   35.77    6.82  20
  -2 -10  -8   33.30    5.98  20
  -2   4 -18  195.30    7.17  20
  -2   5 -23  109.64    6.26  20
  -2   6 -38   -1.45    6.90  20
  -2   6 -36    7.16    6.57  20
  -2   6 -34   30.99    6.95  20
  -1   4 -13    0.79    4.28  20
   0  -5   3  322.79    8.58  20
   0   5 -13   64.07    5.00  20
   0   6 -18   -2.13    5.33  20
   0   7 -27   -2.10    5.46  20
   1  -9   2    2.54    5.54  20
   1  -4   5 1113.75   13.98  20
   1   5 -10  719.10   11.08  20
   1   8 -33   14.18    6.74  20
   1   8 -31    7.47    6.66  20
   2  -2   6 2077.52   20.58  20
   2   7 -17  113.69    6.52  20
   2   8 -24    6.24    6.65  20
   3 -11   2    5.53    6.81  20
   3  -3   8 1492.99   15.45  20
   3   7 -14    1.24    5.37  20
   3   8 -21    8.48    5.38  20
   4  -3   9   18.08    4.58  20
   4   8 -18   17.68    5.55  20
   4   9 -27    5.08    6.74  20
   5  -5  10   87.01    6.26  20
   5  -3  10   36.67    5.78  20
   6  -2  10   -0.77    5.28  20
   7 -10   7    5.52    6.95  20
   7  -6  11    4.08    5.36  20
   7  -4  11   55.00    5.85  20
   8  -5  11    1.16    5.51  20
   8  -3  11   -0.17    5.35  20
   9  -7  10   13.08    6.78  20
   9  -4  11    7.49    5.41  20
  10  -6  10    6.07    6.47  20
  10  -1   9   63.26    6.17  20
  10   0   8   21.35    5.78  20
  11  -5  10   -1.37    6.95  20
  11  -2   9    8.82    6.59  20
  12  -2   8   14.62    7.44  20
  -6  -6 -26    0.77   11.36  20
  -4 -10 -18   -0.75   11.77  20
   7   6  -5   63.94   10.42  20
  10   3   3    1.17    9.47  20
  12   3   1    6.38   11.76  20
  -6  -5 -25   10.48    7.82  21
  -6  -3 -25  173.00   10.18  21
  -6  -1 -31   13.18    9.28  21
  -6   0 -38   20.69    9.95  21
  -6   0 -36    7.29    9.30  21
  -5   1 -26   30.93    7.71  21
  -5   2 -31    8.57    7.58  21
  -4  -1 -13   -0.33    6.19  21
  -4   4 -38   13.56    9.52  21
  -4   4 -36   -2.84    9.49  21
  -3 -11 -16    1.32    9.58  21
  -3 -10 -13    3.66    9.32  21
  -3   1 -12    7.89    6.32  21
  -3   3 -18  308.34    9.80  21
  -3   4 -23   91.33    8.13  21
  -3   5 -32   79.25    9.73  21
  -2 -11 -11    2.29    9.44  21
  -2   2 -10  208.54    8.81  21
  -2   3 -13   84.24    7.23  21
  -2   6 -32   13.58    9.19  21
  -1 -10  -5   15.58    7.76  21
  -1   6 -23   38.66    7.66  21
  -1   7 -36   18.59    9.79  21
  -1   7 -34   -6.77    9.51  21
   0 -10  -2   51.52    8.15  21
   0  -2   2   84.46   10.41  21
   0   7 -25   29.69    7.88  21
   1 -11  -2    8.90    9.20  21
   1  -8   3   46.76    7.79  21
   1  -7   4   75.20    8.07  21
   1   7 -20  213.21    9.12  21
   1   8 -29   -3.51    9.31  21
   2 -12  -2    2.53    9.55  21
   2 -10   2   43.25    8.00  21
   2   0   4   37.46    9.88  21
   2   4  -4  338.88   10.94  21
   2   5  -7   93.90    7.45  21
   3  -5   8  121.77    7.13  21
   3   6  -9    9.97    7.66  21
   4 -11   3   -4.17    9.58  21
   4  -5   9   18.70    7.75  21
   5 -11   4   -0.80    9.49  21
   5   9 -24    0.20    9.88  21
   6  -6  10    3.00    7.60  21
   6  -1   9   22.93    7.78  21
   6   0   8  252.99    9.44  21
   7  -9   8   12.31    9.38  21
   7  -8   9   -0.66    9.26  21
   7  -7  10   29.99    7.75  21
   8  -2  10   10.71    7.64  21
   8   7  -9    0.44    9.21  21
   8   8 -14    1.68    9.46  21
   9  -8   9   -2.02    9.53  21
  10  -4  10    2.99    9.37  21
  11  -1   8   16.49    9.48  21
  11   0   7    8.03    9.65  21
  12  -1   7    5.92    9.59  21
  12   0   6    4.05    9.75  21
  -6  -1 -29  106.59    6.83  21
  -6   0 -34   32.28    7.04  21
  -5   0 -21   -0.53    5.36  21
  -5   2 -29   -1.20    5.29  21
  -4   1 -17    1.55    4.12  21
  -4   2 -20   35.30    5.71  21
  -4   3 -25   20.04    5.52  21
  -4   4 -34   -2.14    6.53  21
  -4   4 -32   21.53    6.70  21
  -3  -8  -9    9.57    5.54  21
  -3   5 -30   31.48    5.70  21
  -2   4 -16    0.15    4.19  21
  -2   5 -21    4.84    5.23  21
  -2   6 -30   13.85    6.80  21
  -2   6 -28   34.38    5.66  21
  -1 -11  -8    7.98    6.87  21
  -1  -5   0    2.75    4.52  21
  -1  -3   0    0.27    5.58  21
  -1   5 -16  101.82    6.37  21
  -1   6 -21   44.26    5.71  21
  -1   7 -32   10.66    6.66  21
  -1   7 -30   67.79    7.16  21
   0 -11  -5   14.19    6.91  21
   0  -9  -1  102.45    6.49  21
   0  -6   2 1136.04   13.75  21
   0   7 -23    3.60    5.28  21
   1 -12  -5    4.74    6.74  21
   1   2  -1 3245.88   39.43  21
   1   8 -27    7.55    6.59  21
   2  -9   3   37.24    5.81  21
   2  -6   6   56.80    6.07  21
   2  -1   5  157.12    8.91  21
   2   8 -22    6.41    5.48  21
   3 -12  -1    2.26    6.90  21
   3 -10   3    1.14    5.41  21
   3  -2   7    9.93    4.76  21
   3   8 -19   78.27    6.33  21
   3   9 -28    3.64    6.95  21
   4 -10   4   -2.80    6.62  21
   4   9 -25    5.32    6.70  21
   5 -10   5    4.88    6.51  21
   5  -6   9   43.61    5.70  21
   5  -2   9   27.90    4.67  21
   5   7 -10  187.64    8.05  21
   5   8 -15   53.81    6.31  21
   5   9 -22    2.68    6.83  21
   6 -10   6   -0.53    6.56  21
   6  -9   7   -6.81    6.78  21
   6  -8   8   18.82    5.62  21
   6  -7   9    7.64    5.36  21
   6  -4  10  305.39    8.04  21
   6   7  -9    0.58    5.39  21
   6   8 -14   -3.10    6.65  21
   6   9 -21    2.41    6.89  21
   8  -6  10   99.40    6.33  21
   8   1   7    4.60    5.35  21
   9  -5  10   -2.50    6.61  21
   9  -3  10    4.28    5.35  21
  10  -7   9   -1.70    6.82  21
  11  -4   9    0.14    6.70  21
   9   6  -5    3.82   13.08  21
  -4  -3 -11  406.07   18.07  21
  11   3   2    9.53   11.82  21
  -6  -4 -24    2.74    7.65  22
  -6  -2 -26   77.53    8.53  22
  -6   0 -32    8.88    9.27  22
  -5  -2 -17  120.14    9.21  22
  -5   1 -24   16.87    7.63  22
  -5   3 -38   12.57    9.67  22
  -4  -8 -14  232.10   12.43  22
  -4   4 -30    0.12    7.54  22
  -3  -7  -8  223.05   11.09  22
  -3  -6  -7   50.59    8.54  22
  -3  -1  -8   18.49    7.19  22
  -3   4 -21   -0.19    7.54  22
  -3   5 -28   27.66    7.86  22
  -2  -9  -7  125.95    9.18  22
  -2  -5  -3  141.10    8.90  22
  -2  -3  -3  888.80   24.21  22
  -1 -12 -11   -0.32    9.61  22
  -1  -9  -4   14.41    7.61  22
   0 -12  -8    5.69    9.87  22
   0  -8   0   92.83    8.26  22
   0   6 -16  133.26    8.61  22
   1   6 -13  162.75    8.83  22
   1   7 -18   63.50    8.01  22
   1   8 -25   68.59    9.90  22
   2 -11  -1   -1.50    9.37  22
   2  -8   4    2.22    7.47  22
   2  -7   5   20.96    7.48  22
   2  -4   6  253.61    8.75  22
   2   7 -15    5.69    7.69  22
   3  -9   4   27.53    7.60  22
   3  -6   7  120.50    8.32  22
   3   1   4 1770.58   32.06  22
   4  -6   8   10.82    7.52  22
   4  -2   8   65.72    7.28  22
   4   7 -11   56.41    8.25  22
   4   8 -16  113.79    8.68  22
   5  -9   6   -1.14    7.61  22
   5  -7   8   84.80    7.97  22
   5  -1   8    9.51    6.47  22
   5   1   6   31.34    7.05  22
   7  -5  10  214.27    8.99  22
   7  -3  10   60.20    8.09  22
   7   8 -13   25.72    9.63  22
   8  -9   7   -6.93    9.49  22
   8  -8   8   -6.79    9.37  22
   8  -7   9    9.90    9.07  22
   8  -4  10    8.86    7.61  22
   8  -1   9   49.20    7.92  22
   8   0   8  150.36    9.19  22
   9   2   5    0.88    7.42  22
  -6  -1 -27  133.93    7.27  22
  -6   0 -30   -0.36    5.35  22
  -6   1 -37    1.87    6.76  22
  -5   2 -27   78.38    6.10  22
  -5   3 -36   10.49    6.52  22
  -5   3 -34   -3.03    6.46  22
  -4   0 -14   72.17    5.75  22
  -4   3 -23    1.61    5.24  22
  -4   4 -28  217.60    7.23  22
  -3   5 -26   49.03    5.72  22
  -3   6 -37   -8.92    6.90  22
  -2   6 -26   72.62    6.08  22
  -1   1  -4  241.21   10.88  22
  -1   3  -8   23.04    5.13  22
  -1   4 -11  103.49    5.87  22
  -1   7 -28    0.53    6.42  22
   0  -7   1   16.09    5.47  22
   0  -1   1    4.95    6.45  22
   0   4  -8  716.62   11.36  22
   0   7 -21   -0.11    5.22  22
   0   8 -32   -1.57    6.74  22
   0   8 -30    2.54    6.55  22
   1 -10  -1   33.33    5.80  22
   1  -5   4  417.04    8.93  22
   2 -12  -4   -2.28    6.93  22
   2   3  -1  257.25   11.13  22
   2   6 -10    1.18    5.27  22
   2   8 -20    1.82    5.35  22
   2   9 -29    2.24    6.75  22
   3 -11   0   -2.62    6.67  22
   3  -8   5    1.21    5.13  22
   3  -7   6   66.46    5.87  22
   3  -1   6 2059.29   21.45  22
   3   7 -12   12.82    5.43  22
   3   9 -26   -3.94    6.78  22
   4 -11   1    5.17    6.63  22
   4  -9   5   32.32    5.80  22
   4  -8   6    8.93    5.33  22
   4  -7   7   31.10    5.59  22
   4   9 -23    4.50    6.48  22
   5 -11   2   -0.46    6.64  22
   5  -8   7    6.13    5.28  22
   5  -4   9   21.38    5.44  22
   5   0   7  115.95    6.76  22
   6 -11   3  -17.31    8.35  22
   7 -10   5    6.91    6.76  22
   7  -6   9    0.75    5.33  22
   9  -7   8   16.51    7.02  22
   9  -6   9    1.68    6.60  22
   9  -2   9   49.28    5.94  22
  10  -5   9   -2.66    6.75  22
  10  -3   9   49.49    7.22  22
  11  -5   8    3.15    6.70  22
  11  -3   8    3.94    6.50  22
  12  -3   7    4.64    8.12  22
  -6  -3 -23    9.06    7.72  23
  -6  -2 -24   23.73    7.98  23
  -6   1 -35   -2.08    9.36  23
  -6   1 -33    5.94    9.23  23
  -5  -3 -16   -0.16    7.56  23
  -5  -1 -18  457.32   12.22  23
  -5   1 -22  145.20    8.70  23
  -5   3 -32   16.51    9.46  23
  -4 -10 -20    6.62    9.75  23
  -4   2 -18  172.19    9.01  23
  -4   5 -37   -5.98    9.47  23
  -3 -11 -18    1.16   10.53  23
  -3  -9 -12    1.13    7.61  23
  -3   0  -9   29.53    7.11  23
  -3   2 -13 2326.92   19.39  23
  -3   3 -16  164.33    7.51  23
  -3   6 -35   -0.43    9.34  23
  -2 -11 -13    3.37    9.53  23
  -2 -10 -10   18.33    8.78  23
  -2  -8  -6    3.29    7.48  23
  -2  -7  -5   25.57    7.73  23
  -2  -6  -4  371.81   12.11  23
  -2   1  -7 1349.75   19.17  23
  -2   5 -19   14.81    7.50  23
  -2   7 -35   -4.10    9.44  23
  -1  -8  -3    8.39    7.49  23
  -1  -7  -2   56.87    8.07  23
  -1  -6  -1    7.84    6.08  23
  -1   6 -19    5.24    7.41  23
  -1   7 -26    8.28    7.55  23
   0 -10  -4    0.82    7.60  23
   0  -4   2  408.86   11.12  23
   0   3  -5  889.42   15.40  23
   0   5 -11  165.71    7.86  23
   0   8 -28   10.50    9.48  23
   1 -11  -4   73.33    9.98  23
   1  -9   0    1.59    7.59  23
   1  -3   4 1722.34   19.53  23
   1   8 -23   -2.66    7.54  23
   2 -10   0    9.25    7.73  23
   3 -12  -3   14.77    9.60  23
   3  -4   7  208.55    8.45  23
   3   0   5  883.03   17.98  23
   3   8 -17  206.26    9.44  23
   3   9 -24    2.01    9.51  23
   4  -4   8   17.15    6.19  23
   4  -1   7  189.55    8.77  23
   4   1   5 1141.75   21.75  23
   4   5  -3  230.70   10.95  23
   4   6  -6   35.78    7.95  23
   4   9 -21    1.37    9.45  23
   5   6  -5  215.75   10.70  23
   5   9 -20   -3.69    9.41  23
   6 -10   4    4.27    9.33  23
   6  -5   9   -2.88    7.61  23
   6  -3   9   17.88    7.42  23
   6   9 -19   -7.31    9.57  23
   7  -9   6   -1.76    9.22  23
   7  -8   7    4.31    9.22  23
   7  -7   8    0.18    7.50  23
   7  -2   9   41.57    7.91  23
   7   2   5   11.85    7.59  23
   7   7  -8    2.33    7.56  23
   7   9 -18    8.39   10.78  23
   8  -5   9   -1.75    7.43  23
   9  -8   7   -7.30    9.58  23
   9  -4   9    9.42    7.37  23
   9  -1   8    2.72    7.44  23
   9   1   6    2.96    7.49  23
  10  -7   7   -5.43    9.62  23
  10  -6   8   10.07    9.61  23
  10  -2   8   29.79    8.06  23
  12   2   2   -3.07    9.61  23
  -6  -1 -25    7.00    5.45  23
  -6   0 -28   29.60    5.90  23
  -5   0 -19    1.99    5.24  23
  -5   2 -25    0.36    5.26  23
  -5   3 -30  217.52    7.47  23
  -4   1 -15  265.35    7.68  23
  -4   3 -21   59.86    5.87  23
  -4   4 -26   36.14    5.62  23
  -4   5 -35    8.97    6.65  23
  -4   5 -33    0.28    6.74  23
  -3   4 -19  171.05    6.98  23
  -3   5 -24  163.91    6.80  23
  -3   6 -33   -2.40    6.63  23
  -3   6 -31   24.98    6.68  23
  -2   3 -11  177.24    6.75  23
  -2   4 -14   51.76    5.06  23
  -2   6 -24   24.93    5.58  23
  -2   7 -33    3.93    6.78  23
  -2   7 -31   16.93    6.93  23
  -1 -10  -7    9.16    5.42  23
  -1   5 -14  227.26    7.38  23
  -1   7 -24    1.00    5.31  23
   0 -11  -7   11.71    6.70  23
   0   6 -14   19.59    5.36  23
   0   7 -19    5.76    5.34  23
   0   8 -26    9.40    6.51  23
   1 -12  -7    8.02    6.73  23
   1  -8   1  143.39    6.74  23
   1  -6   3   90.28    5.66  23
   1   4  -5  413.45    9.96  23
   1   5  -8   12.60    4.56  23
   1   7 -16  490.19    9.55  23
   2  -5   5  244.94    7.17  23
   2   7 -13  370.62    8.80  23
   2   9 -27    0.26    6.77  23
   3 -10   1   16.41    5.62  23
   4 -10   2   24.80    6.83  23
   4   0   6  132.81    7.33  23
   5 -10   3    7.30    6.80  23
   5  -5   8    2.90    5.33  23
   5   8 -13   63.88    6.34  23
   6  -9   5    5.26    6.59  23
   6  -6   8   74.62    6.08  23
   7  -4   9  102.74    6.37  23
   8  -9   5    7.02    6.67  23
   8  -6   8    7.49    5.47  23
   8  -3   9   11.04    5.42  23
   8   8 -12   25.26    7.26  23
   9   0   7   16.49    5.63  23
  10  -4   8   68.98    7.33  23
  11  -2   7    0.03    6.68  23
  12  -2   6   11.09    7.18  23
   9   4   1   12.45   13.66  22
  -3  -2  -7 1151.74   31.69  23
  -4  -9 -17   10.84   11.80  23
  -4  -7 -13   44.85   10.44  23
   5   5  -2   54.37   10.22  23
   9   7  -8    3.97   11.59  23
  10   2   4    3.31    9.34  23
  10   7  -9    3.30   11.56  23
  -7  -3 -34   -2.72    9.59  24
  -6   1 -31   23.16    9.27  24
  -6   2 -38    3.82    9.69  24
  -6   2 -36    4.15    9.65  24
  -5   3 -28    2.01    7.57  24
  -5   4 -37    0.87    9.35  24
  -4   5 -31   24.06    9.29  24
  -3 -10 -15    5.95    9.57  24
  -2   6 -22    2.03    7.45  24
  -1 -11 -10    8.49    9.56  24
  -1   8 -33    3.63    9.61  24
   0 -12 -10    3.93    9.46  24
   0  -9  -3    1.21    7.58  24
   1  -7   2  260.45    9.52  24
   1   6 -11   82.78    8.04  24
   1   8 -21    5.93    7.55  24
   1   9 -30   12.30    9.49  24
   2 -11  -3   -2.69    9.47  24
   2  -9   1  157.44    8.70  24
   2   8 -18   -4.74    7.60  24
   2   9 -25    9.08    9.39  24
   3   5  -4  242.38    9.75  24
   3   6  -7   53.74    8.17  24
   3   9 -22    8.80    9.25  24
   4  -5   7  147.77    8.68  24
   4   8 -14  237.76   10.15  24
   5  -9   4    9.15    7.71  24
   5  -3   8   19.23    6.20  24
   5   9 -18   50.30    9.96  24
   6  -8   6    4.66    7.37  24
   6  -7   7    8.47    7.62  24
   6   8 -12   67.77    9.58  24
   6   9 -17   20.87    9.76  24
   7 -10   3    1.08    9.71  24
   7  -1   8  166.99    9.04  24
   8  -8   6    1.46    9.38  24
   8  -7   7   13.01    9.31  24
   9  -5   8   36.26    8.60  24
  10  -1   7    6.48    7.90  24
  11  -4   7    3.45    9.34  24
  11  -1   6   13.48    9.48  24
  11   2   3    4.05    9.31  24
  12  -1   5    7.56    9.69  24
  12   1   3    2.08    9.63  24
  -7  -2 -35    1.44    6.67  24
  -6   0 -26   97.35    6.72  24
  -6   1 -29   76.24    6.30  24
  -6   2 -34   -2.12    6.68  24
  -5   1 -20   23.11    5.56  24
  -5   2 -23    0.11    5.20  24
  -5   4 -35   -0.41    6.75  24
  -5   4 -33    0.29    6.62  24
  -4   4 -24   82.17    6.00  24
  -4   5 -29    0.88    5.35  24
  -3   1 -10   12.96    4.80  24
  -3   5 -22   16.64    5.41  24
  -3   6 -29   -1.86    6.41  24
  -2   5 -17  110.01    6.41  24
  -2   7 -29    0.70    6.48  24
  -1   6 -17  380.81    8.43  24
  -1   7 -22   26.85    5.51  24
  -1   8 -31   -0.76    6.63  24
   0   8 -24   -6.17    5.33  24
   1 -10  -3   10.24    5.31  24
   1   9 -28   -4.21    6.71  24
   2 -12  -6    1.43    6.95  24
   2  -8   2   15.01    5.50  24
   2  -7   3   71.33    6.10  24
   2  -6   4  123.81    5.84  24
   2  -3   5  537.20   10.51  24
   3 -12  -5   -5.20    6.80  24
   3 -11  -2    6.40    6.81  24
   3  -9   2   29.22    5.57  24
   3  -5   6   90.31    5.38  24
   3   8 -15   82.60    6.54  24
   4 -11  -1   -2.48    6.83  24
   4  -9   3    9.15    5.44  24
   4  -3   7    5.72    4.55  24
   4   7  -9  104.88    6.92  24
   4   9 -19    8.56    6.47  24
   5 -11   0   -2.50    6.84  24
   5  -8   5    9.75    5.27  24
   5  -7   6    0.77    5.29  24
   5  -6   7    2.63    5.23  24
   5   7  -8   11.58    5.54  24
   6  -4   8    6.91    5.22  24
   6  -2   8  162.12    7.13  24
   7  -9   4   -5.51    6.69  24
   7  -5   8   12.53    5.41  24
   7   0   7    0.27    5.22  24
   7   1   6    0.09    5.25  24
   8  -2   8  150.98    7.09  24
   9  -8   5    1.12    6.73  24
   9  -7   6    0.07    6.63  24
   9  -6   7    2.18    6.45  24
   9  -3   8   11.90    5.40  24
  10  -5   7   -1.02    6.62  24
  10   0   6    5.00    5.47  24
  10   1   5    0.53    5.32  24
  11  -5   6   -1.76    6.61  24
  12   0   4   10.66    6.93  24
  -6  -7 -27    4.35   15.34  23
  -5  -9 -24    8.45   14.05  24
  -6  -5 -23   20.68    9.98  24
   6   6  -4   11.78    9.38  24
   8   3   3    0.29    9.26  24
   8   6  -4    1.74    9.31  24
  -7  -4 -33   11.74    9.67  25
  -7  -3 -32    3.22    9.50  25
  -7  -2 -33   13.97    9.67  25
  -7  -1 -36   19.10    9.95  25
  -6  -4 -22    0.72    7.62  25
  -6  -2 -22   -0.69    7.63  25
  -6  -1 -23   32.71    7.94  25
  -6   2 -32   43.05    9.69  25
  -5   3 -26    6.24    7.45  25
  -4   2 -16   46.78    6.63  25
  -4   3 -19   -0.61    7.40  25
  -3  -8 -11   -1.83    7.62  25
  -3   3 -14    0.28    6.28  25
  -3   4 -17   76.38    7.89  25
  -3   6 -27   -1.91    7.50  25
  -2 -11 -15    8.22    9.52  25
  -2  -9  -9   43.10    8.27  25
  -2   2  -8  135.09    8.44  25
  -2   7 -27    5.25    8.47  25
  -1  -9  -6   -1.42    7.49  25
  -1  -2  -1 3293.64   45.71  25
  -1   2  -5 1909.04   22.28  25
  -1   8 -29   -4.38    9.40  25
   0  -8  -2    3.60    7.41  25
   0  -5   1  739.48   12.86  25
   0   7 -17   11.57    7.61  25
   1 -12  -9    3.84    9.56  25
   1 -11  -6    6.59    9.49  25
   1   7 -14   93.91    8.48  25
   1   8 -19  110.64    8.45  25
   1   9 -26   -1.46    9.34  25
   2 -10  -2   41.81    7.90  25
   2   5  -5   96.86    7.60  25
   2   6  -8  177.51    9.27  25
   2   9 -23    5.50    9.16  25
   3  -8   3    3.45    7.45  25
   3  -7   4   31.72    7.55  25
   3  -6   5   34.18    7.80  25
   3  -3   6  311.78    9.36  25
   3   7 -10   61.44    8.27  25
   3   9 -20    3.47    9.39  25
   4  -8   4   25.25    7.58  25
   4  -7   5    9.40    7.53  25
   4  -6   6    8.94    7.46  25
   6 -10   2   15.80    9.25  25
   6   7  -7   -0.49    7.58  25
   7  -8   5   -5.44    9.29  25
   7  -6   7   -0.57    7.47  25
   7  -3   8  234.72    9.51  25
   7   8 -11    1.60    9.51  25
   7   9 -16    9.03    9.63  25
   8  -4   8    5.20    7.43  25
   8   7  -7   10.06    9.36  25
  10  -7   5    2.08    9.61  25
  10  -6   6   -7.71    9.48  25
  10  -3   7    0.98    9.45  25
  11  -3   6   -2.09    9.48  25
  11   0   5   20.43    9.50  25
  11   1   4   66.48   10.30  25
  12  -3   5    8.37    9.69  25
  -7  -1 -34   -0.22    6.75  25
  -6   0 -24   29.68    5.75  25
  -6   1 -27    0.18    5.37  25
  -6   2 -30   30.72    5.83  25
  -6   3 -37   -3.14    6.68  25
  -5  -1 -16   94.87    7.08  25
  -5   4 -31   20.90    6.70  25
  -4   4 -22   36.79    5.66  25
  -4   5 -27   10.23    5.41  25
  -4   6 -36   -6.88    6.90  25
  -3   5 -20    2.89    5.31  25
  -3   6 -25  179.25    6.93  25
  -3   7 -34    3.72    6.71  25
  -2 -10 -12   17.68    6.78  25
  -2   6 -20    1.42    5.30  25
  -2   7 -25   -0.01    5.41  25
  -1  -4  -1   64.79    6.13  25
  -1   4  -9  156.53    6.58  25
  -1   5 -12  107.07    5.69  25
  -1   7 -20   15.93    5.39  25
  -1   8 -27    6.29    6.49  25
   0 -12 -12   -1.84    6.89  25
   0 -10  -6    8.47    5.38  25
   0  -7  -1   15.97    5.49  25
   0  -6   0    9.28    4.66  25
   0   5  -9  144.67    6.27  25
   0   8 -22    0.08    5.25  25
   1  -9  -2    0.69    5.53  25
   1  -4   3    5.48    4.86  25
   1  -2   3 3320.17   29.46  25
   2   8 -16    8.30    5.53  25
   3 -10  -1   19.11    5.65  25
   4 -10   0   65.47    7.03  25
   5 -10   1    2.36    6.63  25
   6 -11  -1    6.89    8.10  25
   6  -9   3    2.90    6.49  25
   6  -5   7  123.73    6.42  25
   7  -7   6    2.42    5.35  25
   8  -9   3   -6.04    6.78  25
   8  -5   7   -0.56    5.30  25
   9  -4   7    3.71    5.41  25
  -4  -5 -11  195.42   20.40  24
  -5  -8 -21    0.61   14.75  24
   6   3   3   16.97   12.49  24
  -4  -6 -12   62.17   12.63  25
  10   4   0   58.34   14.78  25
  11   4  -1    4.32   13.53  25
  -7  -4 -31   11.86    9.63  26
  -7  -3 -30    3.55    9.33  26
  -7  -2 -31   23.20    9.59  26
  -7  -1 -32    8.86    9.52  26
  -7   0 -35   -0.18    9.77  26
  -6  -3 -21   33.60    8.06  26
  -6   3 -35   -0.78    9.42  26
  -5  -2 -15    7.94    7.67  26
  -5   0 -17   46.39    8.01  26
  -5   2 -21   22.70    7.62  26
  -5   3 -24   50.73    7.86  26
  -5   4 -29    5.87    7.68  26
  -5   5 -36    6.40    9.48  26
  -4 -10 -22    7.59    9.88  26
  -4  -1 -11  105.73    8.43  26
  -4   0 -12  394.18   10.87  26
  -4   6 -34    3.37    9.47  26
  -3   2 -11  201.84    8.58  26
  -3   7 -32    2.38    9.44  26
  -2  -8  -8  157.96    9.48  26
  -2   4 -12 1190.53   13.91  26
  -2   5 -15    9.10    7.57  26
  -2   8 -32   23.54    9.53  26
  -1 -11 -12   -1.38    9.45  26
  -1 -10  -9   56.35    8.52  26
  -1  -8  -5    7.25    7.58  26
  -1   6 -15   53.80    7.88  26
   0 -11  -9    0.84    9.34  26
   0   1  -1    5.01    9.30  26
   0   4  -6  138.22    8.14  26
   0   6 -12   94.52    8.04  26
   0   9 -29   10.90    9.55  26
   1   3  -2  121.87    9.74  26
   1   9 -24   24.48    9.46  26
   2 -12  -8    0.42    9.59  26
   2 -11  -5   -1.15    9.41  26
   2   7 -11    0.47    7.56  26
   2   9 -21   -2.92    9.29  26
   3   4  -1    1.72    6.47  26
   3   8 -13   32.95    7.94  26
   4   4   0   -0.57    6.12  26
   4   8 -12   80.25    8.48  26
   4   9 -17   11.09    9.52  26
   5 -11  -2    1.12    9.45  26
   5  -9   2   72.04    8.21  26
   5  -4   7  410.10   10.54  26
   5  -2   7   97.88    7.15  26
   5   8 -11    6.70    7.66  26
   5   9 -16    2.79    9.48  26
   6  -8   4   -0.94    7.62  26
   6  -1   7    2.46    6.02  26
   6   9 -15   75.15   10.49  26
   7 -10   1    3.32    9.47  26
   8  -8   4    7.31    9.37  26
   8  -6   6    4.38    7.54  26
   8  -1   7   22.85    7.62  26
   9  -2   7  134.34    8.70  26
   9   8 -11   12.60   10.01  26
  10  -4   6   29.39    9.59  26
  12  -2   4   -3.04    9.49  26
  -7   0 -33   10.10    6.82  26
  -6   1 -25   14.69    5.56  26
  -6   2 -28   11.19    5.51  26
  -6   3 -33   14.58    6.90  26
  -5   1 -18    2.65    5.23  26
  -5   4 -27    0.18    5.37  26
  -5   5 -34   -3.82    6.62  26
  -4   1 -13    2.25    4.42  26
  -4   3 -17  136.43    6.76  26
  -4   4 -20   78.66    5.99  26
  -4   5 -25   24.27    5.50  26
  -4   6 -32    4.90    6.43  26
  -4   6 -30    2.34    6.66  26
  -3   4 -15   15.95    5.61  26
  -3   6 -23    1.00    5.49  26
  -3   7 -30    4.22    6.46  26
  -2   3  -9    0.87    4.65  26
  -2   6 -18   51.45    5.63  26
  -2   7 -23    6.44    5.48  26
  -2   8 -30   12.96    6.81  26
  -1   8 -25   10.28    6.53  26
   0  -3   1 4621.80   34.21  26
   0   7 -15  337.20    8.33  26
   0   8 -20   -0.53    5.46  26
   0   9 -27    4.48    6.72  26
   1 -10  -5   -2.87    5.41  26
   1  -8  -1  137.22    6.91  26
   1  -5   2   23.97    5.01  26
   1   6  -9   26.07    5.62  26
   1   8 -17  172.21    7.18  26
   2  -9  -1  127.94    6.78  26
   2  -4   4  148.17    6.54  26
   3 -12  -7    3.43    6.77  26
   3 -11  -4   40.74    7.06  26
   3  -9   0    0.14    5.33  26
   3  -4   5  634.27   10.20  26
   3   9 -18   25.92    6.90  26
   4 -11  -3    7.05    6.72  26
   4  -9   1   13.28    5.46  26
   4  -4   6  379.11    8.21  26
   4  10 -22    4.51    6.96  26
   5  -8   3   49.36    5.79  26
   5  -5   6  410.38    8.65  26
   6 -10   0   53.21    7.21  26
   6  -7   5   68.79    5.87  26
   6  -6   6   -0.26    5.31  26
   6  -3   7   45.05    5.83  26
   7  -9   2   14.39    6.72  26
   7  -4   7   70.55    5.92  26
   7  -2   7   11.53    5.43  26
   8  -7   5    3.74    6.51  26
   8  -3   7    1.15    5.36  26
   8   0   6   59.64    6.16  26
   9  -8   3   12.66    6.63  26
   9  -7   4    4.46    6.84  26
   9  -6   5    0.26    6.64  26
   9  -5   6    3.47    5.34  26
  10  -2   6    3.00    5.40  26
  11  -4   5   -0.67    6.87  26
  11  -2   5    5.49    6.69  26
  -6  -6 -24   63.38   16.55  25
  -7  -5 -32   16.98   12.31  26
   6   5  -1   38.81   10.30  26
  -7  -2 -29   -3.49    9.32  27
  -7  -1 -30   63.97   10.04  27
  -7   1 -36    4.69    9.58  27
  -6  -1 -21   49.38    8.13  27
  -6   0 -22    6.21    7.71  27
  -6   3 -31   -2.06    9.28  27
  -5   5 -32   14.84    9.31  27
  -4  -9 -19    2.63    9.31  27
  -4  -8 -16  103.62   10.12  27
  -3 -10 -17    4.54    9.38  27
  -3  -9 -14    1.77    7.64  27
  -3  -7 -10   58.75    8.62  27
  -3   5 -18    3.50    7.40  27
  -3   7 -28   -1.22    9.24  27
  -2  -4  -4  327.27   12.83  27
  -1  -7  -4   19.12    7.64  27
  -1  -5  -2  201.01    9.13  27
  -1   3  -6  102.39    8.23  27
  -1   7 -18  138.38    8.58  27
  -1   8 -23    3.12    7.56  27
   0  -9  -5   12.16    7.51  27
   1 -12 -11   -0.17    9.60  27
   1 -11  -8    1.92    9.33  27
   1  -7   0    0.92    7.53  27
   1  -6   1   80.99    7.06  27
   1   5  -6    3.09    6.16  27
   1   7 -12    3.36    7.45  27
   1   9 -22   27.61    9.54  27
   2  -8   0  223.23    9.10  27
   2  -2   4  311.61   11.34  27
   2   4  -2  485.96   12.90  27
   2   8 -14  509.73   11.58  27
   2   9 -19   28.39    9.37  27
   3  10 -23    2.90    9.77  27
   4  -2   6  424.48   10.49  27
   5  -7   4    6.53    7.41  27
   5  -6   5   -2.33    7.47  27
   6   0   6  302.85    9.93  27
   6   8 -10  102.80    9.15  27
   7   9 -14   -5.25    9.61  27
   8   1   5    1.90    7.44  27
   8   2   4    0.80    7.51  27
   8   8 -10    7.92    9.49  27
   9  -1   6    4.07    7.47  27
  10  -7   3    5.24    9.81  27
  10  -6   4    3.84    9.45  27
  10  -5   5    4.92    9.24  27
  11  -5   4    5.20    9.42  27
  12  -1   3    2.13    9.63  27
  12   3  -1    1.77    9.71  27
  -7   0 -31   22.03    6.94  27
  -7   1 -34    0.42    6.83  27
  -6   2 -26   -2.93    5.42  27
  -6   3 -29    4.22    6.65  27
  -6   4 -36    3.64    6.82  27
  -5   2 -19  137.80    6.70  27
  -5   3 -22    3.42    5.27  27
  -5   4 -25  111.02    6.58  27
  -5   5 -30   -0.04    6.62  27
  -4   2 -14  501.99    9.38  27
  -4   5 -23    4.19    5.25  27
  -4   6 -28    1.69    6.49  27
  -3   3 -12   49.72    5.20  27
  -3   6 -21   29.00    5.60  27
  -2 -11 -17    2.45    6.89  27
  -2  -7  -7   10.77    5.48  27
  -2   7 -21    1.71    5.33  27
  -2   8 -28   22.47    6.80  27
  -1  -9  -8   -1.47    5.38  27
  -1  -6  -3   43.06    5.15  27
  -1   5 -10  216.46    6.90  27
  -1   6 -13    8.83    5.35  27
  -1   9 -30   15.45    6.91  27
   0 -11 -11    1.96    6.62  27
   0 -10  -8   21.16    5.73  27
   0   2  -2   86.10    8.39  27
   0   9 -25   22.42    7.03  27
   2 -12 -10    8.52    6.79  27
   2 -11  -7   13.74    6.88  27
   2 -10  -4    0.02    5.46  27
   2  -7   1   15.14    5.41  27
   2  -5   3  654.22   10.37  27
   3 -10  -3    6.09    5.42  27
   3  -8   1   18.99    5.47  27
   3  -5   4   -0.59    4.33  27
   3  -2   5 1200.40   15.28  27
   4 -10  -2   27.92    6.63  27
   4  -8   2    3.34    5.30  27
   4  -7   3   -2.89    5.33  27
   4  -6   4   14.25    5.47  27
   4  -5   5   63.89    6.01  27
   4   9 -15   40.78    7.04  27
   5 -11  -4   -3.06    6.83  27
   5 -10  -1    1.00    6.64  27
   5  -1   6   -0.59    4.44  27
   5   9 -14   -1.77    6.62  27
   6 -11  -3    5.08    6.76  27
   6  -9   1   45.17    7.08  27
   7 -10  -1   -7.77    6.77  27
   7  -8   3    8.23    6.52  27
   7  -7   4    4.90    5.23  27
   7  -6   5  118.17    6.18  27
   7  -5   6    0.67    5.23  27
   8  -9   1    2.46    6.65  27
   8  -4   6   43.38    5.76  27
   9  -3   6   11.67    5.45  27
  10  -3   5   10.33    5.69  27
  10  -1   5   16.34    5.53  27
  11  -3   4   17.14    6.74  27
  11  -1   4   32.91    6.98  27
  12  -3   3   -1.37    6.84  27
  -5  -4 -15   65.88   12.80  27
  -3  -4  -7    7.35    8.11  27
   7   7  -6    0.63    9.21  27
  -7  -4 -29   -1.83    9.43  28
  -7  -3 -28    3.06    9.23  28
  -7  -1 -28   -2.85    9.24  28
  -7   1 -32    8.99    9.40  28
  -6  -2 -20    6.13    7.51  28
  -6   1 -23   -1.30    7.51  28
  -6   4 -34    0.17    9.39  28
  -4  -2 -10    2.75    6.61  28
  -4   4 -18    5.10    7.52  28
  -4   6 -26    3.33    7.51  28
  -3   7 -26    9.48    8.43  28
  -2 -10 -14    7.49    9.45  28
  -2  -9 -11   15.83    7.66  28
  -2   5 -13   -0.01    7.65  28
  -2   6 -16  152.78    8.60  28
  -2   8 -26   24.68    9.39  28
  -1 -11 -14    9.80    9.46  28
  -1 -10 -11   -1.44    7.63  28
  -1   8 -21   10.90    7.65  28
  -1   9 -28   21.06    9.65  28
   0  -8  -4    1.02    7.46  28
   0   6 -10  156.05    8.71  28
   0   8 -18   32.68    7.66  28
   0   9 -23    1.82    9.29  28
   1  -9  -4   94.77    8.18  28
   1   8 -15  207.47    9.36  28
   1   9 -20   39.91    9.57  28
   2  -6   2    9.94    6.22  28
   2  10 -24    3.31    9.52  28
   3 -11  -6   12.19    9.36  28
   3  -7   2    4.37    7.41  28
   3  -6   3   27.21    7.60  28
   3   6  -5  390.22   11.77  28
   3   7  -8  239.50    9.89  28
   3   9 -16   80.57    9.23  28
   4 -11  -5    9.79    9.39  28
   4   6  -4   45.68    8.14  28
   4   7  -7   70.25    8.43  28
   4  10 -20    0.70    9.54  28
   5  -9   0   -2.33    7.64  28
   5  -3   6  231.24    8.36  28
   5   7  -6   -0.69    7.57  28
   5  10 -19  -10.32    9.73  28
   6  -8   2    1.79    7.55  28
   6  -4   6   36.77    7.75  28
   6   1   5  180.86    9.34  28
   6   2   4  130.25    9.85  28
   6   9 -13    7.30    9.51  28
   7  -1   6   78.23    8.21  28
   7   8  -9    3.40    9.45  28
   8  -8   2   34.51    9.47  28
   8  -2   6    3.95    7.44  28
   9   0   5   10.11    7.49  28
   9   3   2   29.70    8.23  28
  10   0   4    0.29    7.62  28
  11   0   3    9.63    9.38  28
  11   3   0   -0.74    9.48  28
  12   0   2    8.77    9.79  28
  12   1   1    4.55    9.64  28
  12   2   0   20.99    9.98  28
  -7  -2 -27    6.53    5.53  28
  -7   0 -29    2.65    6.46  28
  -7   2 -35    0.43    6.87  28
  -6   2 -24   -1.39    5.32  28
  -6   3 -27   24.52    5.53  28
  -6   4 -32   -4.63    6.61  28
  -5   0 -15  100.40    6.73  28
  -5   3 -20   27.57    5.49  28
  -5   4 -23   63.11    5.91  28
  -5   5 -28    2.57    6.43  28
  -5   6 -33   10.04    6.70  28
  -4   3 -15  488.16    9.45  28
  -4   5 -21   83.97    6.03  28
  -4   7 -33    9.40    6.84  28
  -4   7 -31    7.01    6.76  28
  -3   5 -16   -2.61    5.24  28
  -3   7 -24    0.52    5.29  28
  -3   8 -31    7.41    6.55  28
  -2  -6  -6    0.76    5.38  28
  -2   4 -10    3.93    4.33  28
  -1   7 -16  670.99   10.39  28
  -1   9 -26   -0.27    6.64  28
   0   5  -7  118.76    6.12  28
   0   7 -13  324.94    8.36  28
   1 -10  -7    0.60    5.36  28
   2  -9  -3   43.59    5.76  28
   2   6  -6    2.01    5.31  28
   2   7  -9   41.87    5.84  28
   2   9 -17   44.06    5.93  28
   3  -9  -2   31.93    5.66  28
   3   8 -11    1.72    5.30  28
   3  10 -21    1.88    6.71  28
   4  -9  -1    7.00    5.49  28
   4   8 -10    9.34    5.46  28
   6 -10  -2   -0.97    6.65  28
   6  -7   3   24.83    5.58  28
   6  -6   4   11.84    5.29  28
   6  -5   5  224.16    7.40  28
   6  -2   6   -0.76    5.32  28
   7  -9   0   -7.56    6.64  28
   7  -3   6   18.85    5.49  28
   8  -7   3   19.35    6.63  28
   8  -6   4    7.79    5.42  28
   8  -5   5    8.43    5.39  28
   9  -8   1   -6.63    6.73  28
   9  -7   2    9.23    6.42  28
   9  -4   5    1.43    5.28  28
   9   1   4   82.07    6.69  28
  10  -4   4    5.35    6.47  28
  11  -4   3    6.71    6.65  28
  12  -2   2   -4.29    6.87  28
  -7  -5 -30    3.79   11.81  28
  -3  -6  -9   13.32    9.43  28
   7   6  -3   30.43    9.98  28
  10   3   1   24.67    9.84  28
  -7   1 -30   69.88    9.96  29
  -7   2 -33   18.43    9.51  29
  -6   0 -20    2.73    7.59  29
  -6   4 -30    0.58    9.13  29
  -5  -1 -14  222.23   10.48  29
  -5   1 -16   21.46    7.60  29
  -5   5 -26    4.78    7.36  29
  -4   6 -24   -2.96    7.53  29
  -3 -10 -19    3.33    9.56  29
  -3  -8 -13   29.12    8.13  29
  -3  -5  -8   18.88    6.78  29
  -3   1  -8   17.26    6.96  29
  -3   4 -13 1256.45   13.93  29
  -3   6 -19    2.12    7.63  29
  -2  -5  -5   96.33    8.16  29
  -2   7 -19  102.82    8.18  29
  -2   8 -24   20.03    9.35  29
  -1  -8  -7   24.24    7.72  29
  -1   4  -7    7.12    6.59  29
   0  -7  -3   20.13    7.63  29
   0  -4   0  283.89   10.01  29
   0   3  -3 1561.70   20.25  29
   0   9 -21   61.28    9.62  29
   1 -11 -10   -0.37    9.35  29
   1  -8  -3   41.60    7.90  29
   1  -3   2 2108.79   21.63  29
   1  -1   2 2474.14   32.15  29
   1   4  -3  369.84   10.97  29
   1  10 -25    1.46    9.52  29
   2   8 -12   22.38    7.78  29
   2  10 -22   18.87    9.55  29
   4  -3   5  201.18    8.30  29
   4  -1   5  404.91   10.94  29
   5 -10  -3    7.30    9.33  29
   5  -8   1   15.65    7.61  29
   5  -4   5    2.94    7.68  29
   5   6  -3    9.85    7.71  29
   5   8  -9   -0.53    7.51  29
   7 -10  -3   15.25    9.55  29
   7  -8   1    6.72    9.24  29
   8  -9  -1    6.45    9.47  29
   9  -6   3    4.82    9.06  29
   9  -5   4    1.73    7.53  29
   9  -2   5   -0.93    7.48  29
   9   2   3   40.19    8.21  29
  10  -7   1   -0.62    9.43  29
  10  -6   2    1.33    9.50  29
  10  -5   3   12.96    9.36  29
  10   1   3   10.44    7.72  29
  10   2   2   45.42    8.40  29
  11  -5   2   29.02   10.05  29
  11  -2   3   12.68    9.36  29
  11   1   2   -1.94    9.38  29
  11   2   1    2.42    9.42  29
  -7  -1 -26    7.79    5.37  29
  -7   0 -27    1.50    5.31  29
  -7   2 -31   -0.26    6.56  29
  -6  -1 -19    1.56    5.41  29
  -6   1 -21   14.56    5.40  29
  -6   3 -25   27.36    5.58  29
  -5   2 -17    5.19    5.31  29
  -5   6 -31    1.95    6.60  29
  -4   5 -19    2.48    5.31  29
  -4   7 -29    5.05    6.41  29
  -3   0  -7   18.12    5.38  29
  -3   2  -9  116.66    6.21  29
  -3   7 -22  187.91    7.23  29
  -3   8 -29    5.13    6.63  29
  -2 -11 -19    0.71    6.95  29
  -2   1  -5  162.40    8.94  29
  -2   2  -6 2115.80   20.52  29
  -2   9 -29   30.48    7.16  29
  -1   8 -19  106.02    6.40  29
  -1   9 -24    3.57    6.50  29
   0 -11 -13    3.65    6.51  29
   0  -9  -7   15.54    5.52  29
   0  -6  -2 1127.49   14.07  29
   0  -5  -1  704.39   11.97  29
   0   8 -16   25.00    5.53  29
   1   6  -7    4.90    4.30  29
   1   7 -10   28.71    5.67  29
   1   9 -18   -3.38    5.42  29
   1  10 -23   22.42    7.12  29
   2 -11  -9   -6.34    6.66  29
   2 -10  -6    2.85    5.29  29
   2  -8  -2   18.78    5.49  29
   2  -3   3  374.70    9.26  29
   3 -11  -8   18.99    6.86  29
   3 -10  -5   15.78    5.65  29
   3  -8  -1   21.08    5.53  29
   3  -3   4   69.95    5.50  29
   3   9 -14    0.50    5.31  29
   3  10 -19   13.06    6.47  29
   4 -11  -7    5.74    6.68  29
   4 -10  -4   -0.88    6.60  29
   4  -8   0  103.78    6.29  29
   4   9 -13    1.74    5.36  29
   4  10 -18    3.53    6.66  29
   5 -11  -6    7.23    6.67  29
   5  -7   2    2.36    5.39  29
   5  -6   3   -4.67    5.28  29
   5  -5   4    7.33    5.27  29
   5   0   5  859.10   14.51  29
   5  10 -17   -3.76    6.92  29
   6  -9  -1   47.93    6.92  29
   7  -7   2   -3.96    5.28  29
   7  -4   5   69.80    6.06  29
   8  -8   0   17.63    6.70  29
   8  -3   5   19.91    5.58  29
  10  -2   4    5.61    5.25  29
  12  -3   1    3.63    6.99  29
  -6  -4 -20   84.19   11.36  29
  -5  -3 -14   14.00    9.60  29
  -7  -4 -27    4.54    9.32  30
  -7  -3 -26   11.02    9.36  30
  -7  -2 -25    0.19    7.57  30
  -7   1 -28    7.62    9.31  30
  -7   3 -34    0.93    9.60  30
  -6  -3 -19    9.66    7.85  30
  -6   2 -22   92.18    8.33  30
  -6   4 -28  239.29   10.85  30
  -6   5 -33   12.14    9.57  30
  -5   4 -21   57.07    7.90  30
  -5   5 -24   25.19    7.74  30
  -5   6 -29   16.09    9.35  30
  -4   1 -11  300.49    9.55  30
  -4   2 -12   17.02    6.55  30
  -4   4 -16   17.39    7.59  30
  -4   6 -22   -4.84    7.53  30
  -4   7 -27   -3.02    9.38  30
  -3  -9 -16   70.94    8.96  30
  -3   3 -10   34.62    7.13  30
  -3   8 -27   -1.51    9.31  30
  -2  -8 -10    8.74    7.60  30
  -2   5 -11  108.49    7.06  30
  -2   6 -14  152.71    8.65  30
  -2   8 -22   10.22    7.49  30
  -1 -11 -16   -3.42    9.46  30
  -1  -9 -10  110.79    8.86  30
  -1   6 -11   39.73    7.66  30
  -1   7 -14   12.03    7.76  30
   0 -10 -10   22.77    7.82  30
   0  10 -26    4.91    9.49  30
   1  -7  -2  250.30    9.60  30
   1   8 -13   32.61    8.11  30
   2   5  -3  142.52    8.28  30
   2   9 -15   -3.99    7.58  30
   2  10 -20    9.94    9.32  30
   3  -1   4 2131.87   23.01  30
   3   5  -2  211.80    9.60  30
   4  -7   1   93.40    8.12  30
   4  -4   4  735.08   11.67  30
   5  -9  -2   63.18    8.13  30
   5   9 -12    9.01    9.25  30
   6 -10  -4   10.55    9.33  30
   6   7  -5  110.90    9.58  30
   6   8  -8    8.13    7.82  30
   6  10 -16    4.32   10.48  30
   7  -6   3   17.31    7.52  30
   7  -5   4   -0.19    7.34  30
   7   0   5   74.88    8.35  30
   7   9 -12    3.00    9.49  30
   8  -1   5    7.84    7.56  30
   9  -8  -1   -1.90    9.47  30
   9  -3   4   39.90    7.77  30
  11  -3   2  117.25   10.85  30
  12  -1   1   -1.68    9.57  30
  -7   2 -29    4.55    6.43  30
  -7   3 -32    5.77    6.89  30
  -6   3 -23   95.08    6.21  30
  -6   4 -26   47.56    5.92  30
  -6   5 -31    6.77    6.52  30
  -5   3 -18  505.34    9.48  30
  -5   6 -27   28.56    6.97  30
  -4   0 -10    0.87    4.54  30
  -3   5 -14   10.13    5.52  30
  -3   6 -17  228.06    7.45  30
  -3   7 -20  193.34    7.08  30
  -3   8 -25    7.43    6.71  30
  -2 -10 -16    1.08    6.71  30
  -2  -9 -13    5.44    5.42  30
  -2   3  -7 1115.37   13.78  30
  -2   7 -17   47.77    6.00  30
  -2   9 -27   12.76    6.71  30
  -1 -10 -13   -0.49    6.57  30
  -1  -7  -6   74.89    6.26  30
  -1   5  -8  352.49    8.09  30
  -1   8 -17    1.80    5.31  30
  -1   9 -22  120.27    7.67  30
   0   4  -4   47.96    5.45  30
   0   7 -11   21.62    5.51  30
   0   9 -19   42.98    5.81  30
   0  10 -24    9.32    6.89  30
   1 -11 -12    3.88    6.60  30
   1  -9  -6    3.30    5.29  30
   1  -4   1 1333.34   15.61  30
   1   9 -16    4.77    5.23  30
   1  10 -21   12.83    6.54  30
   2  -7  -1   15.57    5.56  30
   2  -1   3  274.29   10.90  30
   3  -7   0    1.06    5.18  30
   4  -9  -3   13.91    5.46  30
   4  -6   2   11.23    5.39  30
   4  -5   3    7.60    5.30  30
   5 -10  -5    7.20    6.54  30
   5  -2   5   91.38    5.75  30
   6  -8   0   26.62    5.74  30
   6  -3   5  376.72    8.66  30
   6  -1   5   33.14    4.89  30
   7 -10  -5   -6.50    6.94  30
   7  -9  -2    6.49    6.69  30
   7  -2   5   23.12    5.38  30
   8  -9  -3    1.36    6.70  30
   8  -7   1   16.84    6.47  30
   8  -6   2   21.39    5.64  30
   8  -5   3    4.45    5.33  30
   8  -4   4  113.50    6.37  30
   9  -7   0   -3.18    6.57  30
   9  -1   4   12.85    5.46  30
  10  -7  -1    1.72    6.63  30
  10  -3   3   -0.37    5.36  30
  11  -1   2    7.34    6.51  30
  -4  -7 -15    7.60    9.44  30
  -7  -1 -24    0.69    7.59  31
  -7   0 -25   32.13    8.01  31
  -7   1 -26    2.28    7.64  31
  -6  -2 -18   47.28    8.45  31
  -6   1 -19  123.84    8.69  31
  -6   5 -29    8.15    9.33  31
  -5   5 -22  178.64    8.86  31
  -5   7 -32   16.68   10.74  31
  -4  -9 -21    2.99    9.60  31
  -4   3 -13   17.64    6.25  31
  -4   7 -25   49.37    9.48  31
  -2   0  -4   39.68   10.02  31
  -2   8 -20   59.59    8.04  31
  -2   9 -25    9.07    9.37  31
   0  -8  -6   67.74    8.02  31
   0   6  -8  282.17    9.91  31
   0   8 -14  287.63    9.76  31
   1 -10  -9   53.73    8.07  31
   1  -6  -1   84.15    7.18  31
   1  -5   0    2.40    6.28  31
   1   5  -4  134.01    8.05  31
   2 -11 -11   -6.25    9.44  31
   2  -9  -5    6.97    7.31  31
   2  -6   0  204.26    7.99  31
   2  -4   2  112.98    7.69  31
   2   8 -10    8.62    7.56  31
   3  -9  -4   22.94    7.55  31
   3  -6   1    7.40    7.48  31
   3  -4   3   14.63    6.69  31
   3   7  -6   21.03    7.67  31
   3   8  -9    6.07    7.67  31
   3  10 -17   -0.85    9.43  31
   4 -10  -6    5.90    9.13  31
   4   5  -1    4.86    6.82  31
   4   8  -8    3.22    7.54  31
   4  10 -16    1.11    9.48  31
   5 -11  -8   14.53    9.48  31
   5  -8  -1   18.38    7.55  31
   5   1   4  415.94   12.98  31
   5  10 -15   22.90    9.85  31
   6  -7   1    5.20    7.28  31
   6  -4   4   41.13    7.77  31
   6   9 -11    8.27    9.30  31
   7  -8  -1    8.57    9.12  31
   7   1   4   64.98    8.52  31
   9  -6   1   -0.70    9.25  31
   9  -5   2   -0.05    7.57  31
   9  -4   3   73.70    8.14  31
  10  -6   0   20.87    9.51  31
  10  -4   2    8.52    9.38  31
  10  -1   3  161.76    9.19  31
  11  -5   0    4.76    9.48  31
  11  -4   1   37.83    9.94  31
  12  -2   0   -3.39    9.63  31
  12   0   0   49.53   10.48  31
  -8  -1 -33    2.55    6.95  31
  -8   0 -34   41.96    8.88  31
  -7   2 -27   60.84    6.15  31
  -7   3 -30   12.39    6.66  31
  -7   4 -33    2.90    6.69  31
  -6   0 -18   -0.80    5.34  31
  -6   2 -20  103.21    6.39  31
  -6   4 -24    0.81    5.37  31
  -5   1 -14   48.57    5.93  31
  -5   2 -15   89.06    6.30  31
  -5   4 -19    7.18    5.32  31
  -5   6 -25   10.16    5.55  31
  -5   7 -30    4.87    6.76  31
  -4   5 -17  442.09    8.90  31
  -4   6 -20   83.60    6.19  31
  -4   7 -23   47.60    5.86  31
  -4   8 -30    1.31    6.86  31
  -3   4 -11  410.68    8.30  31
  -3   8 -23    2.87    6.61  31
  -2   4  -8  114.94    6.04  31
  -2   7 -15  707.63   10.49  31
  -1   2  -3 3445.56   29.91  31
  -1   9 -20   16.04    6.76  31
   0 -11 -15    6.63    6.80  31
   0   9 -17   16.30    5.56  31
   0  10 -22   28.14    7.13  31
   2 -10  -8   17.36    5.62  31
   2  -5   1  652.11   10.39  31
   2   7  -7   11.80    5.40  31
   2  10 -18    2.45    6.76  31
   3 -11 -10    3.88    6.57  31
   3 -10  -7   -1.81    6.53  31
   3  -5   2  361.90    8.14  31
   3   9 -12    5.22    5.40  31
   4 -11  -9    1.73    6.80  31
   6 -10  -6    7.98    6.49  31
   6  -9  -3    1.17    6.49  31
   6  -6   2   33.98    5.60  31
   6  -5   3   12.38    5.40  31
   8  -8  -2   27.71    6.91  31
   8  -2   4    2.46    5.34  31
   8   0   4    1.12    5.24  31
  10  -5   1    5.17    6.51  31
  11   5  -4   -0.83   15.00  30
  -6  -5 -21    1.91   10.93  31
  -7  -5 -28    8.31   11.76  31
  -5  -8 -23    3.67   11.58  31
  -4  -8 -18   14.92    9.81  31
   8   8  -8   -2.31   11.53  31
   9   8  -9    2.16   11.64  31
  -8  -2 -32    3.20    9.88  32
  -8   0 -32    2.70    9.69  32
  -7  -3 -24    4.82    7.69  32
  -7  -2 -23    5.73    7.68  32
  -7   1 -24   -3.45    7.71  32
  -7   3 -28    8.50    9.50  32
  -6   3 -21   11.26    7.60  32
  -6   5 -27   41.07    9.40  32
  -6   6 -32    4.16    9.64  32
  -5  -2 -13    0.68    7.74  32
  -5   0 -13   65.48    6.96  32
  -5   3 -16    5.22    7.67  32
  -4   4 -14  312.25   10.01  32
  -4   8 -28   -2.96    9.41  32
  -3 -10 -21    0.55    9.52  32
  -3  -7 -12   13.35    7.83  32
  -3   6 -15    3.20    7.68  32
  -3   7 -18   -2.84    7.72  32
  -3   9 -28    5.18    9.59  32
  -2  -7  -9   44.38    8.12  32
  -2   6 -12   11.66    7.45  32
  -2   9 -23    9.13    9.51  32
  -1 -11 -18   11.56    9.77  32
  -1  -6  -5   31.18    6.55  32
  -1  -3  -2  117.52   10.12  32
  -1   3  -4 1814.24   19.53  32
  -1   7 -12  191.80    8.90  32
  -1   8 -15   25.42    7.79  32
  -1  10 -25   13.49    9.52  32
   0 -10 -12   12.03    8.73  32
   0  -9  -9   15.52    7.60  32
   1  -8  -5   -1.71    7.50  32
   1   7  -8  161.71    8.98  32
   1   8 -11  217.25    9.37  32
   1  10 -19   16.10    9.42  32
   2   9 -13    3.13    7.66  32
   3  -8  -3   -2.12    7.49  32
   4  -8  -2   -3.90    7.58  32
   4  -2   4  326.23    9.80  32
   4   0   4   48.20    7.61  32
   4   7  -5   71.62    8.29  32
   4   9 -11    7.52    7.76  32
   5  -9  -4   -1.36    7.82  32
   5  -7   0    3.77    7.40  32
   5  -3   4  239.11    8.44  32
   5   8  -7    2.38    7.54  32
   6  10 -14    0.07    9.80  32
   7  -9  -4   -5.13    9.46  32
   7  -7   0    1.49    7.41  32
   7  -3   4   12.78    7.60  32
   7   2   3   72.14    8.83  32
   8   9 -11   -1.00    9.57  32
   9  -8  -3    5.94    9.51  32
   9  -2   3   63.07    7.97  32
   9   0   3    2.01    7.48  32
  10  -2   2   70.31    8.45  32
  10   0   2   48.03    8.28  32
  11  -2   1    7.08    9.49  32
  11   0   1   15.16    9.65  32
  12  -3  -1   10.02    9.75  32
  12   1  -1    4.22    9.62  32
  12   2  -2   -0.92    9.52  32
  12   3  -3    6.20    9.74  32
  -8  -1 -31    3.20    6.61  32
  -8   1 -33    6.86    7.04  32
  -7   0 -23    2.43    5.37  32
  -7   2 -25   62.93    6.16  32
  -7   4 -31   -2.84    6.68  32
  -6  -1 -17  374.14   10.19  32
  -6   6 -30   -7.03    6.67  32
  -5   5 -20  129.90    6.56  32
  -5   6 -23   20.90    5.63  32
  -5   7 -28    3.25    6.79  32
  -4   6 -18  780.53   10.97  32
  -4   8 -26    5.80    6.70  32
  -3   5 -12  180.18    7.12  32
  -3   8 -21   27.71    5.76  32
  -3   9 -26   -3.87    6.60  32
  -2 -10 -18   -0.51    6.76  32
  -2   5  -9   25.39    4.53  32
  -2   8 -18    5.35    5.37  32
  -1 -10 -15   47.68    7.13  32
  -1  -8  -9   43.38    5.98  32
  -1   4  -5 1153.80   13.89  32
  -1   6  -9    4.24    5.42  32
   0  -7  -5   72.76    6.12  32
   0  -2   0 5542.00   45.59  32
   0   5  -5  913.66   12.56  32
   1 -11 -14    2.69    6.72  32
   1  -9  -8    2.14    5.44  32
   1   9 -14    0.78    5.36  32
   2  -8  -4   -0.75    5.28  32
   2   6  -4  372.40    9.73  32
   3  10 -15    6.23    6.74  32
   4 -11 -11    1.29    6.85  32
   4  -9  -5   48.33    5.83  32
   4  -7  -1   89.35    6.01  32
   5 -11 -10    1.09    6.61  32
   5 -10  -7   -6.91    6.61  32
   5  -6   1   41.58    5.52  32
   5  -5   2   58.82    5.76  32
   5  -4   3  218.78    7.40  32
   5   9 -10    2.30    6.55  32
   6  -8  -2    0.91    5.41  32
   7 -10  -7   11.45    6.85  32
   7  -6   1    5.86    5.33  32
   7  -5   2   13.12    5.41  32
   7  -4   3   27.85    5.48  32
   7  -1   4   15.55    5.42  32
   8  -9  -5   -2.01    6.54  32
   8  -7  -1    7.35    6.64  32
   8  -3   3   66.90    6.13  32
   9  -7  -2    7.26    6.57  32
  10  -7  -3    9.20    6.92  32
  11  -3   0   -1.60    6.79  32
  12  -1  -1   -2.02    6.79  32
   5   4   1    2.36   11.38  31
  -5  -7 -20    2.20   11.08  32
   9   7  -6    2.49   13.40  32
   8   7  -5    0.96   11.31  32
  -8   0 -30   -1.90    9.50  33
  -8   1 -31    6.14    9.55  33
  -7  -4 -25   46.79   10.22  33
  -7  -1 -22   26.05    7.85  33
  -7   3 -26   64.91    9.01  33
  -7   4 -29    4.72    9.55  33
  -6   4 -22    1.05    7.51  33
  -6   5 -25   13.28    8.41  33
  -5   4 -17   10.14    7.68  33
  -5   7 -26   10.24    9.18  33
  -4  -1  -9  159.37    9.54  33
  -4   5 -15   76.21    7.93  33
  -4   7 -21   -1.09    7.65  33
  -3  -9 -18   23.59    9.74  33
  -3  -8 -15   84.06    8.97  33
  -3  -1  -6  100.13    9.72  33
  -2  -8 -12   19.68    7.97  33
  -2   9 -21  130.57   10.02  33
  -1  -9 -12    9.29    7.83  33
  -1  -5  -4  126.79    8.25  33
  -1  -4  -3  365.23   11.68  33
  -1   1  -2 2465.61   32.11  33
  -1   9 -18    2.25    7.56  33
  -1  10 -23   32.87    9.77  33
   0 -11 -17   -0.69    9.34  33
   0   7  -9    2.44    7.32  33
   0   8 -12   75.56    8.23  33
   0  10 -20    4.74    9.27  33
   1 -10 -11    4.49    7.58  33
   1   6  -5   36.25    6.52  33
   2 -11 -13   -1.54    9.58  33
   2  -9  -7    0.36    7.50  33
   2  10 -16    6.25    9.37  33
   3 -11 -12    6.48    9.44  33
   3  -9  -6   -2.40    7.49  33
   3   6  -3   12.28    7.71  33
   4 -10  -8   -0.56    9.27  33
   4  10 -14   26.18    9.47  33
   5  -1   4  124.33    7.96  33
   5   7  -4   -0.75    7.54  33
   6  -9  -5    6.03    9.22  33
   6  -7  -1    3.54    7.39  33
   6  -2   4  379.82   10.07  33
   6   0   4   23.54    6.60  33
   6   6  -2   34.19    8.40  33
   7  -8  -3    2.05    9.21  33
   7   8  -7   15.10    9.57  33
   7   9 -10   22.67    9.67  33
   8  -6   0    7.64    7.63  33
   8  -5   1   27.65    7.63  33
   8  -4   2   72.02    8.18  33
   8   1   3   39.42    8.07  33
   9  -6  -1    1.77    9.27  33
   9  -3   2   87.38    8.31  33
  10  -6  -2    4.23    9.32  33
  10  -3   1    0.57    7.68  33
  11  -5  -2   31.03    9.87  33
  11  -4  -1   38.44    9.81  33
  11   1   0   -2.36    9.33  33
  -8  -2 -30   17.87    7.04  33
  -8   2 -32    4.01    6.99  33
  -7   5 -32    6.32    6.72  33
  -6   1 -17  160.09    7.26  33
  -6   2 -18    5.56    5.44  33
  -6   3 -19   34.86    5.72  33
  -6   6 -28    1.91    6.77  33
  -5   6 -21    3.29    5.34  33
  -4   2 -10 1699.16   16.34  33
  -4   3 -11   17.62    4.59  33
  -4   8 -24   19.17    6.86  33
  -3   2  -7   11.31    4.89  33
  -3   3  -8 1587.39   15.44  33
  -3   7 -16  384.96    8.62  33
  -3   9 -24    5.54    6.47  33
  -2  -9 -15   -0.59    5.45  33
  -2   7 -13   65.97    5.93  33
  -2   8 -16   -3.48    5.43  33
  -1 -11 -20   -0.44    6.85  33
   0  -6  -4   26.33    4.82  33
   0   9 -15   33.07    5.70  33
   1  -7  -4   65.70    6.06  33
   1  10 -17    1.95    6.51  33
   2 -10 -10    1.09    5.38  33
   2  -7  -3   70.93    6.07  33
   3 -10  -9    2.76    6.52  33
   3  -7  -2    1.85    5.37  33
   3  -2   3  858.61   13.31  33
   4  -6   0    3.40    5.26  33
   4  -3   3  967.67   12.53  33
   5  -8  -3   44.29    5.90  33
   5  10 -13   -0.46    6.75  33
   6 -10  -8    1.36    6.62  33
   7 -10  -9    5.50    6.85  33
   7  -9  -6    2.55    6.69  33
   8  -8  -4    7.58    6.52  33
   9  -8  -5   -4.71    6.81  33
   9  -5   0   -0.56    5.31  33
   9  -4   1   10.57    5.46  33
  10  -5  -1    0.70    6.59  33
  10  -4   0   60.09    7.11  33
  10   1   1   33.02    6.11  33
  11  -1   0   -2.77    6.65  33
  10   5  -3   11.19   13.56  33
   5   2   3  671.58   19.68  33
   7   3   2    3.05    9.21  33
  11   4  -3    2.05   11.82  33
  -8  -3 -31   -0.36    9.57  34
  -8  -1 -29   -8.11    9.61  34
  -8   1 -29   -3.80    9.38  34
  -7   1 -22    5.34    7.53  34
  -7   2 -23   27.56    7.79  34
  -7   4 -27   12.62    9.49  34
  -7   5 -30   -1.74    9.41  34
  -6   0 -16  136.03    9.09  34
  -6   5 -23   -1.36    7.60  34
  -6   6 -26   12.19    9.10  34
  -5  -1 -12  108.26    8.01  34
  -5   2 -13   20.38    7.76  34
  -5   5 -18   27.08    7.77  34
  -5   7 -24   18.54    9.42  34
  -4  -9 -23    2.18    9.36  34
  -4   1  -9   68.37    7.36  34
  -4   4 -12  169.39    8.89  34
  -4   7 -19   22.37    7.89  34
  -3 -10 -23    8.16    9.66  34
  -3   4  -9    5.53    6.45  34
  -3   6 -13   36.38    7.76  34
  -3   8 -19  117.62    8.39  34
  -2  -6  -8  183.50    9.97  34
  -2   6 -10   40.95    7.69  34
  -2  10 -24    1.56    9.54  34
  -1   5  -6   34.39    6.78  34
  -1   7 -10   17.57    7.53  34
  -1   8 -13    4.71    7.51  34
  -1  10 -21   11.64    9.53  34
   0 -10 -14   27.96    9.50  34
   0  -9 -11   42.85    7.93  34
   0  -8  -8  157.05    8.86  34
   0   6  -6  320.72    9.07  34
   0  10 -18    0.85    9.26  34
   1 -11 -16   -3.32    9.46  34
   1  -2   1 5125.91   37.90  34
   2  -2   2 9446.39   45.19  34
   2   8  -8  172.32    9.04  34
   2   9 -11   17.44    7.61  34
   2  11 -19    3.00    9.60  34
   3  -6  -1   -1.99    7.58  34
   3   0   3 1540.82   23.58  34
   3   8  -7    3.65    7.48  34
   3   9 -10    3.60    7.62  34
   4 -11 -13   -0.90    9.54  34
   4  -8  -4   27.71    7.58  34
   4  -5   1    3.44    5.85  34
   4  -4   2    1.71    6.24  34
   4   6  -2   61.15    8.41  34
   5 -10  -9    5.21    9.37  34
   5  -9  -6   -3.71    7.67  34
   6  -6   0    7.64    7.30  34
   6  -3   3    7.33    7.68  34
   6   9  -9   -0.59    9.45  34
   7  -7  -2    2.90    7.49  34
   8  -9  -7   -2.74    9.51  34
   8  -1   3    5.24    7.55  34
   8   2   2   17.28    7.85  34
   9  -1   2   58.23    8.12  34
   9   1   2    5.79    7.59  34
  10  -7  -5    5.67    9.55  34
  10  -1   1   31.65    8.14  34
  11   2  -1   -0.38    9.42  34
  11   3  -2    9.66    9.56  34
  12  -3  -3    5.51    9.50  34
  12  -2  -2    9.71    9.43  34
  12   0  -2    4.83    9.82  34
  -8   0 -28   13.35    6.89  34
  -8   2 -30    8.54    6.90  34
  -7   0 -21   -1.52    5.31  34
  -7   3 -24   57.93    5.98  34
  -6   4 -20   57.19    5.85  34
  -6   7 -29    8.53    6.75  34
  -5   1 -12  103.30    5.93  34
  -5   3 -14   63.51    6.08  34
  -5   8 -27    5.14    6.57  34
  -4   6 -16    1.94    5.71  34
  -4   8 -22    1.93    6.61  34
  -4   9 -27   -0.12    6.80  34
  -3   1  -6 2072.24   21.27  34
  -3   9 -22   18.24    6.81  34
  -2   3  -5  573.45   10.71  34
  -2   9 -19   -4.09    6.58  34
  -1 -10 -17    0.84    6.56  34
  -1  -7  -8  155.56    7.41  34
  -1   9 -16   43.49    5.90  34
   0  -5  -3  324.29    8.93  34
   1 -10 -13   -2.32    6.65  34
   1  -8  -7   -0.54    5.34  34
   1  -6  -3   94.66    5.80  34
   1   8  -9   46.89    5.72  34
   1   9 -12   13.06    5.50  34
   1  11 -20    5.31    6.71  34
   2 -11 -15   27.27    7.02  34
   2  -8  -6    9.50    5.27  34
   2  -6  -2   11.72    4.59  34
   2  10 -14    7.77    6.61  34
   3 -11 -14    8.31    6.78  34
   3  -8  -5    3.33    5.16  34
   3  -3   2   71.81    5.63  34
   3  10 -13    4.63    6.69  34
   4 -10 -10    9.70    6.63  34
   4  -9  -7   12.60    5.39  34
   4   9  -9    0.18    5.45  34
   5  -7  -2   11.61    5.26  34
   6 -10 -10    2.03    6.70  34
   6  -9  -7    9.90    6.39  34
   6  -8  -4   -0.68    5.31  34
   6  -5   1    9.74    5.35  34
   6  -4   2   56.14    5.86  34
   7  -6  -1   14.02    5.24  34
   7  -2   3    1.11    5.23  34
   8  -7  -3   12.96    6.65  34
   9  -7  -4    9.22    6.73  34
  11  -2  -1    3.92    6.63  34
  -4  -6 -14   46.59   10.53  34
   6   8  -6    2.62    9.43  34
   7   7  -4    0.30    9.22  34
  -8  -2 -28   17.95    9.79  35
  -8  -1 -27    3.48    9.31  35
  -8   3 -31   -2.57    9.65  35
  -7  -2 -21    1.05    7.62  35
  -7   4 -25    4.94    9.13  35
  -7   5 -28   -4.79    9.32  35
  -6  -3 -17  227.07   12.23  35
  -6  -2 -16  147.79   10.01  35
  -6   6 -24   72.49    9.55  35
  -5   4 -15  152.10    8.59  35
  -5   6 -19    1.48    7.50  35
  -5   7 -22    2.70    9.19  35
  -4   5 -13    0.03    7.66  35
  -3  -6 -11   22.30    7.95  35
  -3   5 -10    4.49    7.45  35
  -2 -10 -20    1.97    9.48  35
  -2   4  -6  282.24    8.94  35
  -2  10 -22   12.99    9.51  35
  -1   6  -7    4.42    6.81  35
  -1  10 -19   11.48    9.35  35
   0 -11 -19   -3.40    9.59  35
   0  -4  -2  405.43   11.35  35
   0  -3  -1 4774.97   36.08  35
   0   8 -10   92.97    8.28  35
   0   9 -13   43.00    7.93  35
   1  -9 -10  255.66    9.74  35
   1   7  -6   77.57    8.10  35
   1  10 -15   43.85    9.62  35
   2 -10 -12   -2.17    9.27  35
   2   7  -5   28.36    7.64  35
   3 -10 -11    5.09    9.17  35
   3  -9  -8    3.49    7.50  35
   3  -5   0   -1.03    6.03  35
   3  -4   1  422.67    9.83  35
   3   7  -4   17.75    7.52  35
   4   8  -6   42.36    8.12  35
   4  10 -12    6.40    9.20  35
   5  -6  -1   39.20    7.61  35
   5  -2   3  137.26    7.71  35
   6  10 -12   14.84    9.70  35
   7  -8  -5    5.27    9.15  35
   7  -5   0   -2.58    7.45  35
   7  -3   2   34.54    7.68  35
   7   0   3   20.85    7.61  35
   8  -8  -6   -7.25    9.43  35
   8  -6  -2   21.22    7.78  35
   8  -2   2   21.44    7.72  35
   9  -8  -7    1.61    9.54  35
   9  -6  -3    1.12    9.22  35
   9   2   1  141.84    9.69  35
  10  -6  -4   -0.44    9.46  35
  10  -2   0  305.00   10.43  35
  10   2   0    9.23    7.78  35
  10   3  -1   20.26    8.18  35
  11  -5  -4   -3.96    9.55  35
  11  -4  -3    9.07    9.42  35
  11  -3  -2  157.82   10.69  35
  11   0  -1   23.68    9.55  35
  12   1  -3    2.25    9.69  35
  -8   1 -27    3.74    6.63  35
  -8   2 -28   19.00    6.94  35
  -8   3 -29   39.45    7.28  35
  -7   2 -21    7.78    5.41  35
  -7   3 -22    2.94    5.28  35
  -6   2 -16   78.83    6.19  35
  -6   3 -17   -0.59    5.32  35
  -6   5 -21   11.75    5.49  35
  -6   7 -27   12.08    6.83  35
  -5   5 -16   16.16    5.42  35
  -5   8 -25   -4.16    6.61  35
  -4   7 -17   11.76    5.38  35
  -4   8 -20   71.03    7.26  35
  -4   9 -25    9.32    6.67  35
  -3   7 -14  171.86    7.13  35
  -3   8 -17   13.27    5.53  35
  -3   9 -20    2.61    6.51  35
  -2   2  -4  319.97    9.70  35
  -2   5  -7   10.22    4.44  35
  -2   7 -11   14.51    5.42  35
  -2   8 -14  141.35    6.59  35
  -2   9 -17   11.09    5.52  35
  -1  -9 -14    3.11    5.32  35
  -1  -8 -11  183.41    7.81  35
   0   7  -7   -0.55    5.28  35
   0  10 -16    1.42    6.74  35
   0  11 -21   -6.64    8.24  35
   1 -11 -18    9.07    7.11  35
   1  -5  -2    0.74    4.52  35
   1  -3   0    0.51    5.55  35
   1   4  -1   66.90    6.11  35
   2  -9  -9    1.76    5.30  35
   2  -5  -1  661.03   10.51  35
   2  -4   0 1781.19   17.04  35
   2  -3   1   90.61    6.38  35
   2  11 -17    3.05    6.62  35
   3  11 -16    2.84    6.72  35
   4 -11 -15    7.84    7.19  35
   4  -7  -3    1.17    5.20  35
   4  -1   3  348.50    9.42  35
   5 -10 -11    0.33    6.65  35
   5  -9  -8   19.06    5.66  35
   5  -8  -5    3.21    5.35  35
   5  -5   0   -0.78    5.23  35
   6  -7  -3   31.11    5.59  35
   6  -1   3   40.89    5.09  35
   7 -10 -11    2.40    8.22  35
   7  -9  -8    8.75    6.65  35
   7  -4   1   -0.97    5.30  35
   8  -9  -9   -3.37    6.73  35
   8  -5  -1   25.00    5.51  35
   8  -3   1   32.59    5.66  35
   9  -5  -2   -0.28    5.48  35
   9  -2   1    0.32    5.36  35
  10  -5  -3   10.18    6.60  35
  10  -4  -2    7.54    6.71  35
  10  -3  -1    0.18    5.43  35
  12  -1  -3    2.77    6.93  35
   9   5  -2   77.18   15.05  34
  -7  -3 -22  185.83   12.52  35
   5   5   0    0.57    9.01  35
   8   3   1   23.18    9.59  35
  10   4  -2   26.42   12.05  35
  -8  -3 -29    4.06    9.41  36
  -8   0 -26    1.54    9.35  36
  -7  -1 -20   17.25    7.75  36
  -7   1 -20  208.14    9.65  36
  -7   4 -23    2.87    7.56  36
  -7   5 -26   11.25    9.43  36
  -7   6 -29   -1.24    9.48  36
  -6  -1 -15   54.89    8.26  36
  -6   1 -15   84.62    8.29  36
  -6   4 -18  140.17    8.61  36
  -5   0 -11  156.81    8.41  36
  -4  -8 -20   -1.03    9.36  36
  -4   0  -8  736.85   14.39  36
  -4   6 -14  834.89   12.66  36
  -3  -9 -20    7.58    9.38  36
  -3   6 -11    8.61    7.45  36
  -2  -9 -17   48.18    8.32  36
  -2  -7 -11    3.28    7.59  36
  -2  -5  -7   95.00    8.13  36
  -1   8 -11  171.37    8.81  36
  -1   9 -14   12.43    7.53  36
   0 -10 -16    3.46    9.35  36
   0  -7  -7    3.15    7.35  36
   0   4  -2  437.01   11.19  36
   1  -4  -1 1369.68   16.48  36
   1   3   0   -0.52    7.84  36
   1   5  -2  202.73    8.95  36
   1  11 -18   12.64    9.66  36
   2 -11 -17    4.55    9.69  36
   2   3   1  257.35   13.35  36
   2   4   0   12.92    6.72  36
   2   5  -1  346.26   10.94  36
   3 -11 -16   11.49    9.47  36
   3  -7  -4   38.79    7.75  36
   4  -8  -6   11.49    7.53  36
   4   1   3    3.85    6.95  36
   4  11 -15    6.04   10.56  36
   5  -4   1    3.50    6.72  36
   5  -3   2  202.72    8.08  36
   5   9  -8   29.86    8.84  36
   5  10 -11    2.03    9.31  36
   6  -8  -6    5.61    7.39  36
   6   1   3   98.80    7.91  36
   7  -7  -4    1.58    7.42  36
   8  -4   0    0.86    7.40  36
   8   0   2    1.45    7.51  36
   9  -7  -6    1.38    9.26  36
   9  -4  -1   11.91    7.63  36
   9  -3   0   -3.91    7.69  36
   9   0   1  105.32    8.73  36
   9   3   0   -1.60    7.68  36
  10  -7  -7    2.38    9.44  36
  10   0   0    4.44    7.65  36
  12  -2  -4    4.21    9.43  36
  12   2  -4    2.59    9.65  36
  -8   2 -26   90.05    7.49  36
  -8   3 -27    3.42    6.51  36
  -8   4 -30    3.77    6.81  36
  -7   6 -27    3.15    6.73  36
  -6   5 -19   68.62    6.04  36
  -6   6 -22   -0.18    5.35  36
  -6   7 -25    8.37    6.53  36
  -5   3 -12  688.49   10.56  36
  -5   6 -17  129.17    6.67  36
  -5   7 -20    6.94    5.42  36
  -5   8 -23    3.77    6.51  36
  -4   3  -9   17.25    4.75  36
  -4   4 -10   32.22    4.64  36
  -4   9 -23    2.96    6.59  36
  -3   8 -15    3.31    5.48  36
  -3  10 -23   11.04    6.86  36
  -2  -8 -14  459.53   11.10  36
  -2   6  -8  174.73    6.89  36
  -2  10 -20    3.00    6.58  36
  -1  -6  -7    2.69    4.36  36
  -1   7  -8   17.35    5.33  36
  -1  10 -17   28.10    6.66  36
   0 -11 -21    5.56    6.76  36
   0  -9 -13   38.83    5.79  36
   0  -8 -10   87.29    6.34  36
   0   3  -1 4821.61   34.38  36
   0   5  -3  342.35    8.59  36
   0  11 -19    4.31    6.73  36
   1 -10 -15   50.36    7.04  36
   1  -7  -6    2.49    5.14  36
   1   9 -10  120.60    6.66  36
   1  10 -13   -3.14    6.59  36
   2  -7  -5    7.47    5.37  36
   2   0   2   89.43    9.00  36
   2   9  -9   50.28    5.91  36
   2  10 -12   19.02    6.73  36
   3 -10 -13   -3.78    6.63  36
   3   9  -8    7.32    5.53  36
   3  10 -11   14.79    6.85  36
   4 -10 -12   20.71    6.81  36
   4  -9  -9    6.07    5.43  36
   4  -6  -2   11.07    5.36  36
   5  -7  -4    8.96    5.22  36
   5   0   3  324.22    9.62  36
   6 -10 -12   12.60    7.04  36
   6  -9  -9    3.02    6.58  36
   6  -6  -2   37.81    5.52  36
   7  -8  -7   11.00    6.47  36
   8  -7  -5   11.89    6.40  36
   9  -8  -9    6.33    6.69  36
  10  -6  -6   -3.78    6.60  36
  11  -5  -6    1.87    6.72  36
  11  -1  -2    0.42    6.65  36
  12  -3  -5    7.42    6.91  36
  -7  -5 -26    2.77   13.27  36
  -5  -8 -25    1.30   11.59  36
  -4  -7 -17   20.57    9.58  36
   8   4   0  101.89   11.92  36
   9   4  -1   12.43    9.60  36
  -8  -2 -26   25.13    9.64  37
  -8  -1 -25    8.03    9.29  37
  -8   1 -25   73.81   10.12  37
  -8   4 -28    3.00    9.42  37
  -7   0 -19    6.64    7.72  37
  -7   3 -20  115.10    8.40  37
  -7   5 -24  -13.93    9.37  37
  -5   2 -11   58.78    6.58  37
  -5   4 -13   -1.30    7.57  37
  -4  -9 -25    1.74    9.48  37
  -4   2  -8   67.23    7.29  37
  -4   5 -11    2.15    7.47  37
  -4   7 -15  221.96    9.39  37
  -4   8 -18   70.41    8.21  37
  -3  -8 -17  184.24   10.36  37
  -3  -7 -14    2.24    7.73  37
  -3   7 -12  305.74    9.60  37
  -3   9 -18    2.75    9.22  37
  -2 -10 -22   12.41    9.86  37
  -2   8 -12  221.10    9.11  37
  -2   9 -15   46.81    7.79  37
  -1 -10 -19    7.35    9.50  37
   0   9 -11   46.38    7.77  37
   0  10 -14   30.93    9.47  37
   1 -11 -20    5.35    9.52  37
   1  -9 -12   16.62    7.64  37
   1  -8  -9   41.92    7.78  37
   1   6  -3   45.97    6.57  37
   1   8  -7   23.93    7.63  37
   2 -10 -14   -1.36    9.17  37
   2  -8  -8    0.40    7.43  37
   2   8  -6   -0.27    7.54  37
   2  11 -15    5.07    9.50  37
   3  -9 -10   11.43    7.51  37
   3  -8  -7   13.94    7.55  37
   4  -5  -1    4.96    6.71  37
   4   7  -3   23.96    7.87  37
   5 -10 -13   15.68    9.57  37
   5   8  -5    8.20    7.66  37
   6  -5  -1   12.67    7.47  37
   6  -2   2  213.94    8.12  37
   7  -9 -10    1.81    9.68  37
   7  -6  -3   17.40    7.51  37
   7  -1   2   59.09    8.01  37
   7   9  -8   29.83    9.95  37
   8  -9 -11   11.51    9.67  37
   8  -8  -8   -6.96    9.36  37
   8  -6  -4    9.19    7.63  37
   8   9  -9    0.85    9.54  37
   9  -6  -5    2.74    9.14  37
  10  -1  -1   33.94    8.08  37
  11  -4  -5   10.09    9.38  37
  11  -2  -3   13.22    9.28  37
  11   1  -2   -2.33    9.36  37
  12   0  -4   -0.52    9.76  37
  12   3  -5    0.26    9.55  37
  -8   0 -24    0.16    5.35  37
  -7   2 -19   34.70    5.87  37
  -7   4 -21   62.55    5.95  37
  -7   6 -25    1.70    6.66  37
  -6   0 -14   16.58    5.67  37
  -6   3 -15    2.62    5.39  37
  -6   4 -16   16.78    5.43  37
  -6   6 -20    2.29    5.47  37
  -6   7 -23    6.75    6.34  37
  -6   8 -26   -5.94    6.76  37
  -5   5 -14   37.17    5.73  37
  -5   7 -18    8.71    5.41  37
  -5   8 -21   17.09    6.64  37
  -4   9 -21    8.24    6.67  37
  -3   3  -6  303.30    8.02  37
  -3   4  -7  229.28    7.01  37
  -3   5  -8  121.16    5.75  37
  -3  10 -21   -3.08    6.73  37
  -2   1  -3  284.50   10.99  37
  -2  10 -18   25.58    6.89  37
  -1   4  -3    4.18    4.90  37
  -1   5  -4  432.12    8.92  37
  -1   9 -12   15.39    5.56  37
  -1  11 -20    2.82    6.76  37
   0  -6  -6  297.78    8.19  37
   0   6  -4   24.63    4.75  37
   0   8  -8  148.79    6.80  37
   1  11 -16    0.86    6.69  37
   2 -11 -19    9.79    6.80  37
   2  -9 -11   -0.04    5.38  37
   2   6  -2  203.72    7.69  37
   3 -11 -18    5.60    6.81  37
   3  -6  -3   14.67    5.51  37
   3   8  -5   18.69    5.57  37
   3  11 -14    7.75    6.62  37
   4  -7  -5   14.04    5.29  37
   4  -4   0   -0.30    4.32  37
   4  -2   2  469.25    9.76  37
   4  10 -10    2.49    6.72  37
   5  -9 -10   -2.87    6.55  37
   5  -8  -7    8.58    5.28  37
   5  -6  -3    3.29    5.18  37
   6 -10 -14   -0.44    6.88  37
   6  -7  -5   59.53    5.96  37
   6  -4   0    4.84    5.29  37
   6  -3   1   81.35    6.05  37
   7  -5  -2   17.37    5.41  37
   8  -1   1   10.32    5.38  37
   9  -5  -4    2.86    5.34  37
   9  -1   0    1.30    5.26  37
  10  -7  -9   -8.89    6.94  37
  10  -5  -5   -1.44    6.62  37
  11  -3  -4   14.47    6.77  37
  -8  -4 -30    4.45   11.86  37
  -7  -4 -23   53.55   10.79  37
  -6  -4 -18  808.67   25.24  37
   6   7  -3   14.19    9.43  37
  -8  -3 -27    1.31    9.30  38
  -8   1 -23    1.97    7.52  38
  -8   2 -24    3.16    9.48  38
  -8   3 -25    5.76    9.24  38
  -8   4 -26   23.91    9.39  38
  -7   1 -18   60.40    8.21  38
  -7   5 -22   25.71    9.42  38
  -6   2 -14   89.54    8.17  38
  -6   5 -17    0.80    7.41  38
  -5   6 -15    2.39    7.60  38
  -5   9 -24    6.06    9.46  38
  -4   6 -12  111.82    8.40  38
  -3  -9 -22   -0.70    9.51  38
  -3   0  -5  923.18   18.15  38
  -2  -4  -6  437.50   14.22  38
  -2   7  -9   19.52    7.47  38
  -1  -9 -16   -1.65    7.59  38
  -1  -7 -10   31.59    7.84  38
  -1   3  -2 2221.24   21.98  38
  -1   8  -9   43.67    7.87  38
  -1  10 -15   44.21    9.67  38
   0 -10 -18    2.21    9.27  38
   0  11 -17    3.55    9.35  38
   1  -6  -5  181.14    8.04  38
   2  -6  -4  136.62    8.19  38
   3  -1   2  112.56    9.38  38
   3   4   1    2.20    6.49  38
   3   5   0    1.56    6.33  38
   4 -10 -14    1.84    9.42  38
   4  -3   1    2.76    6.44  38
   4   9  -7    1.59    7.65  38
   4  11 -13   -7.08    9.63  38
   5   6  -1    8.89    7.72  38
   6  -9 -11   -9.13    9.46  38
   6  -8  -8   18.20    7.73  38
   6   9  -7    1.14    9.16  38
   6  10 -10    5.35    9.34  38
   7  -7  -6    0.94    7.45  38
   7  -4  -1    3.19    7.43  38
   7  -2   1   39.83    7.73  38
   7   1   2  245.20   10.65  38
   8  -7  -7    8.96    9.36  38
   8  -5  -3    4.09    7.57  38
   9  -8 -11   -5.03    9.54  38
   9  -7  -8   24.85    9.62  38
   9   1   0   -3.26    7.70  38
  10  -4  -4   -1.88    9.17  38
  10  -3  -3    2.03    7.64  38
  10  -2  -2   70.04    8.48  38
  10   1  -1   38.51    8.13  38
  11   0  -3   14.69    9.32  38
  11   2  -3    2.06    9.33  38
  12  -1  -5    5.03    9.54  38
  -9   1 -30    2.33    6.84  38
  -8   5 -27    6.47    6.72  38
  -7   6 -23    3.56    6.40  38
  -7   7 -26    6.17    6.70  38
  -6   7 -21    2.24    6.58  38
  -6   8 -24    2.34    6.78  38
  -5   1 -10  689.45   11.65  38
  -5   8 -19    3.23    6.62  38
  -4   8 -16    0.31    5.47  38
  -4   9 -19    4.45    6.44  38
  -3   2  -5 1266.23   15.40  38
  -3   6  -9   19.07    5.40  38
  -3   8 -13    5.34    5.44  38
  -3   9 -16   50.46    5.99  38
  -3  10 -19   -8.20    6.87  38
  -2  -9 -19   22.25    6.98  38
  -2   9 -13    3.19    5.35  38
  -1 -10 -21    3.06    6.72  38
  -1  -8 -13   30.51    6.03  38
  -1  -5  -6    0.23    4.46  38
  -1   6  -5  180.80    6.55  38
  -1  11 -18   17.60    6.88  38
   0   7  -5   72.14    6.09  38
   1 -10 -17   24.61    6.79  38
   1   7  -4   17.84    5.38  38
   1  10 -11    3.49    5.42  38
   2 -10 -16   17.08    6.80  38
   2  10 -10   15.33    6.69  38
   3 -10 -15    3.29    6.51  38
   3  -7  -6   67.16    5.95  38
   3  -5  -2  371.51    8.16  38
   4  -9 -11    1.08    5.33  38
   4  -8  -8   10.53    5.41  38
   5 -10 -15   -1.04    6.77  38
   5  -5  -2   53.75    5.81  38
   6  -6  -4   10.86    5.43  38
   7  -9 -12    4.34    6.88  38
   7  -8  -9   -2.98    6.55  38
   7  -3   0   -4.30    5.27  38
   8  -9 -13   12.99    8.05  38
   8  -8 -10    5.46    6.69  38
   8  -4  -2   76.38    6.09  38
   8  -3  -1   34.08    5.71  38
   8  -2   0   44.61    5.76  38
   8   1   1  141.71    7.55  38
   9  -4  -3   66.38    6.01  38
   9  -3  -2   80.16    6.21  38
   9  -2  -1    1.32    5.26  38
  10  -6  -8    8.11    6.85  38
  11  -5  -8   -2.41    6.83  38
  12  -3  -7    2.44    6.81  38
  12  -2  -6   10.45    7.17  38
  12   1  -5    1.72    6.63  38
   5   3   2  381.04   22.60  37
  -3  -5 -10   38.47   10.17  38
  -9  -1 -30   16.71    9.89  39
  -8  -1 -23   -0.32    7.62  39
  -8   3 -23   -1.49    9.26  39
  -7  -2 -19  114.50    9.50  39
  -7  -1 -18  151.75    9.48  39
  -7   3 -18   34.18    7.89  39
  -7   4 -19   -0.87    7.66  39
  -6   1 -13  154.41    9.05  39
  -6   6 -18    6.43    7.85  39
  -5   7 -16  365.94   10.05  39
  -5   9 -22    7.46    9.42  39
  -4  -9 -27    3.18    9.86  39
  -4   1  -7  195.27    8.81  39
  -4   7 -13   18.27    7.79  39
  -4  10 -22    3.66   10.77  39
  -3   7 -10   49.61    7.93  39
  -2 -10 -24    1.51    9.64  39
  -2  -6 -10   -0.02    7.55  39
  -2   4  -4  155.18    8.05  39
  -2   5  -5  273.67    8.69  39
  -2   8 -10    1.50    7.48  39
  -2  10 -16   31.13    9.40  39
   0  -9 -15   36.86    7.96  39
   0  -7  -9    0.73    7.40  39
   0   2   0 5742.87   46.30  39
   0   9  -9   14.45    7.68  39
   0  10 -12   16.09    8.74  39
   1   2   1 3308.33   45.43  39
   1   9  -8    0.88    7.59  39
   1  11 -14   14.38    9.39  39
   2  -7  -7  184.09    8.84  39
   2   7  -3    1.88    7.39  39
   2   9  -7  144.22    8.89  39
   2  11 -13    3.16    9.45  39
   3  -9 -12   10.92    7.60  39
   3  -8  -9   18.34    7.83  39
   3  -4  -1  417.10    9.95  39
   3   6  -1   85.01    8.78  39
   3  10  -9   68.11    9.82  39
   4  -6  -4   13.48    7.55  39
   4   8  -4  120.42    8.97  39
   5  -9 -12    2.24    9.32  39
   5  -7  -6   -0.24    7.59  39
   5  -1   2  198.43    8.69  39
   5  10  -9    6.34    9.41  39
   6 -10 -16  -14.06   10.78  39
   6   0   2 1161.61   16.31  39
   6   2   2   13.70    6.54  39
   7  -6  -5  115.01    8.38  39
   8  -6  -6    3.48    7.61  39
   9  -6  -7    4.84    9.13  39
  10   2  -2   47.36    8.28  39
  11  -4  -7   -3.14    9.36  39
  11  -1  -4   31.37    9.73  39
  11   3  -4   42.71   10.15  39
  -9   0 -29    9.02    7.06  39
  -9   2 -29   -1.54    7.00  39
  -8  -2 -24   21.63    6.91  39
  -8   0 -22    1.24    5.36  39
  -8   2 -22    6.25    5.56  39
  -8   4 -24    2.44    6.54  39
  -8   5 -25   -1.06    6.62  39
  -7   0 -17    6.62    5.59  39
  -7   2 -17  121.32    6.70  39
  -7   5 -20    0.36    5.49  39
  -7   7 -24   12.68    6.69  39
  -6   4 -14   48.55    5.90  39
  -6   7 -19  127.84    7.94  39
  -6   8 -22    7.84    6.59  39
  -5   3 -10   35.79    5.82  39
  -5   4 -11  193.69    7.11  39
  -5   5 -12   12.73    5.55  39
  -4   4  -8    9.20    4.42  39
  -4   5  -9   19.60    5.52  39
  -4   9 -17    5.24    6.66  39
  -2  -8 -16   10.66    5.59  39
  -2   3  -3  394.96    9.36  39
  -2   6  -6   58.78    6.00  39
  -2  11 -19    7.35    6.88  39
  -1   7  -6   -1.44    5.27  39
  -1   9 -10  244.72    7.79  39
  -1  10 -13    7.39    6.53  39
   0 -10 -20   -0.87    6.68  39
   0  -8 -12   70.14    6.21  39
   0  -5  -5  865.52   13.21  39
   0  11 -15    3.45    6.73  39
   1  -9 -14    8.70    5.37  39
   1  -8 -11  157.55    7.03  39
   1  -7  -8   13.95    5.39  39
   1  -5  -4  424.87    9.20  39
   2  -9 -13    0.20    5.32  39
   2  -8 -10    1.73    5.35  39
   2  -5  -3  641.43   10.33  39
   3 -10 -17    9.91    6.78  39
   3  -3   0    0.38    4.62  39
   3  -2   1  254.57    8.44  39
   3  11 -12    5.18    6.74  39
   4 -10 -16    9.24    6.77  39
   5  -8  -9    7.22    5.36  39
   5  -4  -1    7.43    4.14  39
   5  -2   1  326.41    8.25  39
   6  -9 -13   -1.57    6.69  39
   6  -8 -10    2.47    5.44  39
   6  -7  -7    6.80    5.37  39
   6  -5  -3   12.82    5.40  39
   7  -9 -14   -1.76    6.80  39
   7  -7  -8   -0.22    5.31  39
   8  -8 -12   23.30    6.90  39
   8  -7  -9    1.49    6.64  39
   9  -7 -10   10.81    6.88  39
   9  -5  -6    1.15    5.35  39
  10  -5  -7    1.88    6.55  39
  10   0  -2   48.66    6.11  39
  11  -3  -6   -4.25    6.70  39
  11  -2  -5   11.94    6.60  39
  12   0  -6    9.42    6.60  39
  -6  -7 -27    5.87   15.16  38
   8   8  -6    2.56   13.29  39
  -5  -7 -22   28.50   11.92  39
  -5  -2 -11  104.97    9.99  39
  -4  -8 -22   20.16   11.74  39
  -2  -3  -5 1281.01   28.75  39
   7   8  -5    7.90   11.35  39
  -9   1 -28    2.31    9.53  40
  -9   3 -28    6.74    9.69  40
  -8   1 -21    1.37    7.70  40
  -7  -3 -20  195.27   11.54  40
  -7   1 -16  498.77   11.95  40
  -7   6 -21    0.39    9.18  40
  -6   3 -13   17.76    7.51  40
  -6   5 -15    3.11    7.66  40
  -5  -1 -10  222.58    9.98  40
  -5   6 -13  151.33    8.69  40
  -5   8 -17   43.06    8.78  40
  -5   9 -20   -5.58    9.43  40
  -4   3  -7   15.30    6.33  40
  -4   6 -10   16.84    7.73  40
  -4   8 -14   70.44    8.01  40
  -4  10 -20   13.78    9.59  40
  -3  -8 -19   76.57    8.84  40
  -3   9 -14    2.57    7.61  40
  -3  10 -17    5.20    9.37  40
  -2  -7 -13  383.03   11.84  40
  -1 -10 -23   21.96    9.88  40
  -1  -9 -18   -1.29    7.55  40
  -1  11 -16   -1.76    9.50  40
   0   8  -6   64.71    8.02  40
   1 -10 -19   14.44    9.31  40
   1   8  -5    9.08    7.44  40
   2 -10 -18   27.62    9.63  40
   3  -6  -5   24.73    7.73  40
   3   7  -2   37.77    7.91  40
   3   9  -6   15.05    7.77  40
   4  -9 -13   19.22    7.77  40
   4  -7  -7   43.85    7.76  40
   4  10  -8   72.53   10.13  40
   4  11 -11   -2.11    9.45  40
   5 -10 -17   -2.91    9.66  40
   5  -3   0    1.81    6.15  40
   5   7  -2   17.25    7.83  40
   5   9  -6    0.60    7.59  40
   7  -8 -11    8.55    9.16  40
   7  -5  -4   -0.81    7.41  40
   7   0   1   21.44    7.57  40
   8  -5  -5    7.30    7.49  40
   9   0  -1  104.37    8.76  40
  10  -6 -10   -0.03    9.33  40
  10  -4  -6   34.27    9.34  40
  10  -1  -3  152.09    9.21  40
  11  -5 -10    0.99    9.58  40
  11   1  -4   71.16   10.11  40
  11   4  -5    1.67    9.44  40
  11   5  -6    6.56    9.72  40
  12  -1  -7    5.27    9.58  40
  12   2  -6    6.33    9.81  40
  -9   2 -27    5.89    6.69  40
  -8   3 -21    2.58    5.47  40
  -8   4 -22   24.32    6.64  40
  -8   6 -26   -3.75    6.63  40
  -7   4 -17   15.93    5.47  40
  -7   5 -18  157.48    7.10  40
  -7   7 -22   10.10    6.76  40
  -6   2 -12    3.63    5.31  40
  -6   6 -16    2.60    5.29  40
  -6   8 -20   -1.86    6.67  40
  -5   2  -9   24.66    4.73  40
  -5   7 -14   35.64    5.70  40
  -4   7 -11   12.76    5.40  40
  -3   4  -5  655.24   10.28  40
  -3   5  -6   92.92    5.48  40
  -3   6  -7  124.95    6.36  40
  -3   8 -11   94.40    6.13  40
  -2 -10 -26   -5.53    8.22  40
  -2   7  -7  177.73    6.91  40
  -2   9 -11    3.14    5.37  40
  -2  10 -14    4.54    6.42  40
  -2  11 -17   15.21    6.74  40
  -1  -4  -5  394.69   11.12  40
  -1   2  -1 5347.73   37.98  40
  -1   8  -7    2.46    5.25  40
   1  11 -12    4.97    6.52  40
   2  -4  -2  113.71    6.25  40
   2  -1   1 3134.86   31.08  40
   2   8  -4    0.61    5.22  40
   3  -9 -14   -1.72    5.43  40
   4 -10 -18    3.40    6.64  40
   4  -8 -10    0.17    5.31  40
   4  -5  -3    8.08    5.34  40
   4   0   2  404.64   11.15  40
   5  -9 -14   -0.21    6.54  40
   5  -6  -5   -0.52    5.21  40
   6  -6  -6    1.97    5.29  40
   6  -4  -2   51.37    5.94  40
   6  -1   1    5.80    4.35  40
   7  -4  -3   23.61    5.53  40
   8  -4  -4  115.50    6.36  40
   8   0   0   83.68    6.53  40
   9  -6  -9    8.84    6.43  40
   9  -4  -5    0.34    5.22  40
   9   2  -1  130.01    7.63  40
  10  -3  -5   14.86    5.57  40
  10  -2  -4    0.12    5.48  40
  11  -4  -9   -0.12    6.76  40
  12  -2  -8   19.49    7.08  40
  -8  -4 -28   -1.19   11.70  40
  -5  -8 -27    5.47   11.90  40
  -4  -5 -13    0.44    9.32  40
   6   8  -4   10.26    9.49  40
  -9  -1 -28   20.04    9.99  41
  -9   0 -27    8.02    9.58  41
  -9   1 -26   -7.87    9.60  41
  -8  -3 -25   10.76    9.70  41
  -8   2 -20   -3.78    7.61  41
  -8   5 -23    2.67    9.43  41
  -7   3 -16  183.16    9.13  41
  -7   6 -19   -0.13    9.22  41
  -6  -2 -14  144.12   10.13  41
  -6  -1 -13    9.48    7.59  41
  -6   0 -12   85.15    8.51  41
  -6   7 -17   46.49    7.96  41
  -5   0  -9  150.05    8.29  41
  -4   9 -15   18.08    9.33  41
  -4  10 -18    3.91    9.41  41
  -3  -9 -24    6.47    9.55  41
  -3  -7 -16  173.86   10.34  41
  -3  -6 -13   15.90    7.76  41
  -3   1  -4 2133.59   22.89  41
  -2  -9 -21    3.83    9.31  41
  -1  -8 -15  195.82    9.65  41
  -1  -6  -9   28.67    7.79  41
   0 -10 -22   30.21    9.90  41
   0  -9 -17   20.31    7.74  41
   0  10 -10   17.87    7.85  41
   0  11 -13    4.09    9.32  41
   1  -9 -16   47.73    8.04  41
   1  10  -9   56.54    8.21  41
   2  -9 -15   47.31    7.95  41
   2  -6  -6   69.49    8.00  41
   2  10  -8   42.83    7.92  41
   2  11 -11    3.49    9.37  41
   3 -10 -19    5.30    9.35  41
   3  -8 -11   88.44    8.21  41
   3  -7  -8   77.77    8.15  41
   4   9  -5   -0.05    7.58  41
   5 -10 -19    8.53    9.39  41
   5  -8 -11    6.93    7.56  41
   5  -7  -8   93.96    8.03  41
   5   1   2    0.38    6.26  41
   6  -9 -15   16.82    9.49  41
   6  -3  -1   83.31    8.14  41
   6  -2   0   49.46    6.45  41
   6  10  -8   16.84    9.67  41
   7  -9 -16    3.20    9.55  41
   7  -6  -7    5.02    7.43  41
   7  -1   0    3.99    7.42  41
   7   2   1   14.19    7.77  41
   7  10  -9   -0.75    9.65  41
   8  -8 -14    5.16    9.50  41
   8  -6  -8    7.84    7.65  41
   8   2   0  214.37   10.45  41
   9  -7 -12    0.09    9.49  41
   9  -3  -4   42.08    7.83  41
   9  -2  -3   58.67    8.07  41
   9  -1  -2   57.29    8.06  41
  10  -5  -9    9.87    9.32  41
  10   3  -3    3.16    7.66  41
  11   0  -5   16.99    9.54  41
  12   1  -7    1.46    9.64  41
  12   3  -7   -3.84   10.76  41
  -9   2 -25   -1.52    6.86  41
  -9   3 -26    0.91    6.76  41
  -9   4 -27   -0.20    7.04  41
  -8  -1 -21   15.42    5.55  41
  -8   0 -20    0.39    5.49  41
  -8   6 -24   -3.11    6.69  41
  -7   2 -15    9.98    5.45  41
  -7   7 -20   -0.59    6.84  41
  -7   8 -23    1.78    6.75  41
  -6   4 -12   58.97    6.05  41
  -6   5 -13  374.20    8.52  41
  -6   9 -21    1.51    6.92  41
  -5   4  -9   14.69    5.50  41
  -5   5 -10   86.64    6.29  41
  -5   6 -11  391.02    8.50  41
  -5   8 -15   18.69    5.66  41
  -5   9 -18    0.79    6.77  41
  -4  -1  -7    6.25    4.83  41
  -4   2  -6  429.82    9.21  41
  -4   8 -12   43.35    5.74  41
  -3   3  -4   71.83    5.52  41
  -3   7  -8   83.86    6.07  41
  -3   9 -12   15.79    5.44  41
  -3  10 -15    0.95    6.63  41
  -3  11 -18    5.63    6.80  41
  -2   8  -8   -2.65    5.36  41
  -1  -7 -12    2.65    5.43  41
  -1   5  -2    0.09    4.56  41
  -1   6  -3  103.61    5.63  41
  -1   9  -8    5.99    5.36  41
  -1  10 -11   -1.72    6.47  41
  -1  11 -14   -1.47    6.77  41
   0  -6  -8  243.17    7.67  41
   0  -4  -4   49.10    5.66  41
   0   5  -1  740.30   11.94  41
   0   6  -2 1182.77   13.82  41
   0   9  -7   19.76    5.41  41
   1 -10 -21   12.69    6.94  41
   1  -6  -7   -1.55    4.36  41
   1  -4  -3    7.17    4.76  41
   1   9  -6    2.78    5.28  41
   2 -10 -20   -0.75    6.67  41
   2  -8 -12  205.70    7.38  41
   2  -7  -9   16.69    5.38  41
   2  -3  -1   89.03    6.29  41
   2  -2   0 4156.35   30.40  41
   3  -5  -4    4.18    4.28  41
   3   8  -3   65.45    6.26  41
   3  11 -10   23.34    7.08  41
   4  -9 -15   19.11    6.70  41
   4  -6  -6    4.95    5.25  41
   4  -4  -2    0.16    4.45  41
   5  -5  -4    3.70    5.35  41
   6  -8 -12   38.87    5.78  41
   6  -7  -9    9.99    5.35  41
   7  -8 -13    2.21    6.74  41
   7  -7 -10   24.41    5.61  41
   7  -3  -2   34.28    5.69  41
   7  -2  -1   33.02    5.71  41
   8  -7 -11   -3.11    6.71  41
   8  -3  -3   65.59    6.01  41
   8  -2  -2   26.20    5.54  41
   8  -1  -1   11.34    5.42  41
   9  -5  -8   26.85    5.68  41
  10  -6 -12    6.88    6.93  41
  10   1  -3    8.08    5.48  41
  11  -5 -12    0.06    8.35  41
  11  -3  -8   -4.31    6.77  41
  11  -2  -7    2.87    6.60  41
  11  -1  -6    8.29    6.77  41
  -5  -6 -19   69.71   12.80  41
  -5  -3 -12  180.32   14.73  41
  -4  -7 -19    0.26    9.27  41
  -4  -2  -8  113.76   11.54  41
  -9  -2 -29   34.71   10.44  42
  -8  -2 -22    6.67    7.68  42
  -8   1 -19  111.35    8.60  42
  -8   3 -19   83.40    8.36  42
  -8   4 -20   -1.30    8.52  42
  -8   5 -21   -7.56    9.33  42
  -7  -1 -16  692.81   14.87  42
  -7   0 -15  336.67   11.38  42
  -6   1 -11   76.77    8.31  42
  -6   6 -14   42.33    7.88  42
  -6   8 -18   58.85    9.92  42
  -4   5  -7  155.12    8.55  42
  -2   2  -2 9999.99   45.92  42
  -2  10 -12    3.27    9.13  42
  -2  11 -15   32.74    9.67  42
  -1 -10 -25    2.45    9.56  42
  -1  -9 -20   36.51    9.79  42
   0  -8 -14  275.30   10.16  42
   0  -7 -11   18.94    7.81  42
   0   7  -3   18.52    7.59  42
   1  -8 -13   -0.04    7.71  42
   1  -7 -10   22.15    7.50  42
   1   5   0    1.23    6.36  42
   1   6  -1    4.12    6.06  42
   2   9  -5    2.44    7.53  42
   3   1   2 2162.67   35.32  42
   3  10  -7    2.42    9.41  42
   4 -10 -20    3.85    9.72  42
   4  -8 -12   30.31    7.91  42
   4  -7  -9    6.98    7.59  42
   4  -3  -1   -0.84    6.53  42
   4  -1   1   63.70    7.43  42
   4   6   0    4.15    7.50  42
   5  -9 -16   25.89    9.49  42
   5   8  -3    4.89    7.62  42
   5  10  -7    2.06    9.26  42
   5  11 -10    5.07    9.59  42
   6  -5  -5  229.70    9.11  42
   7  -9 -18    9.12   10.60  42
   8  -5  -7    3.71    7.48  42
   9  -6 -11    6.88    9.28  42
  10  -4  -8   68.87    9.71  42
  11   2  -5    5.84    9.28  42
  12  -2 -10    5.25   10.64  42
  12   0  -8   14.16    9.73  42
  -9   0 -25   26.34    7.04  42
  -9   1 -24   21.21    6.99  42
  -9   3 -24    0.09    6.77  42
  -9   4 -25   -0.92    6.88  42
  -8   6 -22   -7.60    6.77  42
  -7   4 -15    8.65    5.42  42
  -7   5 -16   -0.14    5.34  42
  -7   6 -17   14.18    5.48  42
  -7   8 -21    6.97    6.75  42
  -6   3 -11   21.15    5.42  42
  -6   7 -15   90.43    6.26  42
  -5   1  -8   11.12    4.62  42
  -5   3  -8   21.99    4.43  42
  -5   7 -12   30.58    5.54  42
  -5   9 -16   18.64    6.79  42
  -5  10 -19    7.72    6.61  42
  -4   0  -6  140.01    7.47  42
  -4   4  -6  402.53    8.28  42
  -4   6  -8   17.23    5.33  42
  -4   7  -9   11.48    5.32  42
  -4   9 -13   15.99    5.65  42
  -4  10 -16   14.66    6.62  42
  -3   8  -9   26.97    5.44  42
  -3  10 -13    2.71    6.39  42
  -2  -8 -18    1.11    5.33  42
  -2   5  -3  687.55   10.40  42
  -2   6  -4  137.21    6.64  42
  -2   9  -9   -0.08    5.30  42
  -1   4  -1 1372.11   15.58  42
  -1   7  -4   67.77    6.08  42
   0 -10 -24    8.70    6.96  42
   0   4   0  291.44    8.88  42
   0  11 -11    0.98    6.54  42
   1  -3  -2 2035.87   21.30  42
   1   7  -2   58.82    6.05  42
   1  11 -10    5.74    6.72  42
   3 -10 -21    1.36    6.67  42
   3  -9 -16   47.00    5.92  42
   4  -2   0   11.38    4.65  42
   5  -8 -13   16.00    5.40  42
   5  -6  -7    1.49    5.21  42
   5  -4  -3  219.27    7.34  42
   6  -9 -17   13.03    6.95  42
   7  -5  -6   -0.39    5.25  42
   8  -8 -16    8.33    6.75  42
   8  -6 -10   87.66    6.33  42
   9  -7 -14   -4.51    6.75  42
   9  -4  -7    1.87    5.36  42
   9   1  -2    2.71    5.42  42
  10  -5 -11    2.85    6.58  42
  10  -3  -7    8.80    6.55  42
  10   0  -4   -1.41    5.29  42
  11  -4 -11    0.96    6.69  42
  12  -1  -9   21.54    6.81  42
   9   8  -7   -0.77   15.02  41
  -4  -6 -16   16.47    9.59  42
   4   2   2  122.48   11.91  42
  10   4  -4    1.78   11.47  42
  -9  -1 -26   -0.87    9.47  43
  -9   2 -23   -0.28    9.41  43
  -8   2 -18   -0.27    7.63  43
  -8   7 -23   -1.54   10.56  43
  -7  -2 -17   49.17    8.71  43
  -7   1 -14   97.73    8.67  43
  -7   3 -14    1.19    7.69  43
  -7   7 -18   85.15    9.75  43
  -6  -3 -15    6.04    7.87  43
  -6   9 -19   37.20    9.85  43
  -5   8 -13    7.48    7.71  43
  -4  -8 -24    2.71    9.17  43
  -3  -9 -26    3.61    9.43  43
  -3  -8 -21    4.34    7.68  43
  -3   9 -10    7.86    7.58  43
  -3  11 -16   14.55    9.46  43
  -2  -9 -23   -0.63    9.36  43
  -2  -5  -9   25.71    6.66  43
  -2   7  -5   13.11    7.45  43
  -1  -3  -4 2146.24   28.41  43
  -1   0  -1    5.47    9.42  43
  -1   8  -5    4.80    7.34  43
  -1  10  -9   47.85    8.05  43
  -1  11 -12    6.25    9.16  43
   0  -9 -19   44.04    8.05  43
   0   8  -4    3.03    7.36  43
   0  10  -8   21.74    7.86  43
   1 -10 -23   21.55   10.16  43
   1  -9 -18   -1.43    7.59  43
   1   8  -3    9.38    7.50  43
   1  10  -7   10.95    7.64  43
   2 -10 -22    6.72    9.68  43
   2  -9 -17   11.21    7.69  43
   2  -5  -5  256.13    8.60  43
   2   6   0   46.66    6.76  43
   2  11  -9    4.97    9.36  43
   3  -8 -13    6.48    7.53  43
   3  -6  -7  118.31    8.42  43
   3  -4  -3   16.36    6.64  43
   3   9  -4   39.68    7.98  43
   4 -10 -22    4.95    9.83  43
   4  -9 -17    4.96    9.34  43
   4   5   1    5.65    6.81  43
   4   7  -1    1.02    7.41  43
   4  11  -9    5.80    9.45  43
   5  -7 -10    4.59    7.41  43
   6  -8 -14   26.08    9.21  43
   6  -7 -11    1.78    7.49  43
   6  -6  -8   83.74    8.01  43
   6   1   1   78.60    7.59  43
   6   9  -5    2.92    9.15  43
   7  -8 -15   22.46    9.54  43
   7  -7 -12   -7.50    7.64  43
   7  -6  -9    1.78    7.53  43
   7   9  -6    2.09    9.32  43
   8  -7 -13   16.72    9.50  43
   8  -4  -6   44.72    7.73  43
   9   3  -2   30.57    8.08  43
  10  -6 -14    7.11    9.51  43
  10  -2  -6   -0.73    7.55  43
  10  -1  -5    9.42    7.71  43
  11  -3 -10   17.99    9.61  43
  11   1  -6    5.92    9.46  43
  11   3  -6    4.90    9.30  43
  12   2  -8   -3.17    9.61  43
  -9   4 -23   -4.36    6.74  43
  -9   5 -24    4.39    6.98  43
  -8   4 -18   14.67    5.66  43
  -8   5 -19    4.53    6.60  43
  -8   6 -20   31.76    7.13  43
  -7   8 -19    1.83    6.78  43
  -6   2 -10    1.13    5.32  43
  -6   5 -11    5.15    5.43  43
  -6   6 -12   31.02    5.57  43
  -6   8 -16   23.14    6.88  43
  -5  10 -17    4.92    6.70  43
  -4   3  -5  199.28    6.80  43
  -4   8 -10   12.74    5.27  43
  -4  10 -14   -1.17    6.71  43
  -3   2  -3  879.02   13.27  43
  -3   5  -4    0.22    4.27  43
  -3   6  -5   26.91    5.65  43
  -3   7  -6   60.78    5.98  43
  -2  -7 -15    9.68    5.52  43
  -2   4  -2  122.33    6.25  43
  -2   8  -6    5.30    5.28  43
  -2  10 -10   -9.31    6.64  43
  -2  11 -13   10.96    6.48  43
  -1  -8 -17  151.82    7.42  43
   0  -3  -3 1481.12   20.30  43
   1  -2  -1 5103.83   37.82  43
   1  -1   0    2.17    6.03  43
   1   4   1   64.22    6.09  43
   2  -8 -14  125.68    6.72  43
   2   7  -1   33.45    5.85  43
   2  10  -6    1.14    5.41  43
   3 -10 -23   13.88    6.86  43
   3  -7 -10   50.59    5.87  43
   4  -5  -5   63.91    6.00  43
   4  10  -6   26.76    6.93  43
   5  -9 -18   -2.69    6.59  43
   5  -3  -2  188.56    6.67  43
   5   0   1  701.56   12.96  43
   6  -9 -19   20.06    7.26  43
   6  -4  -4   36.24    5.75  43
   7  -4  -5   68.50    5.95  43
   8  -8 -18   -4.78    6.96  43
   8   1  -1  143.32    7.35  43
   9  -7 -16    9.81    6.74  43
   9  -6 -13    5.64    6.61  43
   9  -5 -10   -5.63    6.57  43
   9  -3  -6    9.62    5.41  43
   9   0  -3    0.09    5.37  43
  10  -4 -10   -0.99    6.64  43
  11  -2  -9    5.40    6.68  43
  -5  -8 -29    4.85   12.67  43
   6   3   1    1.25    9.19  43
   8   9  -7    0.83   11.52  43
  10   5  -5    4.01   11.52  43
  -9  -2 -27    4.12    9.97  44
  -9   0 -23    4.77    9.40  44
  -9   1 -22   25.51    9.63  44
  -9   3 -22    7.58    9.19  44
  -8  -1 -19  106.78    8.95  44
  -8   0 -18   31.11    7.89  44
  -8   1 -17  167.06    9.26  44
  -8   3 -17  197.13    9.38  44
  -8   7 -21    5.50    9.50  44
  -7   2 -13  383.18   10.92  44
  -7   5 -14   28.64    7.69  44
  -7   6 -15  267.03    9.76  44
  -6   4 -10  324.27    9.80  44
  -6   7 -13  125.22    8.56  44
  -6   9 -17   14.94    9.65  44
  -5   2  -7  100.30    7.13  44
  -5   5  -8    8.82    7.53  44
  -5   6  -9   44.21    7.94  44
  -5   7 -10   -4.02    7.52  44
  -5   9 -14    3.31    9.17  44
  -4   1  -5  411.99   10.98  44
  -3  -4  -9   19.27    7.08  44
  -3  11 -14    4.62    9.47  44
  -2  -6 -12    5.82    7.50  44
  -1  -9 -22   27.34    9.70  44
  -1  -5  -8   13.05    6.56  44
  -1   9  -6    5.27    7.43  44
   0 -10 -26    1.86    9.62  44
   0  -8 -16   17.06    7.71  44
   0   9  -5    8.94    7.56  44
   1 -10 -25    7.11    9.63  44
   1  -8 -15   25.47    7.76  44
   1  -5  -6   33.20    6.62  44
   2 -10 -24    2.96    9.44  44
   2  -6  -8  168.83    8.96  44
   2   5   1  345.66   11.27  44
   2   8  -2   24.70    7.70  44
   3  -9 -18    7.56    9.24  44
   3  11  -8    3.07    9.40  44
   4  -8 -14   59.93    8.04  44
   4  -6  -8   14.45    7.44  44
   4   8  -2   74.60    8.58  44
   5  -5  -6  427.99   10.30  44
   5  -2  -1  330.46    9.42  44
   5  -1   0    1.65    6.36  44
   5   9  -4    5.30    7.73  44
   6  -3  -3   15.34    7.56  44
   7  -8 -17   19.77    9.44  44
   7   1   0   -0.64    7.56  44
   8  -5  -9    2.51    7.43  44
   8  -3  -5   15.86    7.73  44
   8   3  -1   20.50    7.95  44
   9  -2  -5    4.61    7.53  44
   9  -1  -4    9.00    7.66  44
  10  -5 -13  -15.69    9.62  44
  10   2  -4    4.65    7.62  44
  11  -4 -13  -11.75    9.58  44
  11  -1  -8   10.58    9.51  44
  11   0  -7   16.16    9.28  44
  12   0 -10    9.22    9.41  44
  12   1  -9    6.26    9.59  44
  -9   2 -21    0.79    6.63  44
  -9   5 -22    7.97    6.74  44
  -7   4 -13   44.48    5.83  44
  -7   7 -16    1.14    6.61  44
  -6   8 -14   14.79    6.71  44
  -5   4  -7  406.64    8.85  44
  -5   8 -11    8.37    5.48  44
  -4   6  -6    5.63    5.29  44
  -4   9 -11    2.50    5.32  44
  -3   4  -3   19.91    4.79  44
  -3   8  -7   10.64    5.37  44
  -3  10 -11   -0.33    6.52  44
  -2   9  -7   -0.30    5.21  44
  -1  -7 -14   90.86    6.53  44
  -1   3   0   -0.51    5.58  44
  -1  11 -10   -0.78    6.59  44
   0  -9 -21   58.83    7.34  44
   0  -5  -7  116.70    6.44  44
   0  11  -9   -1.74    6.67  44
   0  12 -12   -3.76    6.84  44
   1  -9 -20   20.80    6.69  44
   1   9  -4   12.55    5.50  44
   1  12 -11    0.86    6.83  44
   2  -9 -19    2.21    6.48  44
   2  -7 -11   15.01    5.48  44
   3  -3  -2   73.02    5.59  44
   4  -9 -19   -2.62    6.67  44
   4  -7 -11   13.95    5.36  44
   4  -4  -4  729.86   10.46  44
   5  -9 -20    6.64    6.72  44
   5  -8 -15   13.83    5.59  44
   5  -7 -12   26.53    5.62  44
   5  -6  -9   29.49    5.76  44
   6  -9 -21    6.13    6.72  44
   6  -8 -16   20.28    6.94  44
   6  -5  -7  115.93    6.46  44
   6   0   0    9.71    4.48  44
   7  -7 -14    0.26    6.55  44
   7  -5  -8    5.98    5.56  44
   7  -3  -4   14.32    5.46  44
   8  -7 -15   12.62    6.75  44
   8  -6 -12   66.28    6.14  44
   8  -2  -4    0.05    5.21  44
   8   0  -2    2.89    5.30  44
   9  -4  -9   -0.26    5.31  44
  10  -6 -16    1.26    6.72  44
  10  -3  -9   51.98    7.12  44
  12  -1 -11    1.42    6.71  44
  -8  -3 -23   -0.06   11.51  44
  -5  -7 -24    0.64   11.34  44
   7   3   0    0.26    9.10  44
  10   6  -6   -0.24   11.60  44
  -9  -1 -24   -0.28    9.53  45
  -9   4 -21    9.26    9.40  45
  -8   2 -16    6.24    7.89  45
  -8   4 -16  103.92    8.52  45
  -8   5 -17   61.05    9.94  45
  -8   6 -18    0.73    9.32  45
  -7   3 -12   12.21    7.74  45
  -7   8 -17   16.55    9.58  45
  -6   3  -9   17.48    7.54  45
  -5  10 -15  -12.57    9.49  45
  -4  -8 -26   14.85    9.70  45
  -4   5  -5   76.46    8.00  45
  -4   7  -7   44.94    7.66  45
  -4  11 -15   26.37   10.73  45
  -3  -9 -28    5.57    9.90  45
  -3  -7 -18   37.00    8.22  45
  -3   9  -8   15.96    7.53  45
  -2  -9 -25    0.12    9.56  45
  -2  -8 -20   -0.21    7.59  45
  -2   3  -1   98.69    8.08  45
  -2  11 -11   -4.96    9.31  45
  -1  -6 -11   76.36    8.36  45
  -1  10  -7    3.63    7.55  45
   0  -7 -13  325.06   10.43  45
   0  -6 -10  151.24    9.13  45
   0  -2  -2   85.93   10.62  45
   0   3   1 4796.21   35.60  45
   0  10  -6   10.55    7.60  45
   1  -7 -12  174.24    9.07  45
   1  -6  -9   12.22    7.59  45
   1  11  -8    6.50    9.52  45
   2  -4  -4  153.99    8.12  45
   2   9  -3   56.92    8.24  45
   2  12 -10    4.60   10.61  45
   3  -8 -15    4.01    7.58  45
   3  -5  -6   93.31    7.11  45
   3  10  -5   14.20    8.76  45
   5  11  -8   -1.52    9.53  45
   6  -7 -13  113.64    8.46  45
   6  -6 -10    3.85    7.65  45
   6  -2  -2  212.31    8.19  45
   6  -1  -1    8.86    5.99  45
   7  -6 -11    6.44    7.57  45
   7  -2  -3    5.25    7.36  45
   7  -1  -2   59.16    8.02  45
   7   0  -1   13.27    7.72  45
   8  -1  -3    9.56    7.48  45
   9  -7 -18    6.34    9.64  45
   9  -6 -15   52.58   10.09  45
   9  -5 -12   -3.61    9.29  45
   9   2  -3   40.23    8.12  45
   9   4  -3   12.31    7.93  45
  10  -2  -8   29.39    7.99  45
  10   1  -5    0.29    7.57  45
  11  -3 -12    3.95    9.32  45
  11   2  -7   17.30    9.56  45
  11   4  -7    3.65    9.52  45
  -9   3 -20    5.15    6.61  45
  -8   7 -19   -1.41    6.89  45
  -7   6 -13   60.26    6.07  45
  -6   0 -10  151.94    7.59  45
  -6   6 -10    8.80    5.39  45
  -6   9 -15   14.18    6.66  45
  -5   3  -6  228.12    6.98  45
  -5   9 -12    9.20    6.78  45
  -4   8  -8   12.69    5.45  45
  -4  10 -12   19.97    6.84  45
  -3  11 -12   -1.11    6.80  45
  -2   0  -2   88.64    9.07  45
  -2   6  -2   12.23    4.48  45
  -2   7  -3   76.59    6.04  45
  -2  10  -8   20.16    5.51  45
  -1  -9 -24   20.20    6.96  45
  -1   6  -1   84.60    5.60  45
  -1   7  -2  255.12    7.78  45
   0   7  -1   17.76    5.46  45
   1  10  -5   11.25    5.62  45
   2  -8 -16   -1.30    5.39  45
   2  11  -7    3.59    6.57  45
   3  -9 -20   -0.94    6.58  45
   3  -7 -12  286.27    7.91  45
   3  -6  -9   19.71    5.43  45
   3  -2  -1  254.19    8.39  45
   3   0   1 4678.20   39.07  45
   4  -9 -21    7.81    6.68  45
   4  -8 -16    2.92    5.40  45
   4   9  -3   67.86    6.55  45
   4  11  -7   -2.76    6.81  45
   5  -9 -22   -0.13    6.76  45
   5  -8 -17   39.88    6.91  45
   5  -4  -5   -0.69    5.46  45
   6  -8 -18   54.41    7.24  45
   7  -8 -19   12.60    6.64  45
   7  -4  -7   70.75    5.98  45
   8  -7 -17   -1.77    6.71  45
   8  -4  -8    2.06    5.36  45
   9  -3  -8    6.95    5.43  45
  10  -5 -15   27.98    6.78  45
  10  -4 -12    3.58    6.51  45
  10  -1  -7    6.17    5.55  45
  10   0  -6    4.54    5.42  45
  11  -4 -15   -1.70    7.00  45
  11  -2 -11    4.06    6.61  45
  12   2 -10   -1.70    6.88  45
  -7  -4 -21    2.39   12.16  44
   3   3   2   75.35   14.45  44
  -8  -4 -26    8.82   13.48  45
  -7  -3 -18   -0.33    9.53  45
  -6  -7 -29    2.16   11.84  45
  -9  -2 -25   -0.65    9.49  46
  -9   0 -21   59.79   10.04  46
  -9   1 -20   42.03    9.80  46
  -9   5 -20    1.53    9.38  46
  -9   6 -21   17.57    9.46  46
  -8  -2 -20   61.82    8.65  46
  -8   3 -15   78.29    8.48  46
  -7  -1 -14   10.11    7.90  46
  -7   0 -13  335.52   11.04  46
  -7   1 -12    3.06    7.46  46
  -7   5 -12   19.97    7.72  46
  -7   7 -14    2.25    9.24  46
  -6  -1 -11   37.52    8.27  46
  -6   1  -9   27.50    7.85  46
  -6   5  -9   -1.91    7.55  46
  -6   7 -11   -0.98    7.53  46
  -5   6  -7    1.20    7.50  46
  -5   7  -8   78.39    8.22  46
  -4  -7 -21   64.15    8.86  46
  -4   2  -4  332.64    9.71  46
  -4   4  -4  767.18   11.73  46
  -4   9  -9    4.79    7.60  46
  -3  -8 -23    1.94    9.28  46
  -3  -6 -15    5.19    7.68  46
  -3  10  -9    3.99    9.15  46
  -2  -9 -27    9.73    9.50  46
  -2   8  -4   -0.38    7.44  46
  -1  -8 -19  103.31    8.69  46
  -1  -2  -3  288.71   16.10  46
  -1   8  -3   44.47    7.86  46
  -1  12 -11    2.53    9.57  46
   0  -9 -23   -1.65    9.48  46
   0   6   0   13.10    6.32  46
   0   8  -2    5.12    7.42  46
   0  12 -10   -3.21    9.60  46
   1  -9 -22  101.95   10.39  46
   1  -8 -17    3.27    7.53  46
   2  -9 -21  114.32   10.28  46
   3  -1   0   -1.58    7.83  46
   3   6   1   84.98    8.75  46
   3   7   0   -0.11    7.46  46
   3   8  -1   34.64    7.90  46
   4  -5  -7  153.68    8.52  46
   5  10  -5    3.77    9.26  46
   6  -4  -6   42.01    7.83  46
   6  10  -6    1.48    9.41  46
   7  -7 -16    0.26    9.30  46
   7  10  -7   -2.48    9.53  46
   8  -6 -14   -2.67    9.28  46
   8  -5 -11    2.79    7.68  46
  10   3  -5   17.22    7.95  46
  11  -1 -10    9.21    9.44  46
  11   1  -8    3.65    9.42  46
  11   5  -8    5.29    9.92  46
  12   1 -11    0.83    9.66  46
  -9   2 -19   22.72    6.88  46
  -9   4 -19    0.09    6.62  46
  -8   5 -15   52.76    5.99  46
  -8   6 -16   42.72    6.84  46
  -8   7 -17    1.31    6.80  46
  -7   2 -11    0.81    5.34  46
  -7   4 -11   53.90    5.90  46
  -7   8 -15   26.40    6.88  46
  -6   2  -8  181.61    7.15  46
  -6   4  -8    1.03    5.28  46
  -6   8 -12   51.35    6.91  46
  -6  10 -16    0.79    8.25  46
  -5   0  -7  120.80    6.90  46
  -5   5  -6  416.42    8.66  46
  -5   8  -9   11.54    5.45  46
  -5  10 -13   12.50    6.82  46
  -4  11 -13   -0.85    6.73  46
  -3   3  -2   74.74    5.66  46
  -3   6  -3   19.83    5.62  46
  -3   7  -4   26.95    5.63  46
  -3   8  -5    1.47    5.25  46
  -2   5  -1  684.56   10.52  46
  -2   9  -5   -3.67    5.35  46
  -2  11  -9   -6.54    6.63  46
  -1   5   0   -0.11    4.61  46
  -1   9  -4   83.31    6.26  46
  -1  11  -8    5.83    6.63  46
   0  -8 -18   24.55    5.59  46
   0   9  -3    4.55    5.23  46
   0  11  -7   12.28    6.64  46
   1  -4  -5 1089.10   14.23  46
   1   7   0   -0.27    5.34  46
   1  12  -9   14.19    7.01  46
   2  -7 -13   59.55    5.89  46
   2  -5  -7    6.36    4.50  46
   2  -3  -3  385.36    9.42  46
   2  10  -4    5.69    5.38  46
   3  -9 -22   22.36    6.88  46
   3  -8 -17    5.88    5.57  46
   4  -7 -13   23.42    5.55  46
   4  -6 -10   18.58    5.42  46
   4  -3  -3  945.46   12.21  46
   5  -7 -14   26.04    5.78  46
   5  -5  -8    4.84    5.34  46
   6  -7 -15   71.66    6.39  46
   6  -6 -12   29.67    5.65  46
   6  -5  -9   -0.61    5.38  46
   7  -8 -21    4.74    6.84  46
   7  -6 -13   50.15    5.97  46
   7  -5 -10  179.51    7.19  46
   8  -7 -19   -3.29    6.86  46
   8  -3  -7    1.82    5.26  46
   9  -6 -17   13.43    7.00  46
   9  -5 -14    3.46    6.45  46
   9  -4 -11    3.93    5.44  46
   9  -2  -7  126.20    6.74  46
   9   1  -4   81.83    6.56  46
  10  -3 -11   21.44    6.70  46
  11  -3 -14    6.51    6.61  46
  11   0  -9    2.26    6.66  46
  12   0 -12   -0.35    6.82  46
  -6  -6 -24   60.99   15.08  46
  -9  -3 -28    7.98   11.99  46
 -10   0 -26    0.82    9.75  47
 -10   1 -25   -3.43    9.66  47
 -10   2 -24    0.64    9.64  47
 -10   3 -23    7.96    9.70  47
  -9  -1 -22  122.06   10.88  47
  -9   3 -18   25.86    9.58  47
  -8   0 -16   19.85    7.95  47
  -8   1 -15  200.19    9.75  47
  -8   2 -14  480.27   11.69  47
  -8   4 -14  245.19    9.62  47
  -8   8 -18    2.51    9.64  47
  -7   9 -16   -1.28    9.58  47
  -6   9 -13    9.74    9.39  47
  -5  -1  -8  347.34   11.83  47
  -5   1  -6   -0.16    6.24  47
  -5   9 -10    4.15    9.27  47
  -4  10 -10   15.31    9.25  47
  -3  -5 -12  692.72   16.97  47
  -3   5  -2  398.57    9.32  47
  -3   9  -6    3.71    7.52  47
  -2  -8 -22    8.40    7.66  47
  -2  -7 -17  123.76    9.04  47
  -2  -4  -8   66.46    8.07  47
  -1  -9 -26    0.81    9.41  47
   0  -1  -1    5.34    8.85  47
   0   5   1  763.53   13.16  47
   1  -7 -14   15.40    7.83  47
   1   6   1    4.56    6.09  47
   1   8  -1   14.98    7.58  47
   1  11  -6   17.89    9.47  47
   2  -9 -23    6.85    9.61  47
   2  -6 -10   33.47    7.83  47
   2   4   2  469.12   14.32  47
   3  -4  -5  648.47   11.36  47
   3   9  -2   84.89    8.49  47
   3  11  -6    0.57    9.53  47
   4  -9 -23    6.51    9.39  47
   4  -8 -18   61.91    8.20  47
   4  10  -4   -1.15    9.34  47
   5  -9 -24   -0.87    9.58  47
   5  -8 -19   -3.65    9.30  47
   5  -6 -11  395.61   10.34  47
   5  -3  -4  240.82    8.35  47
   6  -8 -20    7.45    9.31  47
   6  -3  -5  372.98   10.34  47
   7  -3  -6   25.93    7.58  47
   8   2  -2   20.83    7.75  47
   9  -1  -6   -0.34    7.45  47
   9   0  -5    6.56    7.57  47
  10  -5 -17    6.13    9.55  47
  10  -4 -14   11.96    9.53  47
  10  -2 -10   19.32    8.59  47
  11   3  -8   16.24    9.73  47
  -9   5 -18   46.72    7.07  47
  -9   6 -19    8.59    6.61  47
  -7   3 -10   53.99    6.06  47
  -7   6 -11    3.93    5.41  47
  -7   7 -12    1.56    5.37  47
  -6   6  -8   77.30    6.06  47
  -6   7  -9    6.70    5.47  47
  -6  10 -14    2.44    6.81  47
  -5   4  -5   -0.36    5.38  47
  -4   3  -3 1009.87   12.50  47
  -4   6  -4   19.63    5.41  47
  -4   7  -5   14.00    5.31  47
  -4   8  -6    9.43    5.32  47
  -3  11 -10   -3.83    6.70  47
  -2   1  -1 3208.43   30.86  47
  -2  10  -6    5.83    5.31  47
  -1  -7 -16  482.93   10.38  47
  -1   1   0    3.13    6.20  47
  -1  10  -5    0.72    5.33  47
   0  -9 -25   18.85    6.94  47
   0  -7 -15  332.09    8.89  47
   0  -4  -6  132.56    6.95  47
   0  10  -4   -1.48    5.33  47
   1  -9 -24    1.15    6.54  47
   1  -5  -8  331.43    8.34  47
   1   9  -2   58.72    5.98  47
   2  -8 -18    6.36    5.27  47
   2  12  -8   20.36    7.08  47
   3  -9 -24   -3.48    6.73  47
   3  -7 -14  168.80    7.09  47
   4  -2  -2  457.04    9.60  47
   7  -8 -23    1.43    6.73  47
   7  -7 -18   75.66    7.44  47
   8  -6 -16   33.65    6.98  47
   8  -5 -13   60.62    5.90  47
   8  -4 -10    8.47    5.46  47
   8  -2  -6    1.49    5.30  47
   9  -6 -19   -6.13    6.75  47
   9  -3 -10    0.96    5.35  47
  10   2  -6    0.78    5.43  47
  11  -2 -13    6.16    6.69  47
   8   4  -2    2.15    9.33  47
   9   5  -4    7.41    9.64  47
 -10   2 -22   21.37    9.77  48
 -10   4 -22    5.38   10.70  48
  -9   1 -18   -0.21    7.68  48
  -9   2 -17   52.93    8.13  48
  -9   4 -17   10.65    9.45  48
  -8  -1 -17    0.93    7.65  48
  -8   3 -13   26.04    7.87  48
  -8   5 -13   58.96    8.16  48
  -8   6 -14    3.91    9.30  48
  -8   7 -15    1.13    9.55  48
  -7  -2 -15  700.61   16.93  48
  -7   5 -10  200.26    9.13  48
  -7   8 -13    2.92    9.37  48
  -6  -2 -12    6.33    7.70  48
  -6   3  -7   49.83    7.93  48
  -6   5  -7  131.72    8.42  48
  -6   8 -10    3.14    7.62  48
  -5   2  -5  103.35    7.27  48
  -5  10 -11   -6.78    9.52  48
  -4  -8 -28    1.36    9.56  48
  -4  -6 -18  130.76   10.14  48
  -4   5  -3    3.09    7.59  48
  -4   9  -7    2.25    7.60  48
  -4  11 -11    6.49    9.42  48
  -3  -8 -25    1.47    9.34  48
  -3  -7 -20   99.17    9.10  48
  -3   0  -3 1575.21   23.67  48
  -3  10  -7    0.79    9.07  48
  -2  -9 -29    2.49    9.60  48
  -2  -6 -14   79.95    8.48  48
  -2   4   0 1980.96   18.03  48
  -1  -8 -21   10.06    7.56  48
  -1  -4  -7  192.46    9.48  48
  -1   4   1 1425.70   16.60  48
  -1  12  -9   -2.58    9.55  48
   0  -8 -20    0.21    7.58  48
   0  12  -8    7.69    9.78  48
   1  -8 -19  111.98    8.40  48
   1  -6 -11   34.67    7.90  48
   1   3   2  117.72   10.14  48
   2  11  -5    3.05    9.43  48
   3  -8 -19  115.13    8.47  48
   3  -6 -11    6.60    7.39  48
   3  -5  -8  112.98    7.32  48
   3   5   2  205.14   10.41  48
   3  10  -3   -0.26    7.73  48
   4  -9 -25    4.41    9.46  48
   4  -7 -15  227.59    9.38  48
   4  -4  -6  401.52    9.41  48
   4   1   1 1355.02   22.45  48
   5  -7 -16  313.55   10.04  48
   5   2   1  661.57   17.33  48
   5  11  -6    1.20    9.45  48
   6  -8 -22   -0.98    9.39  48
   6  -7 -17   38.13    8.10  48
   6   2   0  197.32    9.78  48
   7  -6 -15  248.69    9.54  48
   7  -4  -9  106.77    8.36  48
   7  -2  -5   19.89    7.70  48
   7   2  -1   17.88    7.71  48
   8  -7 -21   -0.82    9.61  48
   8  -1  -5    8.48    7.53  48
   8   0  -4    0.46    7.37  48
   8   1  -3   40.01    7.96  48
   9  -5 -16    4.22    9.30  48
   9  -4 -13    9.34    7.47  48
   9   3  -4   19.68    7.87  48
  10  -5 -19   -1.79    9.49  48
  10  -3 -13    3.00    9.22  48
  10  -1  -9   63.20    8.14  48
  10   0  -8   19.25    7.79  48
  10   1  -7   -0.01    7.44  48
  10   4  -6   -1.35    9.31  48
  11  -3 -16    5.43    9.35  48
  11  -1 -12    0.11    9.37  48
  11   2  -9    3.86    9.27  48
 -10   1 -23   22.50    7.17  48
 -10   3 -21    2.47    6.72  48
  -9   0 -19   38.06    6.37  48
  -9   6 -17   16.71    6.93  48
  -9   7 -18   13.68    6.83  48
  -8   8 -16   -1.84    6.91  48
  -7   4  -9  102.52    6.36  48
  -7   9 -14   -0.43    6.74  48
  -6   9 -11   -4.78    6.63  48
  -5   6  -5    1.70    5.22  48
  -5   7  -6    0.65    5.28  48
  -5   8  -7    8.39    5.36  48
  -4  10  -8    0.17    6.54  48
  -3   1  -2  116.60    7.51  48
  -3   4  -1  421.34    8.68  48
  -2   7  -1   18.93    5.44  48
  -2   8  -2   22.37    5.51  48
  -2  11  -7   10.78    6.80  48
  -1  -9 -28   -2.58    6.75  48
  -1  11  -6    2.27    6.72  48
   0  -6 -12   81.12    6.31  48
   0  -5  -9  135.73    6.53  48
   1   5   2  198.82    7.86  48
   1  10  -3  150.82    7.23  48
   1  12  -7    5.58    6.81  48
   2  -9 -25   -4.36    6.73  48
   2  -7 -15  671.80   10.82  48
   2  -2  -2 9383.85   44.45  48
   2   7   1   34.98    5.94  48
   2   8   0   42.22    5.90  48
   3  12  -7    0.53    8.03  48
   4  -8 -20   51.58    6.20  48
   4  -6 -12  110.29    6.48  48
   4  -5  -9   22.11    5.53  48
   4  -1  -1   67.22    5.72  48
   5  -8 -21   12.28    6.70  48
   5  -6 -13  139.12    6.76  48
   5  -4  -7  401.07    8.65  48
   5  -2  -3  133.82    6.21  48
   6  -6 -14   38.77    5.76  48
   6  -5 -11    5.95    5.41  48
   6  -4  -8    3.15    5.27  48
   6  -2  -4  339.45    8.04  48
   7  -7 -20    7.80    6.64  48
   7  -5 -12   16.96    5.54  48
   8  -6 -18    2.71    6.55  48
   8  -3  -9   10.81    5.41  48
   9  -2  -9   48.96    5.70  48
  10  -4 -16    8.73    6.64  48
  11   0 -11   -1.23    6.64  48
  11   1 -10   -3.58    6.60  48
  12   1 -13    3.28    7.93  48
  -5  -7 -26   19.99   11.90  48
  -5  -6 -21   13.66    9.55  48
   6   7  -1    8.99    9.38  48
   6   8  -2   25.18    9.88  48
 -10   0 -24    7.53   10.01  49
 -10   4 -20    8.44    9.51  49
  -9  -2 -23    9.02    9.79  49
  -9   3 -16   81.33    9.21  49
  -9   5 -16   -0.42    9.37  49
  -8   4 -12   78.97    8.28  49
  -7   1 -10   31.42    7.77  49
  -6   4  -6   34.57    7.67  49
  -6  10 -12    8.93    9.70  49
  -5   3  -4  244.53    8.45  49
  -5   5  -4    7.12    7.38  49
  -5   9  -8   26.89    8.48  49
  -4  -7 -23    2.23    7.59  49
  -3  -1  -4 1809.01   32.22  49
  -3   7  -2    1.00    7.48  49
  -3   8  -3   -0.56    7.44  49
  -3  11  -8   16.02    9.58  49
  -2  -8 -24    6.27    9.32  49
  -2  -5 -11   53.40    7.15  49
  -2   2   0 4197.22   30.72  49
  -2   9  -3   48.79    7.89  49
  -1  -6 -13  152.96    9.09  49
  -1  -5 -10  705.18   13.52  49
  -1   7   0    0.20    7.47  49
  -1   8  -1  160.13    8.77  49
  -1   9  -2    5.02    7.60  49
   0  -9 -27   -2.44    9.53  49
   0   4   2  422.15   11.41  49
   0  11  -5   15.82    9.57  49
   1  -9 -26   -2.70    9.43  49
   1  -3  -4 1706.30   19.86  49
   2  -8 -20   65.59    8.04  49
   2  -4  -6  264.01    8.90  49
   2   9  -1    2.41    7.45  49
   3  -9 -26   -5.64    9.55  49
   3  -3  -4   65.95    7.26  49
   4  -9 -27    5.25    9.34  49
   4   0   0  284.80   10.61  49
   4  11  -5    5.07    9.57  49
   5  -5 -10   85.59    8.25  49
   5  -1  -2  202.86    8.60  49
   5   7   0    0.82    7.37  49
   5   8  -1   25.53    8.00  49
   6  -8 -24   -5.26    9.57  49
   6  -1  -3   43.72    6.59  49
   7  -1  -4   18.68    7.46  49
   7   0  -3   19.66    7.64  49
   7   1  -2  241.34   10.21  49
   8  -7 -23    5.89    9.59  49
   8  -5 -15   48.07    8.10  49
   8  -4 -12   71.05    8.29  49
   9  -6 -21   -2.40    9.58  49
  10  -2 -12   19.57    9.27  49
  11  -2 -15    6.51    9.47  49
  11   4  -9    3.98    9.44  49
  -9   4 -15   38.75    7.03  49
  -8   1 -13   32.64    6.08  49
  -8   2 -12   24.44    5.64  49
  -8   6 -12   80.99    7.23  49
  -8   7 -13   22.77    6.87  49
  -8   8 -14   -3.45    6.82  49
  -7   0 -11   26.04    5.71  49
  -7   2  -9   42.68    5.88  49
  -7   6  -9   -2.88    5.46  49
  -7   7 -10   21.25    5.65  49
  -7   8 -11   -0.29    6.61  49
  -7   9 -12    0.98    6.85  49
  -6   7  -7   11.16    5.36  49
  -6   8  -8   25.50    5.55  49
  -5  10  -9    6.65    6.67  49
  -4   4  -2    0.70    4.32  49
  -4   7  -3   -0.01    5.26  49
  -4   8  -4   20.34    5.54  49
  -4  11  -9   10.96    6.63  49
  -3   2  -1  263.65    8.43  49
  -3   6  -1   -3.64    5.40  49
  -3   9  -4   20.43    5.61  49
  -2   6   0  209.56    6.59  49
  -2  10  -4    0.13    5.39  49
  -2  12  -8    8.23    6.60  49
  -1   2   1 5396.93   38.39  49
  -1   6   1   86.91    5.47  49
  -1  10  -3    9.45    5.46  49
  -1  12  -7    0.28    6.74  49
   0   7   1   18.12    5.53  49
   0   8   0   92.63    6.17  49
   0   9  -1  105.25    6.51  49
   1  -8 -21   12.05    5.59  49
   1  -7 -16  660.47   10.94  49
   1  11  -4   29.60    6.95  49
   2  -9 -27    9.53    6.90  49
   2  -6 -12    5.74    5.33  49
   2  -5  -9   23.46    4.70  49
   2   6   2  204.40    7.94  49
   2  10  -2   71.57    6.50  49
   2  12  -6   24.66    7.07  49
   3  -8 -21   26.07    5.83  49
   3  -7 -16  365.36    8.61  49
   3  11  -4   17.35    6.94  49
   4  -8 -22   -1.12    6.62  49
   4  -7 -17    1.94    5.56  49
   5  -8 -23    1.00    6.52  49
   5  -7 -18    7.39    5.37  49
   6  -7 -19  114.49    7.63  49
   7  -6 -17    9.17    5.55  49
   7  -3  -8  218.29    7.58  49
   9  -5 -18   40.24    7.07  49
   9  -4 -15   40.37    6.83  49
   9  -3 -12    2.93    5.39  49
   9  -1  -8   -1.03    5.34  49
  10  -4 -18    6.64    6.66  49
  10  -3 -15    3.29    6.67  49
  11  -3 -18    1.56    6.81  49
  -8  -3 -21   30.53   10.11  49
   6   9  -3   -0.33   11.36  49
   7   4  -1   94.13   11.27  49
 -10  -1 -25    1.72    9.86  50
 -10   1 -21    4.74    9.45  50
 -10   2 -20    2.81    9.51  50
 -10   3 -19   -0.91    9.54  50
 -10   5 -19   -3.65    9.60  50
  -9  -3 -26    2.19    9.44  50
  -9  -1 -20   18.91    9.50  50
  -9   6 -15   82.81   10.01  50
  -9   7 -16   10.17    9.68  50
  -8  -2 -18    4.87    7.69  50
  -8   0 -14  277.90   10.80  50
  -8   3 -11   -0.09    7.55  50
  -8   5 -11    7.89    7.65  50
  -7   3  -8  252.71    9.43  50
  -7   5  -8   13.43    7.48  50
  -6   0  -8  279.64   10.67  50
  -6   1  -7    5.62    7.61  50
  -6   2  -6    1.19    7.56  50
  -6   6  -6   -1.82    7.51  50
  -6   9  -9    2.06    9.30  50
  -5  -2  -9   24.59    7.06  50
  -4  -8 -30    2.70    9.68  50
  -4   0  -4   49.40    7.45  50
  -4   1  -3  372.68   10.62  50
  -4   6  -2   10.68    7.44  50
  -4   9  -5   44.42    7.91  50
  -3  -8 -27   -0.87    9.45  50
  -3  10  -5   25.38    8.40  50
  -2  -7 -19   37.02    8.02  50
  -1  -9 -30   -4.90    9.77  50
  -1  -8 -23    5.57    7.48  50
  -1  -7 -18   55.92    8.19  50
   0  -9 -29   13.24    9.67  50
   0  -8 -22    2.00    7.54  50
   0  -7 -17    6.97    7.68  50
   0  12  -6    7.31    9.55  50
   1  -9 -28   16.90    9.71  50
   3  -9 -28   -0.36    9.69  50
   4  -3  -5  206.14    8.24  50
   4   7   1    0.73    7.49  50
   4   8   0    0.25    7.42  50
   4   9  -1   11.40    7.72  50
   5   0  -1  697.70   13.56  50
   5   1   0   -0.79    6.41  50
   5   9  -2    4.00    7.60  50
   6  -8 -26    2.46    9.48  50
   6  -6 -16    8.12    7.37  50
   6  -3  -7   48.96    8.03  50
   6   0  -2 1160.29   15.80  50
   6   1  -1   84.64    7.48  50
   7  -7 -22   15.65    9.42  50
   7  -5 -14   19.66    7.76  50
   7  -4 -11   53.36    7.94  50
   8  -6 -20   28.18    9.69  50
   8  -2  -8  167.32    8.82  50
   9   0  -7   20.53    7.66  50
   9   1  -6    3.54    7.45  50
   9   2  -5    0.67    7.39  50
  10  -1 -11    1.01    7.60  50
  10   3  -7   -1.77    9.26  50
  11  -1 -14   12.24    9.35  50
 -10   4 -18    1.83    6.63  50
  -9   1 -16    3.59    5.31  50
  -9   2 -15   -1.41    5.36  50
  -9   3 -14   -1.84    5.40  50
  -9   5 -14    0.05    6.49  50
  -6   5  -5  229.93    7.42  50
  -6  10 -10   -0.35    6.71  50
  -5   4  -3  220.42    7.39  50
  -5   7  -4    8.34    5.23  50
  -5   8  -5    2.16    5.36  50
  -5   9  -6    3.52    5.39  50
  -5  11 -10    5.60    6.66  50
  -4   2  -2  479.87    9.72  50
  -4  10  -6    3.23    6.37  50
  -3   5   0    2.87    4.28  50
  -3  11  -6    7.41    6.45  50
  -2   5   1  643.25   10.22  50
  -2  11  -5    0.21    6.66  50
  -1  11  -4   65.31    7.22  50
   0   1   1   28.45    7.84  50
   0   6   2 1151.70   14.03  50
   0  10  -2   54.71    5.92  50
   1  -6 -13   13.61    5.32  50
   1   8   1    9.57    5.41  50
   2  -9 -29   36.65    7.19  50
   2  -8 -22    7.11    5.29  50
   2  -7 -17   51.66    5.96  50
   2  -1  -1 3168.66   30.62  50
   3  -6 -13   35.36    5.66  50
   3  -5 -10    1.56    5.46  50
   3  -4  -7  205.68    6.95  50
   4  -8 -24   22.52    6.68  50
   4  -6 -14  761.84   10.92  50
   5  -8 -25    1.73    6.59  50
   5  -6 -15    0.28    5.45  50
   5  -3  -6  223.35    6.78  50
   6  -7 -21   -0.28    6.55  50
   6  -5 -13  345.95    8.29  50
   6  -4 -10  301.70    7.87  50
   7  -7 -24    8.15    6.65  50
   8  -5 -17   63.93    7.10  50
   8  -3 -11    0.94    5.37  50
   9  -5 -20    1.99    6.51  50
   9  -2 -11    8.11    5.60  50
  10   0 -10   23.64    5.63  50
  11  -2 -17    2.59    6.75  50
  11   0 -13    2.74    6.53  50
  11   3 -10   -0.05    6.56  50
   7   8  -3   21.81   13.78  50
   9   6  -5    5.10   13.13  50
  -4  -5 -15  151.19   12.31  50
   7   9  -4   11.13   11.92  50
  10   5  -7    3.07   11.41  50
 -10   0 -22   36.12    9.93  51
  -9   0 -17   17.59    7.78  51
  -8  -1 -15   24.67    7.94  51
  -8   4 -10    6.77    7.63  51
  -8   6 -10  107.30    8.58  51
  -8   7 -11   -4.34    9.38  51
  -8   8 -12   20.94    9.60  51
  -7  -1 -12  189.33   10.00  51
  -7   4  -7   73.52    8.03  51
  -7   7  -8   -7.48    7.63  51
  -7   8  -9    3.70    9.21  51
  -6   3  -5  407.13   10.44  51
  -5   6  -3    2.68    7.30  51
  -5  10  -7   -0.07    9.33  51
  -4   5  -1    8.41    7.41  51
  -4  11  -7    0.75    9.28  51
  -3  -7 -22    1.95    7.61  51
  -3  -6 -17    2.88    7.44  51
  -3   3   0   -0.79    6.45  51
  -2  -8 -26   81.08   10.31  51
  -2   3   1   96.29    8.21  51
  -1   5   2   -0.74    6.42  51
   0  11  -3    4.05    9.46  51
   1  -9 -30    6.39    9.79  51
   1  -8 -23    3.80    7.50  51
   1  -4  -7    9.36    6.47  51
   1   7   2   61.19    8.05  51
   1   9   0    2.66    7.55  51
   1  12  -5    3.79    9.64  51
   2  11  -3    5.00    9.47  51
   3  -8 -23   -6.91    9.22  51
   3  -7 -18    3.43    7.69  51
   3  -2  -3  860.26   14.04  51
   3   8   1   35.32    7.99  51
   3   9   0    0.08    7.69  51
   3  12  -5    8.39    9.80  51
   4  -7 -19   29.36    7.87  51
   4  -5 -11    5.80    7.51  51
   4  -4  -8   10.60    6.10  51
   4  10  -2   11.82    9.56  51
   5  -7 -20    1.02    7.55  51
   5  -5 -12   25.72    7.63  51
   5  -4  -9   18.70    7.76  51
   5  10  -3   10.66    9.52  51
   6  10  -4    4.04    9.43  51
   7  -6 -19    3.42    9.23  51
   7  -2  -7   12.68    7.55  51
   8  -6 -22    7.07    9.21  51
   8  -4 -14  233.13    9.40  51
   8  -1  -7   16.01    7.82  51
   8   3  -3    3.54    7.38  51
   9  -4 -17   12.77    9.39  51
  10  -4 -20    7.25    9.47  51
  10  -3 -17   11.56    9.20  51
  10  -2 -14    8.99    9.24  51
  10   1  -9   57.96    8.12  51
  10   2  -8   20.99    7.86  51
  11   1 -12    0.85    9.30  51
  11   2 -11    0.95    9.29  51
  11   5 -10   -3.24    9.53  51
 -10   2 -18    3.65    6.67  51
 -10   3 -17    1.29    6.61  51
 -10   5 -17    2.93    6.87  51
  -9   4 -13    3.19    5.41  51
  -9   6 -13    9.58    6.78  51
  -9   7 -14    3.73    6.70  51
  -7   6  -7    4.21    5.24  51
  -7   9 -10   10.01    7.08  51
  -6  -1  -9    7.57    5.47  51
  -6   7  -5   61.73    6.03  51
  -6   8  -6    4.38    5.39  51
  -6   9  -7    4.10    6.61  51
  -5  11  -8    5.91    6.90  51
  -4   3  -1   -0.49    4.54  51
  -3  -8 -29   43.30    7.58  51
  -3   8  -1   25.40    5.49  51
  -3   9  -2   28.24    5.79  51
  -3  12  -7   -7.52    8.23  51
  -2   8   0  214.29    7.34  51
  -2   9  -1  136.98    6.82  51
  -2  12  -6   14.35    6.87  51
  -1  -8 -25   73.67    7.50  51
  -1  12  -5    1.08    6.67  51
   0  -8 -24   -0.52    5.36  51
   0  -6 -14   18.27    5.52  51
   0  -3  -5  874.41   15.45  51
   1  -7 -18  130.75    6.83  51
   1  -5 -10  200.63    7.00  51
   1  10  -1   31.31    5.95  51
   2  -8 -24   14.50    6.77  51
   5  -8 -27    2.97    6.56  51
   6  -7 -23    2.79    6.49  51
   6  -6 -18   12.15    5.48  51
   6  -2  -6    1.29    5.38  51
   7  -7 -26    0.03    6.77  51
   7  -5 -16    0.43    5.39  51
   8   0  -6   62.26    6.10  51
   9  -5 -22    0.60    6.71  51
   9  -3 -14   -3.78    5.33  51
  11  -1 -16   -1.67    6.58  51
  -5  -7 -28   -2.35   11.52  51
   5   6   1   11.38    9.39  51
 -10   1 -19   21.45    9.45  52
 -10   4 -16   -3.64    9.65  52
  -9  -2 -21  107.64   11.24  52
  -9   5 -12    1.39    9.32  52
  -8   1 -11  206.13    9.72  52
  -8   2 -10   12.76    7.63  52
  -8   5  -9    0.00    7.54  52
  -7   5  -6   -2.29    7.44  52
  -6   4  -4   47.16    7.72  52
  -6   6  -4   14.11    7.58  52
  -6  10  -8   -5.04    9.38  52
  -5   1  -4  137.41    7.95  52
  -5   2  -3  149.37    7.83  52
  -5   5  -2   68.10    7.90  52
  -4  -7 -25    3.18    9.23  52
  -4  -1  -5 1146.52   21.80  52
  -4   7  -1  100.18    8.08  52
  -4   8  -2    3.47    7.49  52
  -4   9  -3   17.21    7.62  52
  -3   7   0    1.52    7.36  52
  -3  10  -3    4.58    7.56  52
  -2  -7 -21    4.16    7.48  52
  -2  -6 -16   76.45    8.52  52
  -2   7   1   18.98    7.45  52
  -2  10  -2   47.26    8.03  52
  -1  -6 -15   84.52    8.27  52
  -1   3   2 2147.87   22.07  52
  -1   8   1  157.37    8.77  52
  -1   9   0    3.32    7.57  52
  -1  10  -1   38.03    8.02  52
   0  -7 -19    6.12    7.54  52
   0  12  -4    4.99    9.68  52
   1   4   3  365.58   11.67  52
   1  11  -2   -1.36    9.43  52
   2  -6 -14  140.50    8.72  52
   2  -3  -5  552.70   11.69  52
   2   5   3  141.40    8.81  52
   2  12  -4   -4.73    9.64  52
   3  -8 -25   10.04    9.36  52
   3   7   2   37.28    8.07  52
   3  10  -1    1.87    7.63  52
   4  -8 -26    1.05    9.40  52
   4  -2  -4  332.79    9.66  52
   4  11  -3    5.91    9.61  52
   5  -7 -22    1.25    8.36  52
   5  -6 -17  137.21    8.55  52
   5  -2  -5  100.94    7.14  52
   5  11  -4    0.32    9.42  52
   7  -6 -21    0.46    9.18  52
   7  -4 -13   43.34    7.97  52
   7  -3 -10   62.69    7.92  52
   7  -1  -6   80.97    8.15  52
   8  -6 -24   10.46    9.32  52
   8  -5 -19   -7.47    9.30  52
   8  -2 -10   12.41    7.55  52
   8   1  -5    3.02    7.47  52
   8   2  -4    2.72    7.43  52
   8   5  -3   50.13    8.84  52
   9  -1 -10  121.93    8.51  52
   9   4  -5   43.16    8.26  52
  10  -4 -22    7.40    9.57  52
  10  -1 -13   -1.82    9.20  52
  11  -2 -19   -4.13    9.71  52
 -10  -1 -23   35.15    7.60  52
  -9   2 -13    6.28    5.37  52
  -9   3 -12    2.25    5.33  52
  -9   7 -12    2.11    6.78  52
  -8   3  -9   10.28    5.30  52
  -8   7  -9    6.40    6.47  52
  -8   8 -10   -2.79    6.78  52
  -8   9 -11   13.51    6.98  52
  -7   1  -8  159.54    7.17  52
  -7   2  -7    9.87    5.37  52
  -7   8  -7   11.48    6.44  52
  -7   9  -8    5.02    6.62  52
  -5   0  -5  894.87   14.60  52
  -5   3  -2  196.81    6.74  52
  -5   7  -2    6.78    5.32  52
  -5   8  -3   51.62    5.78  52
  -5   9  -4    7.17    5.39  52
  -4  10  -4    9.23    6.39  52
  -3   4   1  424.97    8.77  52
  -3   6   1   -2.42    5.35  52
  -3  11  -4   38.31    6.99  52
  -2  -8 -28   19.34    6.85  52
  -2   4   2  117.90    6.19  52
  -2  11  -3    0.22    6.58  52
  -1  -7 -20  190.65    7.78  52
  -1   7   2  249.98    7.81  52
   0  -5 -11  151.67    6.68  52
   0   2   2   88.81    8.69  52
   0   5   3  344.02    8.89  52
   0   9   1  102.67    6.59  52
   1  -8 -25   11.18    6.45  52
   1  -2  -3 3261.63   29.88  52
   1   6   3   44.75    5.11  52
   2  -7 -19  105.47    6.44  52
   2  -5 -11  103.35    5.62  52
   2  -4  -8  113.24    5.98  52
   2   9   1   -0.56    5.30  52
   3  -7 -20  176.40    7.16  52
   3  -6 -15   10.99    5.42  52
   4  -8 -28   -2.88    6.68  52
   4  -7 -21    4.18    5.30  52
   4  -6 -16   -0.55    5.61  52
   5  -8 -29    2.58    6.62  52
   6  -7 -25   -4.15    6.71  52
   6  -5 -15    5.54    5.38  52
   6  -3  -9   13.82    5.43  52
   8  -4 -16  108.62    6.36  52
   8  -3 -13   30.68    5.65  52
   9  -5 -24    4.77    6.79  52
   9  -4 -19   -1.68    6.57  52
   9  -3 -16   57.24    6.30  52
   9  -2 -13    3.58    5.38  52
   9   0  -9   11.98    5.53  52
  10  -3 -19    7.61    6.55  52
  10  -2 -16    4.62    6.46  52
  11   0 -15    9.41    6.70  52
  11   4 -11    3.07    6.83  52
  -6  -6 -26   -0.92   11.48  52
  -4  -4 -12  174.85   14.38  52
   6   4   0    2.05    9.07  52
   7  10  -5    2.21   11.92  52
  10   6  -8   -3.33   11.68  52
 -10   0 -20    0.79    9.33  53
 -10   5 -15   11.29    9.87  53
  -9  -1 -18    1.91    7.57  53
  -9   1 -14    1.33    7.61  53
  -9   4 -11    7.48    7.62  53
  -9   6 -11    6.20    9.30  53
  -8   0 -12   75.19    8.53  53
  -8   4  -8    5.15    7.49  53
  -8   6  -8   11.60    7.69  53
  -7   0  -9    1.59    7.42  53
  -7   3  -6   20.21    7.66  53
  -7   7  -6    1.28    7.39  53
  -7  10  -9  -12.13   10.59  53
  -6   5  -3   10.99    7.56  53
  -5  10  -5   -1.45    9.29  53
  -4  -6 -20   50.32    8.54  53
  -4   4   0    1.84    5.98  53
  -4   6   0   -0.41    7.38  53
  -4  11  -5   -1.34    9.53  53
  -3  -8 -31   -0.31    9.56  53
  -3  -5 -14   64.80    8.66  53
  -2   6   2   15.63    6.14  53
  -1  -8 -27    5.25    9.29  53
  -1  11  -2   -1.71    9.26  53
   0  -8 -26   10.05    9.13  53
   0  -4  -8  684.80   13.40  53
   0   8   2    6.11    7.39  53
   0  10   0   -0.98    7.79  53
   1  -6 -15   46.57    7.85  53
   1  12  -3    5.98    9.61  53
   2  -8 -26   28.92    9.39  53
   2   0   0 5742.65   51.47  53
   2   8   2   24.68    7.75  53
   2  10   0  308.20   10.88  53
   3  -8 -27    2.73    9.18  53
   3  -3  -6  285.54    9.16  53
   3  11  -2  138.32   11.09  53
   4   6   2   58.55    8.66  53
   5  -5 -14   43.54    7.80  53
   6  -6 -20    3.84    7.50  53
   6  -4 -12   57.59    8.12  53
   6  -1  -5   37.24    6.40  53
   7  -6 -23  -12.54    9.30  53
   7  -5 -18  168.29    8.62  53
   7   0  -5   73.97    8.08  53
   7   3  -2    3.23    7.46  53
   8  -6 -26   -0.60    9.47  53
   8  -5 -21   -1.88    9.16  53
   9   1  -8    4.84    7.47  53
   9   3  -6    0.79    7.46  53
  10   0 -12   13.46    7.81  53
  10   4  -8   -4.36    9.32  53
  11  -1 -18   13.28    9.65  53
  11   1 -14   -2.22    9.50  53
  11   3 -12    1.90    9.44  53
 -10   2 -16    5.31    6.62  53
 -10   3 -15   10.37    6.66  53
 -10   4 -14   14.71    6.97  53
 -10   6 -14   14.30    6.80  53
  -7   4  -5   72.78    5.95  53
  -7   6  -5  113.19    6.32  53
  -6   2  -4  370.87    9.05  53
  -6   7  -3   30.41    5.61  53
  -6   8  -4    0.81    5.39  53
  -6   9  -5   -1.78    6.62  53
  -6  10  -6    3.35    6.59  53
  -5   4  -1    3.99    5.21  53
  -5   6  -1   37.71    5.66  53
  -5  11  -6    3.98    6.76  53
  -3  -7 -24   49.80    6.34  53
  -3  12  -5   -3.43    6.85  53
  -2  12  -4   -1.81    6.76  53
  -1  -5 -12  103.42    6.19  53
  -1  -3  -6 2071.54   26.21  53
  -1   6   3  100.37    5.76  53
  -1  12  -3    3.91    6.65  53
   0   7   3   20.18    5.41  53
   0  11  -1   18.36    6.82  53
   1  -8 -27   -0.53    6.54  53
   1  -7 -20   17.63    5.35  53
   2  11  -1    2.20    6.82  53
   3  -8 -29    0.08    6.66  53
   3  -5 -12  167.51    7.00  53
   3  -4  -9    4.50    4.64  53
   3  -1  -2  115.05    7.33  53
   4  -8 -30    1.93    6.78  53
   4  -7 -23   44.79    6.03  53
   4  -5 -13    5.10    5.34  53
   4  -4 -10   29.43    4.59  53
   4  -3  -7    9.03    4.52  53
   5  -7 -24   10.58    6.77  53
   5  -6 -19    2.92    5.27  53
   5  -4 -11  184.51    7.08  53
   5  -3  -8   21.24    4.45  53
   6  -7 -27   12.16    6.87  53
   7  -4 -15   13.88    5.35  53
   7  -2  -9   42.94    5.67  53
   8  -1  -9   44.57    5.84  53
   9  -4 -21    9.90    6.52  53
   9   2  -7   -0.42    5.25  53
  10  -3 -21    2.97    6.65  53
  10  -1 -15   42.77    6.88  53
  10   1 -11    0.57    5.31  53
  10   3  -9    4.00    6.60  53
  11   2 -13    7.77    6.70  53
  -8  -4 -24   19.20   15.50  52
   9   7  -6    2.68   13.28  53
  -9  -3 -24    4.70   11.42  53
  -7  -3 -16  395.70   17.85  53
  -5  -5 -18   32.05   10.29  53
 -10   1 -17   -6.12    9.36  54
  -9   0 -15   33.47    8.03  54
  -9   5 -10    1.29    9.27  54
  -9   8 -11  -11.59   10.60  54
  -8  -2 -16    0.36    7.68  54
  -8   5  -7    1.84    7.45  54
  -8   8  -8   -8.38    9.32  54
  -8   9  -9   -2.80    9.49  54
  -7  -2 -13   62.51    8.92  54
  -6   1  -5   35.68    6.45  54
  -6   3  -3   16.07    7.51  54
  -5  -7 -30    6.82    9.56  54
  -5  -6 -23   -0.14    7.57  54
  -4  -7 -27   14.07    9.68  54
  -4   9  -1   11.46    7.68  54
  -3   8   1   24.72    7.62  54
  -3   9   0    1.39    7.56  54
  -3  10  -1   23.39    7.90  54
  -2  -8 -30    6.86    9.65  54
  -2  -5 -13   20.75    8.00  54
  -2   9   1  154.04    8.70  54
  -2  10   0   10.16    7.73  54
  -1  -8 -29   -0.43    9.25  54
  -1  -4  -9   62.04    7.66  54
  -1   4   3    1.78    6.95  54
   0  -8 -28   20.34    9.38  54
   0  -7 -21   -1.01    7.46  54
   0  -6 -16  133.29    8.79  54
   1   9   2   54.64    8.12  54
   2  -8 -28   11.96    9.65  54
   2  -7 -21   -2.40    7.52  54
   2  -6 -16  153.13    8.72  54
   2   7   3    3.15    7.42  54
   3  -7 -22  186.84    8.94  54
   3  -6 -17  227.88    9.35  54
   3   6   3    8.92    7.73  54
   3  12  -3   -9.44    9.73  54
   4  -6 -18  803.33   12.75  54
   4  -1  -3  363.17   10.32  54
   5  -7 -26  -13.74    9.36  54
   5  -1  -4  123.87    7.79  54
   6  -7 -29   12.44    9.46  54
   6  -6 -22   -6.64    7.58  54
   6  -5 -17   -3.07    7.55  54
   7  -6 -25   -5.90    9.28  54
   7  -3 -12   11.74    7.55  54
   7   1  -4   74.38    8.27  54
   7   2  -3   74.62    8.43  54
   8  -5 -23    0.11    9.34  54
   8  -4 -18   15.95    7.68  54
   9  -3 -18   18.45    9.38  54
   9  -1 -12    9.40    7.59  54
  10  -2 -18   -4.04    9.26  54
  10   2 -10    1.39    8.36  54
  11   0 -17    3.49    9.33  54
 -11   3 -18    0.08    6.82  54
 -10   5 -13    0.87    6.66  54
  -9   2 -11   10.89    5.45  54
  -9   3 -10    4.67    5.34  54
  -9   6  -9    4.68    6.51  54
  -9   7 -10   16.87    6.79  54
  -8   2  -8  158.71    7.08  54
  -8   3  -7   -0.31    5.25  54
  -8   7  -7   12.48    6.60  54
  -7   5  -4   -1.26    5.28  54
  -7   7  -4   -1.09    5.30  54
  -7   8  -5   -3.84    6.49  54
  -7   9  -6    7.24    6.49  54
  -7  10  -7   18.42    6.86  54
  -6   4  -2   56.93    5.79  54
  -6   6  -2   35.24    5.59  54
  -5   8  -1   17.33    5.49  54
  -5   9  -2   76.80    6.07  54
  -5  10  -3    5.16    6.68  54
  -4   5   1    4.76    5.31  54
  -4   7   1   94.62    5.99  54
  -4   8   0   96.84    6.12  54
  -4  10  -2   20.70    6.70  54
  -4  11  -3    8.66    6.71  54
  -3   5   2  387.84    8.09  54
  -3   7   2    1.86    5.34  54
  -3  11  -2   13.63    6.76  54
  -2  -7 -23   24.11    5.74  54
  -2   5   3  681.75   10.47  54
  -2   8   2   24.56    5.36  54
  -2  11  -1    1.31    6.59  54
  -1  -7 -22    4.24    5.31  54
  -1   9   2    4.26    5.31  54
   0   3   3 1520.40   20.37  54
   0  12  -2    8.84    6.83  54
   1  -8 -29   -5.17    6.68  54
   1  -5 -12   98.06    5.80  54
   1   8   3    6.22    5.43  54
   1  10   1   32.48    5.92  54
   2  -8 -30   10.76    6.85  54
   3  -8 -31    4.82    6.59  54
   4  -7 -25   42.26    6.80  54
   5  -5 -16   14.41    5.39  54
   6  -4 -14   49.24    5.85  54
   6  -2  -8  171.09    6.95  54
   6   0  -4   18.53    4.84  54
   7  -5 -20    2.21    5.31  54
   8  -3 -15   71.96    6.31  54
   8  -2 -12   19.73    5.60  54
   8   0  -8  140.03    6.90  54
   9  -4 -23    0.03    6.59  54
   9  -2 -15    0.52    5.30  54
  10  -3 -23   -3.56    6.91  54
  10   0 -14   23.89    6.78  54
  11  -1 -20   -0.87    6.77  54
  11   1 -16    5.59    6.55  54
  10   7  -9    0.88   11.72  54
 -11   2 -19   -7.10    9.77  55
 -10  -1 -21   11.09    9.80  55
 -10   0 -18    4.20    9.29  55
 -10   6 -12   12.71    9.53  55
  -9   1 -12   14.27    7.69  55
  -9   4  -9   -0.48    7.51  55
  -8  -1 -13    0.55    7.63  55
  -8   1  -9   50.75    8.03  55
  -8   4  -6   43.26    7.87  55
  -8   6  -6    3.77    7.52  55
  -7  -1 -10   18.42    7.69  55
  -6   0  -6  311.28   10.09  55
  -6   9  -3    0.20    9.21  55
  -5  -1  -6   33.27    7.14  55
  -5   5   0   -0.41    7.28  55
  -5   7   0    1.18    7.40  55
  -5  11  -4    3.15    9.44  55
  -3  -6 -19   31.89    7.95  55
  -3  -4 -11   14.18    6.54  55
  -3  12  -3    7.05    9.60  55
  -2  -8 -32    4.05    9.67  55
  -2  -6 -18    6.49    7.59  55
  -2  -4 -10 1627.63   23.18  55
  -2  -3  -7   11.31    7.02  55
  -2   7   3   75.11    8.09  55
  -1  -8 -31    4.77    9.34  55
  -1  -6 -17  167.23    9.25  55
  -1   8   3   45.15    7.74  55
  -1  10   1   36.75    8.02  55
  -1  11   0    3.05    9.21  55
   0  -8 -30   -4.75    9.44  55
   0   6   4   20.37    6.60  55
   1  -7 -22   27.47    7.64  55
   1  -4  -9  154.21    8.21  55
   1  -3  -6   95.86    8.30  55
   1   5   4  128.52    8.19  55
   1  11   0   -2.03    9.38  55
   2  -7 -23    5.19    7.50  55
   2  -2  -4  292.28   11.16  55
   2  12  -2    3.25    9.52  55
   3  -7 -24   -6.26    7.63  55
   4   9   1   10.97    7.73  55
   4  10   0   56.77   10.05  55
   5  -7 -28   16.04    9.25  55
   5  -6 -21    5.23    7.45  55
   6  -6 -24   69.12    9.48  55
   6  -3 -11   26.69    7.59  55
   7  -6 -27   -6.67    9.44  55
   7  -4 -17   14.00    7.62  55
   7  -1  -8  164.17    8.80  55
   8  -5 -25   -2.76    9.29  55
   8  -4 -20   -1.15    8.46  55
   8   4  -4   22.87    7.86  55
   9   0 -11   49.90    7.94  55
   9   5  -6    1.19    7.53  55
  10  -2 -20    7.45    9.28  55
  10  -1 -17    0.39    9.20  55
  10   5  -9    3.08    9.53  55
  11   4 -13   -2.00    9.54  55
 -10   2 -14    4.96    6.69  55
 -10   3 -13    5.18    6.63  55
 -10   4 -12   -0.83    6.55  55
  -9   5  -8   25.47    5.72  55
  -9   8  -9   -4.09    6.70  55
  -8   8  -6    2.69    6.61  55
  -8   9  -7   -3.18    6.72  55
  -7   2  -5   18.18    5.49  55
  -7   3  -4   15.84    5.38  55
  -7   6  -3   16.30    5.37  55
  -6   5  -1    8.51    5.31  55
  -6   8  -2    4.32    5.34  55
  -6  10  -4   -7.07    6.76  55
  -4   2   0   12.17    4.75  55
  -3  -7 -26   61.72    7.33  55
  -3   2   1  264.01    8.34  55
  -2  12  -2    0.93    6.74  55
   0  -7 -23    1.33    5.28  55
   1  -8 -31   -0.21    6.64  55
   1  -6 -17  357.84    8.58  55
   1  12  -1    1.82    6.63  55
   2  -8 -32   10.42    6.81  55
   2  -6 -18   39.76    5.81  55
   2  -5 -13    1.92    5.35  55
   3  -6 -19    6.35    5.41  55
   3  -5 -14   14.44    5.38  55
   4  -7 -27    6.15    6.39  55
   4  -6 -20   75.77    6.02  55
   4  -5 -15   62.25    5.92  55
   5  -7 -30    0.15    6.77  55
   5  -4 -13    0.44    5.34  55
   5  -2  -7   88.91    5.57  55
   5   0  -3  322.77    9.02  55
   6  -5 -19   67.02    5.93  55
   6   1  -3   90.43    6.20  55
   7  -6 -29    3.17    6.67  55
   7  -5 -22   25.00    6.73  55
   7  -3 -14    3.34    5.24  55
   7  -2 -11    8.27    5.34  55
   8  -3 -17  170.95    7.19  55
   8  -1 -11  204.29    7.30  55
   8   1  -7    0.88    5.37  55
   9  -4 -25    4.84    6.58  55
   9  -3 -20   -0.57    6.55  55
   9  -2 -17   36.83    5.81  55
   9  -1 -14   -1.92    5.38  55
  10   1 -13    1.82    6.54  55
  11   0 -19    3.16    6.68  55
  11   2 -15   22.44    7.01  55
  11   3 -14    6.49    6.77  55
  -6  -5 -21    2.45   10.71  55
  -8  -3 -19  111.48   12.37  55
  -5  -7 -32    0.57   12.68  55
 -11   1 -20   -0.18    9.62  56
 -10  -2 -24    2.44    9.39  56
 -10   1 -15   42.10    9.84  56
 -10   5 -11    0.29    9.32  56
  -9  -2 -19    0.11    9.28  56
  -9  -1 -16   49.04    8.44  56
  -9   7  -8   26.36    9.62  56
  -8   5  -5    6.44    7.54  56
  -8   7  -5    3.88    9.32  56
  -7   1  -6   81.76    8.28  56
  -7   4  -3   26.29    7.61  56
  -7   9  -4    4.13    9.43  56
  -7  10  -5    1.56    9.60  56
  -6  -2 -10   36.44    8.53  56
  -6   7  -1   -5.88    7.50  56
  -5   2  -1  350.21    9.52  56
  -5   6   1   39.01    7.71  56
  -4  -7 -29   12.73    9.45  56
  -4   1  -1   66.94    7.41  56
  -4   3   1    2.37    6.39  56
  -4   6   2    8.60    7.44  56
  -3   1   0    1.31    7.80  56
  -3   3   2   85.31    7.31  56
  -3   6   3   22.53    7.53  56
  -2  -7 -25   58.73    8.28  56
  -1  -8 -33    2.75    9.74  56
  -1  -7 -24    0.10    7.54  56
  -1   5   4  438.45   10.29  56
  -1   7   4   81.37    8.08  56
  -1  12  -1    7.12    9.55  56
   0  -8 -32    6.85    9.38  56
   0  -5 -13   63.83    6.77  56
   0   4   4   57.10    7.29  56
   0   9   3   -1.24    7.56  56
   0  10   2   57.06    8.11  56
   0  11   1   23.23    9.49  56
   1  -8 -33    2.80    9.58  56
   1  -7 -24    2.25    7.52  56
   1   7   4   14.66    7.64  56
   2  -4 -10    1.43    6.35  56
   2   6   4  371.26   11.91  56
   3  -7 -26   10.37    8.39  56
   3  -2  -5 1228.87   15.79  56
   3   0  -1 4717.93   38.02  56
   3   9   2   87.23    8.66  56
   3  10   1    0.36    7.68  56
   3  11   0    1.14    9.56  56
   4  -4 -12  170.59    9.01  56
   4  -2  -6  428.27   10.22  56
   4   0  -2  421.16   11.68  56
   4   8   2   80.11    8.79  56
   4  11  -1   38.14   10.12  56
   5  -6 -23   24.66    7.60  56
   5  -3 -10   45.00    7.80  56
   5   9   0    1.52    7.55  56
   5  10  -1    2.83    9.31  56
   6  -6 -26   -6.45    9.19  56
   6   2  -2   13.22    6.33  56
   6   3  -1    2.13    7.59  56
   8  -5 -27   -0.55    9.52  56
   8  -2 -14  480.38   11.12  56
   8   2  -6    7.84    7.48  56
   8   3  -5    3.82    7.35  56
   9   1 -10  246.99    9.88  56
   9   4  -7   10.44    7.63  56
  10   2 -12    2.03    9.21  56
  10   4 -10   10.45    9.33  56
 -11   2 -17    2.61    6.85  56
 -11   3 -16   -0.48    6.81  56
 -11   4 -15    6.54    6.75  56
 -10   6 -10    3.61    6.65  56
  -9   0 -13   40.47    6.01  56
  -9   6  -7    2.59    6.50  56
  -8   0 -10   88.75    6.62  56
  -7   5  -2   20.07    5.43  56
  -7   7  -2    0.29    5.31  56
  -7   8  -3   15.87    6.47  56
  -5   1  -2  198.18    7.42  56
  -5   3   0    1.50    4.35  56
  -5   9   0    2.09    5.38  56
  -5  10  -1   10.16    6.55  56
  -5  11  -2    1.41    6.60  56
  -4   4   2   -0.82    4.28  56
  -4   8   2    0.83    5.31  56
  -4   9   1   11.09    5.46  56
  -4  10   0   60.31    7.08  56
  -4  11  -1    4.10    6.53  56
  -3   4   3   19.39    4.74  56
  -3   8   3   -2.42    5.29  56
  -3   9   2   33.87    5.53  56
  -3  10   1   12.11    5.69  56
  -3  11   0   -3.11    6.64  56
  -2   2   2 9704.59   44.76  56
  -2   3   3  402.30    9.59  56
  -2   6   4  135.43    6.73  56
  -2   9   3   46.83    5.87  56
  -2  10   2   43.76    5.89  56
   0  -8 -34   34.56    7.39  56
   0  -6 -18   -0.36    5.34  56
   0   8   4   -0.34    5.33  56
   2  -7 -25    3.03    5.25  56
   2  -3  -7 1019.07   13.69  56
   2  10   2   67.09    6.51  56
   3  -4 -11  400.38    8.42  56
   3  -3  -8 1491.40   15.15  56
   4  -7 -29    0.80    6.48  56
   4  -6 -22   -2.57    5.33  56
   4  -3  -9   16.03    4.63  56
   5  -7 -32   23.32    6.82  56
   5  -5 -18   29.64    5.59  56
   6  -5 -21   11.68    5.42  56
   6  -4 -16   15.59    5.56  56
   6  -1  -7    0.95    4.32  56
   7  -5 -24   -1.57    6.53  56
   7  -4 -19   -0.90    5.29  56
   7   0  -7   -3.36    5.33  56
   8  -5 -29   10.82    6.72  56
   8  -4 -22   19.42    6.72  56
   9  -4 -27    0.77    6.88  56
   9  -3 -22    1.50    6.47  56
   9   2  -9    3.78    5.34  56
  10  -2 -22   23.03    6.67  56
  10  -1 -19   11.60    6.75  56
  10   0 -16    2.16    6.65  56
  10   3 -11    0.06    6.55  56
  11   0 -21    2.76    6.78  56
  11   1 -18   15.09    6.93  56
  -6  -3 -13   37.39   13.16  55
   9   8  -7    0.51   14.96  55
  -3  -3  -8 1564.83   37.54  56
  -6  -6 -28    9.63   11.55  56
  -4  -6 -22    3.74    9.26  56
   2   3   3  888.10   24.78  56
   3   4   3  996.35   26.25  56
 -11   0 -21    1.19   10.75  57
 -10   3 -11   23.94    9.44  57
 -10   4 -10    7.91    9.32  57
  -9   2  -9   47.61    8.20  57
  -9   3  -8   16.03    7.53  57
  -9   4  -7    3.99    7.59  57
  -9   8  -7   -2.09    9.48  57
  -8   6  -4    8.00    7.67  57
  -8   9  -5   -6.21    9.41  57
  -7   0  -7    3.26    7.38  57
  -6   6   0   -2.65    7.43  57
  -6   9  -1   64.12    9.60  57
  -6  10  -2    8.84    9.22  57
  -5  -6 -25   12.90    7.91  57
  -5   4   1    2.88    7.51  57
  -5   8   1   20.11    7.66  57
  -4  -5 -17   14.89    7.96  57
  -3  -7 -28   12.97    9.54  57
  -3  12  -1    3.53    9.44  57
  -2   1   1 3249.48   31.34  57
  -2  11   1    7.14    9.30  57
  -1  -5 -14   47.48    8.08  57
   0  -7 -25   33.73    7.82  57
   0  -2  -4   36.05    9.82  57
   0  12   0   50.93   10.24  57
   1  -6 -19    5.88    7.40  57
   1  -5 -14  217.93    9.48  57
   1  -1  -2 2353.31   31.06  57
   2   9   3   62.60    8.17  57
   2  11   1    4.34    9.45  57
   3  -7 -28    3.46    9.16  57
   3   8   3   72.63    8.45  57
   3  12  -1   11.45    9.67  57
   4  -7 -31    7.10    9.53  57
   4  -5 -17  447.37   10.66  57
   5  -6 -25   10.76    7.55  57
   5   1  -2    3.16    6.44  57
   5   8   1   24.88    8.09  57
   5  11  -2   40.22   10.21  57
   6  -6 -28   13.11    9.15  57
   6  -3 -13   14.20    7.64  57
   6  -2 -10    3.88    7.37  57
   8  -3 -19   65.41    8.21  57
   8   0 -10   90.06    8.32  57
   9  -2 -19   20.91    9.37  57
   9   0 -13   35.52    7.88  57
   9   3  -8   10.91    7.63  57
  11   2 -17   17.06    9.51  57
 -11   1 -18   12.42    7.01  57
 -10   0 -16    3.12    6.70  57
 -10   2 -12   21.33    6.75  57
 -10   5  -9    5.46    6.56  57
 -10   7  -9   -0.46    6.74  57
  -9   5  -6   -0.36    5.42  57
  -9   7  -6   -5.67    6.74  57
  -8   2  -6    0.33    5.37  57
  -8   3  -5   18.12    5.51  57
  -8   4  -4  116.51    6.46  57
  -8   8  -4    1.62    6.54  57
  -7   6  -1    7.02    5.33  57
  -7   9  -2   19.58    6.58  57
  -7  10  -3    9.86    6.70  57
  -6   2  -2  201.18    6.78  57
  -6   3  -1   82.65    6.04  57
  -6   4   0    6.39    5.24  57
  -6   8   0   30.41    5.65  57
  -5   5   2   57.51    5.70  57
  -5   7   2    5.47    5.24  57
  -4  -7 -31    1.36    6.68  57
  -4   5   3    9.32    5.37  57
  -4   7   3   -3.25    5.31  57
  -3  -6 -21   11.04    5.53  57
  -3   7   4   30.57    5.47  57
  -2  -7 -27   52.48    6.35  57
  -2   4   4  154.18    6.60  57
  -2   8   4    1.16    5.24  57
  -2  12   0   21.26    6.97  57
  -1  -7 -26    2.26    5.28  57
  -1  -6 -19  115.45    6.86  57
  -1   6   5  180.09    6.66  57
  -1   9   4   96.89    6.20  57
  -1  10   3   10.01    5.39  57
  -1  11   2   -3.57    6.66  57
   0  -4 -10   -0.41    4.57  57
   0   7   5   70.98    6.15  57
   1  -7 -26    3.36    5.39  57
   1  10   3  145.24    7.23  57
   2  -7 -27    3.70    5.45  57
   2  -6 -20   -1.52    5.25  57
   2  -5 -15    8.91    5.33  57
   2   8   4    2.80    5.33  57
   2  12   0    0.70    6.78  57
   3  -6 -21   27.77    5.59  57
   3  -5 -16    2.73    5.27  57
   5  -5 -20  125.89    6.46  57
   5  -4 -15  149.02    6.76  57
   6  -6 -30   -0.35    6.72  57
   6  -5 -23    0.91    5.24  57
   7  -5 -26   12.10    6.64  57
   7  -4 -21   54.38    6.01  57
   7  -3 -16  174.29    7.03  57
   7  -1 -10   29.88    5.50  57
   8  -4 -24    8.12    6.45  57
   8  -2 -16    8.25    5.37  57
   9  -3 -24    3.69    6.70  57
   9  -1 -16    0.47    5.25  57
  10  -2 -24    7.71    6.63  57
  10   1 -15   38.32    6.97  57
  11   3 -16    6.58    6.67  57
   8   6  -4    3.27   10.59  57
   6   9  -1    3.76   11.24  57
   6  10  -2    5.09   11.41  57
   7   5  -2   10.23    9.23  57
  10   6 -10    3.57   11.52  57
 -11   3 -14    9.39    9.51  58
 -11   4 -13   -4.96    9.62  58
 -10  -1 -19    6.37    9.48  58
  -9   1 -10  121.67    8.93  58
  -8   1  -7   21.69    7.67  58
  -8   5  -3   11.73    7.37  58
  -8   7  -3   34.97    9.28  58
  -7   8  -1   -7.71    9.26  58
  -6  -1  -7    1.63    7.62  58
  -6   1  -3   44.32    6.68  58
  -6   7   1    0.92    7.39  58
  -4   0  -2  424.55   12.20  58
  -3  -5 -16    6.55    7.76  58
  -3   0  -1 4785.67   39.32  58
  -3   5   4    0.49    6.18  58
  -2  -6 -20  100.59    8.77  58
  -2  -5 -15   90.72    8.76  58
  -1  12   1   16.32    9.45  58
   0  -3  -7   13.74    7.25  58
   0   5   5  937.99   14.10  58
   1   6   5   34.69    6.55  58
   1   9   4   13.76    7.55  58
   1  11   2   12.46    9.29  58
   1  12   1   -0.06    9.47  58
   3  -7 -30   -2.92    9.23  58
   4  -7 -33    2.16    9.50  58
   4  -6 -24   -4.28    7.56  58
   4   1  -1 1318.63   20.98  58
   5  -6 -27   24.35    9.52  58
   5  -1  -6    2.40    6.13  58
   5   2  -1  646.18   15.87  58
   6  -6 -32   11.90    9.58  58
   6  -4 -18  141.74    8.37  58
   7  -5 -28   17.24    9.16  58
   7  -2 -13  364.68   10.34  58
   7   1  -6    2.61    7.32  58
   8  -4 -26   26.71    9.22  58
   8  -1 -13   32.07    8.01  58
  10  -1 -21    7.39    9.17  58
  10   0 -18   -2.22    9.28  58
  11   1 -20   -2.43    9.57  58
  11   4 -15   14.59   10.08  58
 -11   2 -15    7.95    6.81  58
 -10   1 -13   -0.37    6.57  58
 -10   6  -8   13.87    6.77  58
  -9   6  -5    1.07    6.48  58
  -9   8  -5    2.16    6.60  58
  -8   6  -2   26.87    5.65  58
  -8   9  -3   11.47    6.48  58
  -7   2  -3    3.46    5.26  58
  -7   3  -2   41.46    5.59  58
  -7   4  -1   -2.80    5.22  58
  -7   7   0    1.84    5.17  58
  -6   5   1   11.48    5.31  58
  -6  10   0   45.06    7.11  58
  -5   0  -3  336.10    9.64  58
  -5   9   2   71.80    6.06  58
  -5  10   1    3.06    6.67  58
  -5  11   0   -0.90    6.70  58
  -4   6   4   18.34    5.32  58
  -4   9   3   11.40    5.52  58
  -4  10   2   16.41    6.86  58
  -4  11   1    5.45    6.65  58
  -3  -7 -30   12.71    6.64  58
  -3   9   4   15.69    5.52  58
  -3  10   3   -1.90    5.43  58
  -3  11   2   12.38    6.75  58
  -2   5   5  256.90    7.28  58
  -2   7   5   11.43    5.35  58
  -1  -7 -28   10.37    6.61  58
  -1   8   5   -0.62    5.31  58
   0  -7 -27    0.93    5.30  58
   0  -6 -20    6.07    5.29  58
   0  10   4    0.95    5.32  58
   1  -7 -28   -3.29    6.48  58
   1  -4 -11   98.31    5.99  58
   1   8   5    9.30    5.42  58
   2  -7 -29    1.50    6.43  58
   3  -7 -32    0.20    6.68  58
   3  -6 -23    5.77    5.34  58
   4  -6 -26    0.91    5.33  58
   4  -5 -19   -2.28    5.33  58
   4  -4 -14  296.29    8.01  58
   5  -6 -29    8.45    6.70  58
   5  -3 -12  658.78   10.25  58
   5  -2  -9   25.79    4.62  58
   6  -5 -25    5.36    5.51  58
   6   0  -6  285.17    8.03  58
   7  -5 -30    0.95    6.86  58
   8  -3 -21    6.71    5.31  58
   8   1  -9   37.21    5.78  58
   9  -3 -26    1.60    6.54  58
   9  -2 -21   -1.97    6.47  58
   9   1 -12   10.96    5.53  58
  10   2 -14   -1.28    6.41  58
  11   2 -19    3.22    6.88  58
   9   6  -7    9.09   11.47  58
 -11   0 -19   -3.65    9.83  59
 -10  -2 -22   19.71    9.88  59
 -10   3  -9   54.43    9.77  59
 -10   4  -8   78.88    9.97  59
 -10   7  -7    3.17    9.54  59
  -9  -1 -14    6.77    7.72  59
  -9   3  -6   15.46    7.55  59
  -9   4  -5    0.92    7.50  59
  -9   7  -4    8.59    9.38  59
  -8  -1 -11  168.52    9.94  59
  -8   8  -2   25.81    9.44  59
  -7   5   0    1.81    7.32  59
  -6  -6 -30   -0.02    9.53  59
  -6   9   1   43.71    9.71  59
  -5   6   3    0.71    7.37  59
  -5   8   3   50.80    7.88  59
  -4  -7 -33    3.10    9.56  59
  -4  -6 -24    0.72    7.58  59
  -4   8   4   22.43    7.61  59
  -3  12   1    3.56    9.64  59
  -2  -7 -29    1.56    9.18  59
  -2  10   4    2.47    7.54  59
  -2  11   3    3.79    9.30  59
  -1   2   3 3450.18   30.86  59
  -1   3   4 1815.24   20.21  59
   0  -5 -15  103.92    8.51  59
   0   9   5   13.49    7.44  59
   0  11   3   12.51    9.37  59
   0  12   2    9.74    9.61  59
   1  -6 -21   43.22    7.81  59
   2  -7 -31   17.72    9.62  59
   2  -6 -22    1.81    7.34  59
   2  -4 -12 1133.58   13.97  59
   2   4   4  335.36   12.84  59
   3  -7 -34    0.19    9.52  59
   3  -4 -13 1220.54   13.76  59
   3   1   0    0.79    7.85  59
   3   7   4   14.38    7.72  59
   4  -1  -5  405.06   10.46  59
   4   7   3   25.63    8.03  59
   5  -5 -22  178.79    8.82  59
   5  -4 -17   13.91    7.52  59
   5   3   0    0.06    6.09  59
   6  -3 -15   -1.87    7.61  59
   7  -4 -23   -1.03    7.53  59
   7  -3 -18   37.84    7.63  59
   7   2  -5   11.56    7.50  59
   8  -4 -28   -4.72    9.58  59
   9  -3 -28    2.50    9.63  59
   9  -1 -18   -0.22    7.54  59
   9   0 -15   30.26    7.77  59
  10  -1 -23   12.41    9.65  59
  10   1 -17   17.33    9.66  59
  10   3 -13   -2.86    9.27  59
  10   4 -12   23.04    9.65  59
  10   5 -11    2.74    9.41  59
 -11   1 -16    2.54    6.69  59
 -11   3 -12    3.78    6.76  59
 -11   4 -11    1.27    6.69  59
 -11   5 -10   12.02    6.68  59
 -10   2 -10   16.94    6.87  59
 -10   5  -7   -2.26    6.53  59
  -9   0 -11   42.35    6.00  59
  -9   2  -7  131.53    6.89  59
  -9   5  -4    2.85    5.47  59
  -8   7  -1    9.80    6.68  59
  -7   1  -4   16.65    5.52  59
  -7   9   0    2.17    6.61  59
  -7  10  -1    2.24    6.61  59
  -6   6   2   39.95    5.55  59
  -6   8   2    2.93    5.45  59
  -3  -7 -32    8.50    7.06  59
  -3   6   5   31.77    5.59  59
  -3   8   5   -0.81    5.30  59
  -2   9   5   -3.49    5.31  59
  -2  12   2    0.15    6.77  59
  -1  -7 -30   63.11    7.41  59
  -1  -6 -21   13.30    5.37  59
  -1  -4 -11  276.26    8.93  59
  -1   4   5 1122.67   14.39  59
  -1   7   6    1.68    5.19  59
   0  -7 -29   -0.53    6.66  59
   1  -7 -30   63.18    7.34  59
   1  -5 -16   97.14    6.36  59
   1  -3  -8   16.30    5.12  59
   2  -7 -33    6.39    6.84  59
   2  -5 -17  109.20    6.50  59
   2  -1  -3  282.33   10.65  59
   2   7   5   21.89    5.63  59
   3  -6 -25  167.53    7.05  59
   3  -5 -18   -0.92    5.27  59
   3  -1  -4 2126.79   21.24  59
   4  -6 -28    4.95    6.39  59
   4  -3 -11   16.14    4.50  59
   4  -2  -8   62.05    5.53  59
   5  -6 -33   -5.54    6.87  59
   5  -6 -31    2.77    6.58  59
   6  -5 -27   24.20    6.85  59
   6  -4 -20   47.43    5.73  59
   6  -2 -12    5.49    5.23  59
   6  -1  -9   22.23    5.64  59
   7  -5 -32   -2.94    6.68  59
   7  -4 -25    4.39    6.50  59
   7  -2 -15    6.55    5.50  59
   7   0  -9    2.89    5.16  59
   8  -4 -30    4.18    6.75  59
   8  -3 -23   -3.84    6.41  59
   8  -2 -18    7.03    5.24  59
   8  -1 -15  181.46    7.15  59
   8   0 -12   67.89    6.19  59
   8   2  -8   -0.28    5.34  59
   9  -2 -23   -0.45    6.60  59
   9   2 -11    0.66    5.30  59
  10  -1 -25    1.72    6.85  59
  10   0 -20   -0.98    6.67  59
  11   3 -18    2.06    6.98  59
  -9  -3 -22   21.81   13.91  59
  -8  -2 -14  138.16   11.79  59
   7   4  -3    2.46    9.02  59
 -11   2 -13    2.04    9.69  60
 -10  -1 -17   28.46    9.64  60
 -10   0 -14   25.18    9.63  60
 -10   6  -6    5.72    9.24  60
  -9  -2 -17   13.24    7.93  60
  -9   6  -3    0.62    9.20  60
  -9   8  -3    8.60    9.41  60
  -8   0  -8  156.19    9.25  60
  -8   2  -4    4.57    7.46  60
  -8   3  -3   70.63    8.12  60
  -8   4  -2   78.88    8.18  60
  -7  -1  -8   14.45    7.61  60
  -7   6   1   12.42    7.48  60
  -7   8   1    1.61    9.23  60
  -6   0  -4   23.68    6.71  60
  -5  -6 -27   34.55    9.98  60
  -5  -5 -20  123.10   10.37  60
  -5   3   2  214.68    8.10  60
  -5   4   3  236.76    9.22  60
  -5   7   4    3.29    7.46  60
  -4   3   3 1073.64   13.41  60
  -4   7   5   10.72    7.41  60
  -3  -6 -23   94.65    8.78  60
  -2  -7 -31    1.41    9.44  60
  -2  -6 -22   91.56    8.65  60
  -2   6   6   67.77    8.00  60
  -1  10   5    3.31    7.48  60
  -1  11   4   68.55    9.96  60
   0  -7 -31   21.18    9.66  60
   0  -6 -22    8.44    7.54  60
   0   6   6  323.88    9.42  60
   0   8   6   61.77    8.09  60
   1  -7 -32    9.88    9.46  60
   1  -2  -5 1861.18   22.88  60
   1   3   4 2158.30   28.49  60
   2  -7 -35    5.33    9.45  60
   2  -6 -24   23.81    7.66  60
   2  -3  -9    1.84    6.50  60
   2  10   4    2.36    7.76  60
   2  11   3    3.60    9.54  60
   3  -3 -10   41.89    7.06  60
   3   5   4  240.61   11.63  60
   3  10   3    1.04    7.67  60
   3  11   2  154.91   11.14  60
   3  12   1   -0.95    9.94  60
   4  -5 -21   84.87    8.18  60
   4  -4 -16   15.50    7.76  60
   4  10   2   10.74    9.45  60
   4  11   1   34.33   10.21  60
   5  -5 -24   20.70    7.73  60
   6  -5 -29   23.69    9.24  60
   6   1  -5  173.79    8.44  60
   7  -3 -20   98.14    8.19  60
   7  -1 -12    2.09    7.48  60
   7   3  -4   30.17    7.97  60
   8   5  -5    3.26    7.68  60
   9  -1 -20   41.35    9.42  60
   9   3 -10    9.58    7.79  60
   9   4  -9    7.40    7.74  60
   9   5  -8   20.21    8.11  60
  10   2 -16   25.86    9.41  60
 -10   7  -5    7.91    6.74  60
  -9   1  -8   -0.67    5.42  60
  -8   5  -1   25.13    5.44  60
  -8   9  -1    4.43    6.72  60
  -6   3   1   81.67    6.07  60
  -6   4   2   58.46    5.80  60
  -6   7   3   33.18    5.54  60
  -6  10   2    2.92    6.63  60
  -6  11   1    2.15    8.06  60
  -5   2   1  345.48    8.20  60
  -5   5   4    4.58    5.29  60
  -5   9   4    9.18    5.43  60
  -5  10   3   -2.01    6.82  60
  -5  11   2   -2.88    6.65  60
  -4   2   2  466.28    9.48  60
  -4   4   4  747.69   10.54  60
  -4  10   4    4.65    6.46  60
  -4  11   3    4.37    6.73  60
  -3  -7 -34    3.76    6.87  60
  -3   3   4   67.95    5.53  60
  -3   7   6   61.03    5.94  60
  -3  11   4   40.88    7.04  60
  -2  -7 -33    8.09    6.89  60
  -2   8   6    7.09    5.35  60
  -1  -7 -32    2.85    6.88  60
  -1  -5 -16   20.91    5.59  60
  -1   5   6   32.87    4.93  60
  -1   9   6    0.50    5.27  60
  -1  12   3    2.17    6.79  60
   0  -7 -33    7.95    6.85  60
   1  -7 -34   -1.78    6.72  60
   1  -6 -23   34.17    5.57  60
   1   7   6   75.61    6.25  60
   1  11   4   28.59    7.09  60
   2  -2  -6 2087.65   20.51  60
   2  12   2    4.26    6.68  60
   3  -6 -27    0.95    5.35  60
   3  -5 -20   -1.95    5.29  60
   3  -2  -7    9.78    4.84  60
   3   9   4   39.29    6.08  60
   4  -6 -30   -0.04    6.65  60
   5  -6 -35   -9.01    8.19  60
   5  -5 -26    1.19    5.31  60
   5  -4 -19   10.53    5.35  60
   5  -3 -14   60.98    6.05  60
   5   0  -5  850.82   12.94  60
   6  -5 -31    3.63    6.56  60
   6  -4 -22    2.19    5.34  60
   6  -3 -17   -1.59    5.32  60
   7  -4 -27   21.17    6.64  60
   8  -3 -25   -1.48    6.53  60
   8  -2 -20   -2.31    5.43  60
   8   3  -7    9.21    5.50  60
   9  -2 -25    8.22    6.62  60
   9   0 -17   16.80    5.52  60
   9   1 -14    6.88    5.35  60
  10   0 -22   29.80    7.09  60
  10   1 -19    7.44    6.71  60
  -7  -5 -26    2.94   13.30  60
  -7  -2 -11   13.19    9.64  60
 -11   4  -9    2.37    9.49  61
 -10   1 -11    1.69    8.48  61
 -10   3  -7    4.17    9.42  61
 -10   4  -6   18.17    9.68  61
 -10   5  -5   -4.71    9.29  61
  -9   7  -2    0.94    9.34  61
  -8   6   0   14.22    7.69  61
  -8   8   0   12.95    9.52  61
  -7   7   2    0.57    7.50  61
  -7  10   1   -4.68    9.45  61
  -6  -6 -32    3.67    9.96  61
  -6   2   0   46.34    6.55  61
  -6   5   3   11.82    7.50  61
  -6   9   3   11.37    9.16  61
  -4  -6 -26   41.07    8.40  61
  -4   5   5   76.18    8.01  61
  -4   9   5   45.16    7.87  61
  -3   2   3  884.32   13.99  61
  -3   4   5  670.30   11.37  61
  -3  10   5   18.66    8.49  61
  -3  12   3   11.10    9.72  61
  -2  -7 -35    0.91    9.67  61
  -2  -4 -12   19.08    6.88  61
  -2   0   0 5863.82   51.24  61
  -1  -7 -34    1.28    9.39  61
  -1  -6 -23    5.12    7.42  61
   0  -7 -35   12.57    9.44  61
   0  -4 -12  354.10   10.19  61
   1  -7 -36   14.54    9.78  61
   1   4   5  419.02   12.23  61
   1  10   5   13.66    7.82  61
   1  12   3   11.19    9.53  61
   2  -6 -26   75.62    8.09  61
   2   5   5   97.01    8.18  61
   2   9   5   -0.10    7.49  61
   3  -4 -15   16.70    7.80  61
   4  -6 -32   -4.33    9.26  61
   4  -5 -23    3.55    7.51  61
   4   2   0 1837.43   29.50  61
   4   9   3   69.26    8.80  61
   5  -2 -11   59.18    6.56  61
   7  -2 -17  116.72    8.41  61
   7   1  -8   14.14    7.52  61
   8  -3 -27   -6.24    9.38  61
   8  -1 -17  144.92    8.97  61
   8   1 -11  164.12    8.96  61
   8   4  -6   10.69    7.69  61
   9  -2 -27    2.63    9.43  61
  10   3 -15    1.42    9.27  61
  10   6 -12   23.20   10.06  61
 -11   0 -17   -3.65    6.87  61
 -11   1 -14    2.45    6.96  61
 -11   3 -10   22.38    7.07  61
 -11   5  -8   -1.77    6.69  61
 -10   6  -4    6.52    6.68  61
  -9   3  -4   39.84    5.80  61
  -9   4  -3   67.60    6.04  61
  -9   5  -2    2.12    5.35  61
  -8   1  -5    9.57    5.42  61
  -8   7   1   -1.34    6.87  61
  -7   0  -5   70.83    6.40  61
  -7   3   0    2.55    5.22  61
  -7   4   1    0.54    5.26  61
  -7   5   2   19.17    5.42  61
  -7   9   2   10.22    6.94  61
  -6   6   4    9.78    5.35  61
  -6   8   4    5.52    5.31  61
  -5   1   0   -1.26    4.55  61
  -5   6   5    0.88    5.29  61
  -5   8   5    7.21    5.34  61
  -4   1   1   64.78    5.74  61
  -4   8   6    9.98    5.36  61
  -3   5   6   88.63    5.53  61
  -3   9   6   -0.74    5.28  61
  -2  -6 -24    1.79    5.32  61
  -2  -5 -17    2.86    5.39  61
  -2   7   7  187.22    6.93  61
  -2  10   6    3.18    5.30  61
  -2  11   5    3.45    6.58  61
  -2  12   4   -2.32    6.82  61
  -1  -7 -36    6.73    6.73  61
  -1  -3  -8   16.98    5.23  61
  -1   1   2 2361.79   30.73  61
  -1   8   7    3.23    5.30  61
   0  -6 -24   28.05    5.55  61
   0  -5 -17   42.75    5.85  61
   0  11   5   16.33    6.82  61
   0  12   4    2.84    7.04  61
   1  -6 -25    5.85    5.40  61
   1  -5 -18  440.66    9.39  61
   1  -4 -13    2.91    4.35  61
   1   9   6   -2.10    5.40  61
   2  -5 -19   13.68    5.41  61
   2  -4 -14   51.24    5.13  61
   3  -6 -29   -1.00    5.45  61
   4  -6 -36   -5.26    6.78  61
   4  -6 -34   -1.76    6.86  61
   4  -4 -18    5.13    5.20  61
   4  -3 -13   17.00    4.48  61
   5  -5 -28   -2.05    6.51  61
   5  -4 -21   60.04    5.91  61
   5  -1  -8   11.63    4.66  61
   6  -5 -33   15.02    6.69  61
   6  -4 -24   -0.50    5.33  61
   6  -2 -14   79.36    6.28  61
   7  -4 -31    3.16    6.55  61
   7  -4 -29   15.84    6.69  61
   7  -3 -22   -2.79    5.30  61
   8  -3 -29   32.19    7.27  61
   8  -2 -22    5.54    5.40  61
   8   0 -14  265.20    7.99  61
   9  -2 -29    4.27    6.80  61
   9  -1 -22   24.69    6.68  61
   9   2 -13   -4.05    5.44  61
  10   0 -24    9.59    6.92  61
  10   4 -14   -2.68    6.78  61
   5   7   2   18.22   11.01  61
   6   8   0   12.21   11.04  61
  -6  -5 -23   20.37    9.94  61
   5  10   1    2.51   11.36  61
   5  11   0   -2.27   11.69  61
   9   7  -8    6.16   11.61  61
 -11  -1 -20    6.88    9.53  62
 -11   2 -11   -2.08    9.49  62
 -10  -2 -20    1.14    9.38  62
 -10   2  -8   33.71    8.12  62
 -10   7  -3   -6.93    9.79  62
  -9   2  -5    4.68    7.45  62
  -9   6  -1   11.57    9.06  62
  -9   8  -1   -3.89    9.46  62
  -8   9   1    1.37    9.43  62
  -7   2  -1   38.25    7.80  62
  -7   8   3    3.91    9.28  62
  -6   1  -1    8.38    6.08  62
  -5  -6 -29    9.10    9.60  62
  -4  -5 -19    5.01    7.63  62
  -4   6   6    9.02    7.44  62
  -3  -6 -25   24.51    7.84  62
  -3  -5 -18  527.47   13.50  62
  -2   9   7    0.37    7.46  62
  -1   6   7    0.65    6.89  62
   0   7   7    3.40    7.27  62
   0  10   6    1.99    7.73  62
   1   2   3  286.97   16.02  62
   1   5   6    3.24    6.13  62
   2  -6 -28   29.02    7.78  62
   2   8   6    1.95    7.40  62
   3  -6 -31   16.81    9.36  62
   3  -5 -22   17.64    7.43  62
   3   8   5   20.06    7.76  62
   4  -5 -25   21.80    7.66  62
   4   0  -4   46.70    7.31  62
   5  -3 -16   10.71    7.57  62
   6  -3 -19   37.40    7.64  62
   6  -1 -11   78.52    8.00  62
   6   0  -8  248.74    8.75  62
   6   2  -4  119.42    8.81  62
   7  -1 -14   87.74    8.41  62
   7   0 -11   26.32    7.69  62
   9   0 -19   47.44    7.93  62
   9   1 -16   43.99    8.06  62
  10   1 -21    7.00    9.50  62
  10   2 -18   31.88    9.47  62
  10   5 -13   17.81    9.71  62
  -9   0  -9   13.64    5.54  62
  -9   7   0    2.11    6.56  62
  -8   3  -1   31.67    5.69  62
  -8   4   0    0.95    5.18  62
  -8   5   1   23.89    5.49  62
  -8   8   2   16.62    6.80  62
  -7   6   3   11.33    5.40  62
  -6   7   5   59.01    6.02  62
  -6  10   4    8.81    6.52  62
  -5   7   6    5.35    5.18  62
  -5  10   5    5.94    6.63  62
  -5  11   4   -4.77    6.78  62
  -4  10   6    3.19    6.36  62
  -4  11   5   -0.39    6.67  62
  -3   6   7  119.00    6.46  62
  -3   8   7    8.84    5.27  62
  -2   3   5  555.37   10.55  62
  -2   4   6  258.53    7.57  62
  -1  -6 -25   15.22    5.48  62
  -1  11   6    5.28    6.73  62
  -1  12   5   -2.13    6.74  62
   0  -6 -26   96.95    6.56  62
   0   9   7   21.73    5.41  62
   1  -6 -27  132.87    6.85  62
   2  -6 -30   14.14    5.46  62
   2  -5 -21    2.31    5.20  62
   3  -6 -35   -5.30    6.69  62
   3  -6 -33    0.18    6.67  62
   3  -3 -12   51.65    5.21  62
   4  -2 -10 1629.06   15.62  62
   5  -5 -32    4.41    6.59  62
   5  -5 -30   -3.82    6.66  62
   6  -4 -26   32.71    5.79  62
   7  -4 -33    3.25    6.56  62
   7  -3 -24   48.68    5.76  62
   7  -2 -19   39.03    5.67  62
   8  -3 -31    2.27    6.64  62
   8  -2 -24    4.78    6.53  62
   8  -1 -19   92.50    6.35  62
   8   2 -10    0.33    5.38  62
   9  -1 -24   10.35    6.91  62
   9   3 -12   14.04    5.53  62
  10   0 -26    4.41    6.70  62
  -5  -4 -15   62.73   12.91  62
   4   5   3  227.86   17.15  62
  -5  -2  -7    7.66    7.78  62
  -4  -2  -6  262.25   17.43  62
 -11   4  -7   -3.84    9.44  63
 -11   5  -6   -5.42    9.50  63
 -10  -1 -15   46.33    9.95  63
 -10   0 -12   21.91    9.53  63
 -10   1  -9   66.17    8.49  63
 -10   3  -5   15.51    8.63  63
 -10   4  -4    1.79    9.19  63
 -10   5  -3    7.30    9.49  63
  -9  -1 -12   18.31    7.83  63
  -8  -1  -9   42.23    8.11  63
  -8   2  -2   24.07    7.66  63
  -8   6   2   26.14    7.79  63
  -7   1  -2   57.58    8.02  63
  -7   7   4   -0.46    7.54  63
  -7  10   3    7.93    9.57  63
  -6   9   5    5.04    9.15  63
  -5  -6 -31    3.81    9.29  63
  -5  -1  -4  444.29   13.12  63
  -5   9   6   -2.17    7.63  63
  -4  -6 -28  231.12   11.82  63
  -4  -1  -3    3.25    6.90  63
  -4   7   7   36.77    7.79  63
  -3  -6 -27   20.45    7.81  63
  -3  -4 -13   15.30    6.69  63
  -3   1   2  121.47    9.33  63
  -3  11   6    2.01    9.29  63
  -3  12   5  -14.02   10.76  63
  -2  -6 -26    1.67    7.52  63
  -2   5   7    9.21    6.16  63
  -1  -5 -18   -2.47    7.48  63
  -1  -2  -5  160.76   12.48  63
  -1  10   7    0.32    7.50  63
   0   3   5  913.51   16.68  63
   0   4   6  149.52    8.39  63
   1  -5 -20    5.90    7.47  63
   1   8   7   21.63    7.61  63
   2   6   6    2.08    7.62  63
   3  -6 -37    9.30    9.47  63
   3  -5 -24  167.15    8.64  63
   3  -4 -17   56.22    7.93  63
   3   6   5  382.39   13.32  63
   4  -5 -27   10.58    7.46  63
   4  -4 -20   74.56    8.09  63
   4  -1  -7  190.83    8.40  63
   4   8   4  109.50    9.55  63
   5  -5 -34   11.42    9.20  63
   5  -4 -23   63.86    7.80  63
   5   1  -4  427.82   11.42  63
   5   9   2    6.04    7.61  63
   6  -4 -28  230.94   10.65  63
   6  -3 -21    8.71    7.55  63
   6  -2 -16   75.67    8.03  63
   7  -3 -26   58.89    8.75  63
   7   2  -7  187.12    9.47  63
   8   0 -16   19.72    7.69  63
   8   1 -13   -0.75    7.63  63
   9  -1 -26    7.09    9.19  63
   9   0 -21   70.34    9.57  63
   9   4 -11   -0.20    7.49  63
   9   6  -9    6.52    9.28  63
  10   1 -23   38.31    9.79  63
  10   2 -20    1.02    9.34  63
  10   3 -17    3.67    9.58  63
 -11   0 -15    7.99    6.66  63
 -11   1 -12    2.57    6.70  63
 -11   3  -8   -0.92    6.83  63
 -10   6  -2    0.02    6.59  63
 -10   7  -1    1.40    6.67  63
  -9   1  -6    1.52    5.30  63
  -9   3  -2   79.93    6.24  63
  -9   4  -1    8.48    5.42  63
  -9   5   0    4.90    5.12  63
  -9   8   1    4.05    6.56  63
  -8   0  -6   60.08    6.27  63
  -8   7   3   23.26    6.63  63
  -8   9   3    2.61    6.62  63
  -7   9   4    1.79    6.58  63
  -6   3   3    8.49    5.48  63
  -6   4   4   36.43    5.69  63
  -6   5   5  219.79    7.28  63
  -6   8   6   -5.11    5.30  63
  -5   3   4  240.60    6.98  63
  -5   4   5   -2.11    5.51  63
  -5   5   6  433.91    8.65  63
  -5   8   7    6.95    5.30  63
  -4   4   6  394.82    8.10  63
  -4   9   7    7.45    5.21  63
  -3   7   8   84.53    6.04  63
  -3  10   7   -1.41    6.43  63
  -2   2   4  312.14    9.63  63
  -2   6   8  172.88    6.95  63
  -2   8   8    3.17    5.20  63
  -1  -6 -27    1.12    5.38  63
  -1  -4 -13    0.49    4.53  63
  -1   7   8   11.58    5.39  63
  -1   9   8    7.21    5.24  63
   0  -6 -28   24.17    5.61  63
   0  -5 -19    0.74    5.25  63
   0  -3  -9   28.97    5.19  63
   0   5   7  124.28    6.39  63
   1  -6 -29   93.10    6.61  63
   1   6   7    4.22    4.26  63
   2  -6 -34   22.70    6.96  63
   2  -6 -32    3.97    6.51  63
   2  -4 -16   -1.26    4.28  63
   2  -3 -11  177.08    6.77  63
   2  11   5    5.49    6.64  63
   2  12   4   -3.98    6.87  63
   4  -5 -29   -1.47    5.38  63
   4  -3 -15  469.92    9.32  63
   5  -5 -36    1.83    6.80  63
   5  -3 -18  479.36    9.17  63
   5  -2 -13   20.86    5.60  63
   6  -4 -30   -5.12    6.50  63
   7  -3 -28   11.29    6.74  63
   7  -2 -21    2.96    5.32  63
   7  -1 -16  486.62    9.49  63
   8  -2 -26   77.30    7.48  63
   8  -1 -21    6.33    5.27  63
   9  -1 -28   -4.99    6.74  63
   9   1 -18   -3.22    5.41  63
   9   2 -15   46.61    5.90  63
  10   4 -16   10.90    6.68  63
  -8  -3 -17   12.67   11.07  63
   8   7  -5    1.46   12.97  63
  -4  -4 -14  308.67   15.15  63
 -11   2  -9    5.39    9.51  64
 -10   2  -6    2.21    7.63  64
  -9  -2 -15   44.67    8.53  64
  -9   6   1    6.29    9.08  64
  -7   3   2   42.67    7.62  64
  -7   4   3   24.85    7.62  64
  -7   5   4   -4.05    7.47  64
  -7   8   5   -1.22    9.11  64
  -6  -1  -5  183.58    9.46  64
  -6   6   6    0.34    7.43  64
  -5  -6 -33   18.17    9.82  64
  -5  -5 -22  170.53   10.80  64
  -5   0  -1  733.75   13.97  64
  -5  11   6   12.28    9.41  64
  -4  -6 -30    4.26    9.21  64
  -4   3   5  216.21    8.18  64
  -4   5   7  161.64    8.61  64
  -4   8   8   12.82    7.46  64
  -3   9   8    7.56    7.58  64
  -2  -6 -28    6.75    7.62  64
  -2  -5 -19  135.34    9.07  64
  -2  10   8   22.15    7.72  64
  -2  11   7    9.69    9.52  64
  -2  12   6    9.22    9.70  64
   0   8   8  152.85    8.87  64
   1  -6 -31    6.42    9.23  64
   1  -3 -10   61.62    7.18  64
   1  10   7    6.93    7.68  64
   1  11   6   13.91    9.47  64
   1  12   5   10.56    9.56  64
   2  -6 -36    6.72    9.40  64
   2  -5 -23  114.61    8.26  64
   2  10   6    2.99    7.53  64
   3  -5 -26   50.19    7.84  64
   3  -2  -9  120.25    7.73  64
   3   0  -3 1579.20   21.49  64
   3  10   5   19.49    7.86  64
   3  11   4   18.82    9.61  64
   3  12   3    3.75    9.53  64
   4  -5 -31   25.05    9.19  64
   5  -4 -25  120.48    8.27  64
   5  -1 -10  693.78   11.72  64
   5   0  -7  118.22    7.70  64
   6  -4 -32    8.68    9.06  64
   6  -3 -23   92.41    8.18  64
   6  -1 -13  149.24    8.68  64
   6   1  -7    2.22    6.07  64
   6   3  -3   16.55    7.77  64
   7   0 -13  326.03   10.23  64
   7   1 -10   18.94    7.55  64
   8  -2 -28   19.93    9.47  64
   8   3  -9   24.36    7.76  64
   9   0 -23    9.02    9.16  64
   9   5 -10    2.98    9.17  64
  10   1 -25    6.47    9.50  64
  10   5 -15   -4.09    9.58  64
  10   6 -14    4.42    9.71  64
 -11   4  -5    2.56    6.78  64
 -11   5  -4   -3.01    6.74  64
 -10   5  -1    2.07    6.58  64
  -9   2  -3   57.84    6.04  64
  -9   7   2    7.74    6.50  64
  -8   1  -3    6.61    5.37  64
  -8   4   2   74.68    5.93  64
  -8   5   3    5.98    5.35  64
  -8   8   4   -5.58    6.70  64
  -7   6   5  114.17    6.29  64
  -7  10   5    6.43    6.75  64
  -6   0  -2 1149.25   15.49  64
  -6   2   2  211.37    6.78  64
  -6  10   6    6.64    6.52  64
  -5   2   3  140.96    6.28  64
  -5   6   7   -1.70    5.22  64
  -5  10   7    0.72    6.54  64
  -4   6   8   12.25    5.47  64
  -4  10   8    1.58    6.35  64
  -4  11   7    6.34    6.67  64
  -3  -6 -29    7.84    6.60  64
  -1  -6 -29   75.38    6.34  64
   0  -6 -30    0.24    5.43  64
   0  -4 -14   70.48    5.51  64
   0   6   8  267.92    8.41  64
   0  11   7   10.98    6.68  64
   0  12   6    2.61    6.86  64
   1  -6 -33   -0.03    6.65  64
   1  -5 -22   18.09    5.41  64
   1  -4 -15  128.96    6.08  64
   2  -6 -38    0.79    6.81  64
   3  -5 -28   22.16    5.61  64
   3  -4 -19  157.25    6.96  64
   3  -1  -6 2047.94   20.04  64
   4  -5 -33   14.71    6.46  64
   4  -4 -22   33.67    5.52  64
   4  11   3    6.33    6.64  64
   5  -4 -27   -1.99    5.27  64
   6  -4 -36   -2.22    6.87  64
   6  -4 -34    1.86    6.62  64
   6  -2 -18    9.93    5.28  64
   6   0 -10  155.62    6.99  64
   7  -3 -32   10.21    6.72  64
   7  -3 -30    7.46    6.59  64
   7  -2 -23   27.94    5.53  64
   7   3  -6   61.20    6.34  64
   8  -2 -30    4.08    6.86  64
   8  -1 -23   -0.64    5.31  64
   8   0 -18   27.49    5.61  64
   9  -1 -30   -0.44    6.97  64
  10   2 -22    9.78    6.86  64
  10   3 -19   -0.97    6.66  64
   7  10  -3   15.58   15.73  63
  -8  -2 -12  214.36   12.93  64
  -7  -5 -28    9.18   11.71  64
  -6  -2  -8  169.79   12.70  64
   9   8  -9   -0.04   11.76  64
 -11  -1 -18   14.76    9.95  65
 -11   3  -6    4.62    9.39  65
 -10   0 -10   20.48    8.00  65
 -10   3  -3    4.48    7.59  65
 -10   4  -2   12.77    9.41  65
 -10   6   0   19.29    9.37  65
  -8   3   1   37.50    7.79  65
  -8   6   4   15.77    7.59  65
  -7  -1  -6    1.74    7.45  65
  -7   2   1   45.69    7.66  65
  -7   7   6    2.15    7.49  65
  -7   9   6    6.69    9.27  65
  -6  -5 -25    9.64    7.87  65
  -6   7   7    7.59    7.69  65
  -6   9   7   14.76    9.19  65
  -5   7   8   83.64    8.18  65
  -5   9   8   21.80    8.63  65
  -4  -6 -32   -0.96    9.33  65
  -4  -5 -21   65.37    8.58  65
  -4   0   0  295.34   10.52  65
  -4   2   4  336.62    9.66  65
  -3  -5 -20   22.69    7.93  65
  -3   4   7  221.07    8.33  65
  -3   5   8  128.99    7.12  65
  -3   8   9   27.00    7.67  65
  -3  11   8   14.94    9.59  65
  -2  -6 -30   34.71    8.75  65
  -2   7   9   22.61    7.45  65
  -2   9   9   -1.16    7.55  65
  -1  -5 -20   25.92    7.69  65
  -1   4   7    4.62    6.57  65
  -1   5   8  353.23    9.49  65
  -1   8   9   39.52    7.80  65
  -1  11   8    0.93    9.36  65
  -1  12   7    3.82    9.53  65
   0  -6 -32    6.74    9.24  65
   0  -5 -21    4.69    7.33  65
   0   2   4   34.78    9.91  65
   0  10   8   26.97    7.80  65
   1  -6 -37    0.23    9.48  65
   1  -6 -35   17.14    9.48  65
   1   7   8  158.49    9.12  65
   1   9   8    1.54    7.45  65
   2  -5 -25   -2.35    7.42  65
   2  -2  -8  133.98    8.41  65
   2   7   7   11.91    7.55  65
   2   9   7  137.48    9.05  65
   3  -3 -14    7.97    6.33  65
   4  -5 -37   -1.44    9.53  65
   4  -5 -35   -5.90    9.33  65
   4  -2 -12   14.70    6.59  65
   4  10   4    3.72    9.17  65
   5  -3 -20   31.70    7.65  65
   5  -2 -15   88.48    8.18  65
   6  -3 -25   22.31    7.66  65
   7  -3 -34    0.99    9.56  65
   7  -1 -18   62.47    7.99  65
   8  -2 -32    7.56    9.56  65
   8   1 -15   27.71    7.72  65
   8   2 -12  218.82    9.62  65
   8   4  -8   10.60    7.73  65
   8   5  -7    5.75    7.58  65
   8   6  -6    0.18    7.58  65
   9   0 -25   20.61    9.43  65
   9   1 -20   22.49    9.30  65
   9   2 -17   11.73    7.64  65
   9   3 -14    7.91    7.51  65
  10   4 -18    4.75    9.46  65
 -11   1 -10   13.96    6.81  65
 -10   1  -7    7.03    5.55  65
 -10   7   1    6.64    6.81  65
  -9   0  -7   19.64    5.70  65
  -9   4   1    8.72    5.44  65
  -9   5   2    4.89    5.39  65
  -9   6   3    5.51    6.48  65
  -9   8   3    5.34    6.58  65
  -8   7   5    2.80    6.56  65
  -8   9   5   -1.54    6.74  65
  -7   0  -3   20.07    5.50  65
  -4   7   9   11.73    5.39  65
  -4   9   9   10.07    5.43  65
  -3  -6 -31    4.35    6.63  65
  -3   3   6  289.18    7.83  65
  -3   6   9   17.32    5.47  65
  -3  10   9    4.35    6.45  65
  -1  -6 -31   20.00    6.70  65
  -1   3   6   99.78    6.50  65
  -1  10   9   55.77    6.01  65
   0  -6 -34   25.56    7.00  65
   1  -6 -39   -7.71    8.36  65
   2  -4 -18  198.85    7.36  65
   3  -5 -30   34.76    5.73  65
   3  -4 -21    2.49    5.33  65
   3   9   6   14.12    5.49  65
   4  -4 -24   75.18    6.02  65
   4  -3 -17  138.90    6.57  65
   5  -4 -31   16.22    6.68  65
   5  -4 -29    2.51    5.42  65
   6  -3 -27   19.07    5.61  65
   7  -2 -25   52.17    5.99  65
   8  -1 -25   70.47    7.21  65
   9   0 -27   -2.60    6.78  65
  10   2 -24   -8.27    6.84  65
  10   3 -21    7.45    6.50  65
  -9  -3 -20    1.85   13.15  65
   3   2   1   93.66   13.47  65
   4   3   1  414.75   21.08  65
 -10  -2 -18   24.32   12.13  65
   4   6   4   44.55   10.24  65
   6   4  -2    9.75    9.17  65
   6  10   0   13.76   11.86  65
 -11   0 -13   -2.50    9.51  66
 -11   2  -7   -5.57    9.51  66
 -11   5  -2   32.75    9.86  66
 -10  -1 -13    3.68    9.35  66
 -10   2  -4    2.92    7.74  66
  -9  -1 -10  255.23   11.03  66
  -9   1  -4   12.60    7.69  66
  -9   3   0    2.05    7.68  66
  -8   2   0   41.78    7.89  66
  -7   8   7   11.39    9.24  66
  -6   1   1    9.23    6.08  66
  -6   8   8   26.23    7.59  66
  -5   1   2  204.56    8.60  66
  -5   8   9   11.08    7.54  66
  -5  11   8   20.60    9.49  66
  -4  -6 -36    3.35    9.64  66
  -4  -6 -34    1.37    9.41  66
  -3  -6 -33   23.56    9.64  66
  -3  -1  -2 2196.34   35.22  66
  -2  -6 -32   32.95    9.75  66
  -2  -5 -21   23.08    7.59  66
  -2  -4 -14  508.49   12.55  66
  -2  -3  -9  111.53    9.16  66
  -2   1   3  295.92   12.55  66
  -2   8  10    4.05    7.52  66
  -2  11   9   -1.14    9.29  66
  -2  12   8    2.88    9.56  66
  -1  -6 -35    8.98    9.20  66
  -1  -6 -33    0.02    9.32  66
  -1   6   9    7.26    7.62  66
   0  -6 -38   21.16    9.74  66
   0  -6 -36    0.38    9.39  66
   0  -2  -6 8406.71   50.60  66
   0   7   9   -0.07    7.38  66
   0   9   9   13.69    7.66  66
   1  -5 -24  103.71    8.31  66
   1  -2  -7  970.48   16.39  66
   2  -5 -27   11.17    7.53  66
   2  -3 -13   73.69    7.20  66
   2  -1  -5  160.75   10.61  66
   2   0  -2   86.20   10.48  66
   3  -5 -32   75.10    9.47  66
   3   7   6   18.13    7.89  66
   4  -4 -26   29.22    7.79  66
   4   1  -3    6.49    6.79  66
   5  -4 -33   -1.80    9.19  66
   5  -3 -22    6.46    7.39  66
   5   2  -3  669.07   14.71  66
   6  -2 -20   97.98    8.22  66
   6  -1 -15   86.36    7.94  66
   7   0 -15  335.50   10.30  66
   7   2  -9   17.91    7.63  66
   7   4  -5    9.75    7.48  66
   8   0 -20   -1.70    7.51  66
   9   1 -22  133.76   10.03  66
   9   4 -13   17.99    7.85  66
  10   5 -17    4.27    9.71  66
  10   6 -16   -1.84   10.77  66
 -12   2 -10    3.59    6.82  66
 -11   4  -3    0.99    6.78  66
 -10   5   1   -0.27    6.66  66
 -10   6   2    3.49    6.72  66
  -9   7   4    2.86    6.77  66
  -8   8   6    6.60    6.54  66
  -7   1   0    0.73    5.24  66
  -7   4   5   73.02    6.01  66
  -7   5   6    1.33    5.23  66
  -7   6   7   -2.42    5.27  66
  -7  10   7    9.53    6.93  66
  -6   3   5  399.19    8.68  66
  -6   4   6   35.40    5.63  66
  -6   5   7  125.74    6.33  66
  -6   6   8   77.13    6.06  66
  -6  10   8    5.31    6.55  66
  -5   4   7  419.99    8.84  66
  -5   5   8    9.67    5.29  66
  -5  10   9   -1.09    6.78  66
  -4   8  10    2.57    5.38  66
  -4  11   9   11.58    6.63  66
  -3  -6 -35   -1.42    6.78  66
  -3   2   5 1260.29   14.97  66
  -3   7  10   48.28    5.76  66
  -3   9  10   17.41    5.33  66
  -2  -6 -36    7.94    6.86  66
  -2  -6 -34    5.26    6.58  66
  -2  10  10    3.25    6.40  66
  -1  -6 -37    5.23    6.74  66
  -1  -5 -22  131.33    6.87  66
  -1   9  10  257.35    7.88  66
   0  -5 -23  161.56    7.09  66
   1  -5 -26   64.62    6.00  66
   1  -4 -17   70.08    5.26  66
   1  12   7    7.99    6.71  66
   2  -5 -29   59.97    5.97  66
   2  12   6   18.42    7.13  66
   3  -5 -38    1.79    6.79  66
   3  -5 -36    4.40    6.72  66
   3  -5 -34   26.07    6.86  66
   3  -4 -23   85.41    6.14  66
   4  -3 -19    1.47    5.25  66
   4  -1  -9   58.97    5.43  66
   5  -4 -37   -0.62    6.65  66
   5  -4 -35    6.08    6.64  66
   5  -2 -17    7.13    5.19  66
   5  -1 -12  104.29    5.69  66
   6  -3 -31    9.07    6.43  66
   6  -3 -29    6.81    5.36  66
   7  -2 -29    1.72    6.47  66
   7  -2 -27   49.78    5.95  66
   7  -1 -20  183.17    7.06  66
   7   1 -12  174.38    7.23  66
   8  -1 -29    1.54    6.55  66
   8  -1 -27   15.58    6.44  66
   8   1 -17    3.43    5.28  66
   8   3 -11   88.81    6.57  66
   9   0 -31   27.08    8.49  66
   9   0 -29    9.31    6.79  66
   9   2 -19    0.50    6.51  66
   9   3 -16   51.86    6.09  66
  10   3 -23    3.39    6.94  66
  10   4 -20   11.08    6.96  66
  -7  -3 -14  178.55   18.07  65
   6   5  -1   38.93   11.54  66
  -7  -5 -30    4.29   11.86  66
   5   8   3    4.26    9.43  66
   7   5  -4    5.81    9.20  66
   7   6  -3   31.48    9.98  66
   9   7 -10   23.13   11.95  66
 -11  -1 -16    1.18    9.48  67
 -11   3  -4   16.25    9.64  67
 -10   4   0   54.28    9.87  67
 -10   7   3   12.51    9.50  67
  -9   2  -1    1.88    7.53  67
  -9   8   5    6.05    9.30  67
  -8  -1  -7    4.56    7.52  67
  -8   0  -4   -0.17    7.43  67
  -8   4   4  124.70    8.37  67
  -8   5   5   13.48    7.49  67
  -8   6   6    2.73    7.54  67
  -7  -2  -9   16.75    7.90  67
  -7   3   4   16.65    7.44  67
  -7   9   8    8.50    9.37  67
  -6  -5 -27   31.43    9.94  67
  -6   9   9    5.03    9.24  67
  -5  -5 -24   25.21    7.99  67
  -5   3   6  251.46    8.19  67
  -5   6   9   37.51    7.83  67
  -4  -5 -23   64.28    8.50  67
  -4   1   3  366.37   10.32  67
  -4  10  10    7.09    9.32  67
  -3  -6 -37   -4.20    9.56  67
  -3  -5 -22    3.68    7.60  67
  -2  -6 -38   -3.78    9.54  67
  -2   4   8  126.52    7.59  67
  -2   5   9   25.05    6.40  67
  -1  -4 -15  259.81    9.40  67
  -1   7  10   23.33    7.51  67
   0  -4 -16  150.20    7.76  67
   0  11   9    4.51    9.18  67
   0  12   8    8.81    9.79  67
   1  -3 -12  393.68   10.25  67
   1   8   9   47.87    7.88  67
   1  11   8   14.17    9.43  67
   2  -5 -31   11.52    7.63  67
   2  -4 -20  589.21   11.39  67
   2   8   8  159.25    9.39  67
   2  11   7    2.38    9.32  67
   3  -3 -16  156.33    7.60  67
   3  -2 -11  205.27    8.47  67
   3  12   5    3.24    9.82  67
   4  -4 -28  213.82    9.11  67
   4   0  -6  142.76    8.26  67
   4   9   5   -0.36    7.52  67
   5  -3 -24   50.91    7.71  67
   5  11   2   38.98   10.33  67
   6  -3 -33   14.78    9.34  67
   6  -2 -22   87.72    8.24  67
   6   0 -12   86.29    8.25  67
   6   2  -6   57.62    8.37  67
   8   0 -22   -1.03    7.46  67
   8   2 -14  146.11    8.88  67
   9   1 -24    1.12    9.24  67
   9   5 -12   12.21    9.45  67
   9   6 -11    1.68    9.32  67
 -10   3  -1   -1.28    5.47  67
  -9   4   3   72.35    6.09  67
  -9   5   4    0.22    5.38  67
  -9   6   5    7.77    6.41  67
  -8   1  -1   13.66    5.42  67
  -8   3   3   73.44    5.93  67
  -8   7   7   14.15    6.61  67
  -8   9   7   -7.74    6.80  67
  -7   7   8   -1.19    5.30  67
  -6   7   9    6.99    5.46  67
  -5   7  10    0.26    5.31  67
  -5   9  10    4.72    6.29  67
  -4   4   8   12.22    4.44  67
  -4   5   9   22.04    5.55  67
  -4   6  10   15.20    5.41  67
  -3   0   1 4809.24   37.23  67
  -3   8  11   92.43    6.23  67
  -3  11  10   -0.36    6.63  67
  -2   3   7 1113.08   13.87  67
  -2   6  10   38.93    5.65  67
  -2   9  11    0.15    5.28  67
  -1  -3 -10    9.77    4.84  67
  -1   2   5 1905.25   21.96  67
  -1  11  10   -0.10    6.54  67
  -1  12   9    0.85    6.76  67
   0  -5 -25   15.89    5.43  67
   0  -3 -11  208.44    7.77  67
   0   8  10   89.54    6.32  67
   1  -5 -28    1.62    5.30  67
   1  -1  -4  233.98   10.64  67
   1  10   9   66.86    6.13  67
   2  -5 -35    6.07    6.49  67
   2  -5 -33   15.07    6.67  67
   3  -4 -25    4.87    5.29  67
   3  11   6   -1.26    6.68  67
   4  -4 -32   32.81    6.63  67
   4  -4 -30   -1.20    5.30  67
   4  -2 -14  484.81    8.90  67
   5  -3 -26    4.38    5.24  67
   5   0  -9  135.36    6.32  67
   5   1  -6   29.26    5.02  67
   6  -3 -37   -4.47    6.66  67
   6  -3 -35    6.21    6.66  67
   6  -2 -24   -0.41    5.30  67
   6  -1 -17  161.50    6.85  67
   6   1  -9    7.13    5.40  67
   7  -2 -35    0.34    6.75  67
   7  -2 -33   12.61    6.75  67
   7  -2 -31   -0.13    6.55  67
   7  -1 -22    2.48    5.31  67
   7   0 -17    4.48    5.51  67
   8  -1 -33   10.14    6.86  67
   8  -1 -31    3.83    6.72  67
   8   0 -24    2.94    5.25  67
   9   1 -26    0.81    6.62  67
   9   2 -21  109.64    7.67  67
  10   4 -22    3.56    7.09  67
  10   5 -19    0.36    6.75  67
 -11   0 -11    1.47    9.51  68
 -11   1  -8   12.79    9.51  68
 -11   2  -5    8.96    9.45  68
 -11   4  -1   40.21    9.73  68
 -11   5   0   -9.90    9.64  68
 -10   0  -8   22.81    8.00  68
 -10   1  -5   15.46    7.83  68
  -9   7   6    8.65    9.17  68
  -7  -5 -32   15.35   10.16  68
  -7   2   3    6.39    7.34  68
  -7   8   9    8.85    9.19  68
  -6   2   4  389.74   10.44  68
  -6   8  10    3.88    7.54  68
  -5   2   5  104.50    7.24  68
  -5  11  10   13.74    9.31  68
  -4   3   7    7.94    6.26  68
  -4   9  11   -3.70    7.52  68
  -3  -4 -15  498.74   14.04  68
  -3  10  11    7.40    9.03  68
  -2  -5 -23   -1.05    7.41  68
  -2   7  11   16.98    7.57  68
  -1  -5 -24   20.56    7.60  68
  -1   8  11  170.34    8.89  68
   0  -1  -3 1833.43   33.63  68
   0  10  10   25.50    7.79  68
   1  -5 -30  116.74    8.48  68
   1  -4 -19   30.98    7.63  68
   2  -5 -39   -5.15    9.48  68
   2  -5 -37    0.21    9.55  68
   2  -4 -22   51.66    8.04  68
   2  10   8   34.31    8.16  68
   3   8   7    0.00    7.51  68
   4  -4 -34   -2.02    9.18  68
   4  -3 -21   54.28    7.75  68
   4   7   5   71.78    9.06  68
   5  -2 -19  136.71    8.48  68
   5  10   3   10.93    9.55  68
   7  -1 -24    1.56    7.53  68
   7   3  -8   79.16    8.47  68
   8   1 -19  111.67    8.41  68
   8   4 -10    3.62    7.55  68
   9   1 -28   14.23    9.79  68
   9   3 -18    9.00    9.21  68
   9   4 -15   23.58    9.36  68
 -12   1 -11    1.74    6.81  68
 -12   2  -8   24.84    7.17  68
 -10   2  -2   71.56    6.34  68
 -10   5   3   10.54    6.71  68
 -10   6   4    6.41    6.70  68
  -9   0  -5    8.52    5.48  68
  -9   1  -2   60.39    6.04  68
  -9   3   2   79.52    6.28  68
  -9   8   7   -2.72    6.73  68
  -8   2   2   18.52    5.55  68
  -8   8   8    2.45    6.57  68
  -7  10   9    1.50    8.01  68
  -6  10  10   -2.33    6.64  68
  -5   8  11    9.08    5.32  68
  -5  10  11    1.61    6.60  68
  -4   7  11   12.35    5.39  68
  -4  11  11    1.03    6.77  68
  -3  -5 -24   44.59    6.12  68
  -3   4   9    5.38    4.66  68
  -3   5  10    1.82    5.33  68
  -2  11  11   -2.80    6.53  68
  -2  12  10   -4.67    8.11  68
  -1  10  11   -1.23    5.37  68
   0  -5 -27   17.80    5.41  68
   0   5   9  143.26    6.55  68
   1  -5 -32   58.42    6.07  68
   1   5   8   11.96    4.79  68
   2  -3 -15  768.24   11.05  68
   2  -2 -10  205.44    7.30  68
   3  -4 -27   -0.02    5.18  68
   3  -3 -18  300.42    8.07  68
   3  -1  -8   15.47    5.03  68
   3  10   7    5.85    6.57  68
   4  -4 -38   16.13    6.72  68
   4  -4 -36    6.83    6.37  68
   4  -3 -23    2.93    5.23  68
   5  -3 -30  186.69    7.41  68
   5  -3 -28   10.86    5.13  68
   5  -1 -14   46.57    5.73  68
   6  -2 -26    2.94    5.31  68
   6  -1 -19  122.28    6.45  68
   7  -1 -26    1.66    5.30  68
   7   0 -19   12.25    5.32  68
   7   1 -14   10.80    5.56  68
   8   0 -26    9.43    6.46  68
   8   2 -16   -1.80    5.34  68
   9   1 -30    9.30    7.08  68
   9   2 -23    6.77    6.77  68
  -6  -4 -18  790.82   26.63  68
   8   8  -6    2.51   11.59  68
 -12   3  -5    2.82   10.90  69
 -11   3  -2  148.28   10.64  69
 -10  -1 -11    1.58    7.60  69
 -10   4   2   10.82    9.34  69
 -10   7   5    4.18    9.54  69
  -9  -2 -13    0.60    7.47  69
  -8   5   7    3.01    7.45  69
  -8   6   8   11.15    7.62  69
  -8   9   9    6.16    9.49  69
  -7   4   7   73.24    8.03  69
  -7   5   8   14.14    7.58  69
  -7   6   9    0.34    7.51  69
  -7   9  10   29.70    9.46  69
  -6  -5 -29   12.43    9.63  69
  -6   0   0   12.98    6.36  69
  -6   4   8   -1.25    7.49  69
  -6   5   9   -0.72    7.58  69
  -6   6  10    6.64    7.58  69
  -6   9  11   -0.24    9.33  69
  -5  -5 -26    2.50    7.46  69
  -4  -5 -25  117.78    9.07  69
  -4  -4 -16   13.86    7.88  69
  -4   8  12   47.55    7.86  69
  -3   6  11    2.19    7.57  69
  -3   9  12   16.74    7.54  69
  -2  -5 -25    2.77    7.30  69
  -2  -4 -16   48.43    6.90  69
  -2   8  12  221.11    9.28  69
  -1  -5 -26   28.50    7.70  69
   0  -5 -29  115.14    8.59  69
   0  -4 -18   59.37    8.11  69
   0   4   8  711.03   13.24  69
   0   6  10  160.87    8.97  69
   0   9  11   43.31    7.92  69
   1  -5 -40    3.45    9.49  69
   1  -5 -38    8.28    9.48  69
   1  -5 -36    8.68    9.33  69
   1  -5 -34    0.87    9.18  69
   1   4   7  192.34    9.40  69
   1   6   9   27.02    7.84  69
   1   9  10  125.96    8.68  69
   2  -4 -24   18.09    7.64  69
   2   5   7   99.15    8.08  69
   2   9   9   43.95    8.14  69
   3  -4 -29   10.96    7.50  69
   4  -2 -16   47.69    6.59  69
   4  -1 -11  286.84    9.02  69
   4  11   5    8.88    9.50  69
   5  -3 -32   27.20    9.17  69
   5  -2 -21   26.57    7.49  69
   6  -2 -28   10.86    7.50  69
   6   0 -14   16.74    7.54  69
   6   3  -5   29.98    7.93  69
   7   2 -11   13.60    7.60  69
   8   0 -28    1.40    9.43  69
   8   1 -21   11.40    7.61  69
   8   3 -13    5.05    7.62  69
   8   5  -9    7.91    7.62  69
   9   3 -20    2.75    9.30  69
   9   5 -14   -2.49    9.33  69
   9   8 -11   12.51   10.03  69
 -11   5   2   34.20    7.20  69
 -10   3   1    1.27    5.45  69
  -9   2   1    0.15    5.33  69
  -9   5   6   -2.56    5.27  69
  -9   6   7    2.23    6.57  69
  -8   4   6   46.13    5.66  69
  -8   7   9    5.33    6.60  69
  -7   0  -1   20.22    5.47  69
  -7   3   6   18.10    5.55  69
  -7   7  10   23.57    5.62  69
  -6  -1  -3   95.15    6.54  69
  -6   3   7   55.02    5.82  69
  -6   7  11    0.83    5.40  69
  -5   0   1  728.45   12.71  69
  -5   4   9   17.20    5.43  69
  -5   5  10   87.82    6.14  69
  -5   6  11  388.52    8.50  69
  -5   9  12    4.59    6.75  69
  -4   2   6  442.18    9.11  69
  -4  10  12   19.00    6.85  69
  -3   1   4 2137.26   21.05  69
  -3   3   8 1591.74   15.31  69
  -3   7  12  297.88    7.97  69
  -3  11  12    5.33    6.63  69
  -2   2   6 2164.38   20.60  69
  -2  10  12    3.14    6.50  69
  -1  -5 -28   16.09    5.53  69
  -1  -4 -17    1.54    4.21  69
  -1   5  10  221.49    7.18  69
  -1   9  12   14.01    5.52  69
   0  -5 -31  102.69    6.53  69
   0  12  10   -2.88    6.73  69
   1  -4 -21   17.91    5.55  69
   1  -3 -14  189.05    6.99  69
   1  12   9   11.96    7.06  69
   2   6   8  171.79    8.21  69
   3  -4 -33   -5.50    5.36  69
   3  -4 -31    4.88    5.19  69
   3  -3 -20  141.40    6.63  69
   3  -2 -13 2099.46   17.44  69
   4  -3 -25   19.36    5.41  69
   5  -3 -38   20.88    6.89  69
   5  -3 -36    6.10    6.55  69
   5  -3 -34    4.85    6.54  69
   6  -2 -32   28.36    7.02  69
   6  -2 -30   30.79    5.68  69
   6  -1 -21   14.27    5.30  69
   7  -1 -30   56.07    7.18  69
   7  -1 -28    9.49    5.34  69
   7   0 -21    1.02    5.19  69
   8   0 -32    1.67    6.62  69
   8   0 -30    2.54    6.53  69
   9   2 -25   -1.63    6.70  69
   9   4 -17    4.68    6.76  69
   9   6 -13    1.37    6.77  69
 -10  -2 -16   19.91   11.98  69
  -5  -4 -17  463.14   17.43  69
 -12   2  -6   19.00    9.91  70
 -11  -1 -14    1.88    9.48  70
 -11   1  -6   14.83    9.49  70
 -11   2  -3   -1.46    9.62  70
 -11   4   1   32.51    9.96  70
 -10   1  -3  158.92    9.24  70
  -9  -1  -8    4.54    7.61  70
  -9   4   5   -4.76    7.56  70
  -9   7   8   28.18    9.54  70
  -8  -2 -10    2.36    7.61  70
  -8   0  -2   -1.50    7.58  70
  -8   3   5   15.28    7.64  70
  -8   8  10    2.55    9.45  70
  -7  -1  -4   73.69    8.63  70
  -7   1   2   70.59    7.93  70
  -7   8  11    6.88    9.22  70
  -6  -5 -31    2.98    9.38  70
  -6   1   3   42.93    6.63  70
  -5  -5 -28    0.65    9.23  70
  -5  -1  -2    1.15    6.33  70
  -5   7  12   25.32    7.81  70
  -4  -5 -27   -0.40    7.58  70
  -3  -5 -26    5.04    7.53  70
  -3  -3 -10   38.96    8.04  70
  -2  -5 -27   82.60    8.27  70
  -1  -5 -30   23.39    7.98  70
  -1   4   9  162.71    8.19  70
  -1   6  11   40.75    7.74  70
  -1  12  11    0.24    9.62  70
   0  -5 -39    9.64    9.48  70
   0  -5 -37   28.41    9.77  70
   0  -5 -35    0.68    9.38  70
   0  -5 -33   22.24    8.72  70
   0   7  11   29.08    7.63  70
   0  11  11    9.69    9.23  70
   1   7  10   31.29    7.72  70
   1  11  10   12.51    9.47  70
   2  -4 -26    1.82    7.42  70
   2  -3 -17   21.83    6.43  70
   2   4   6  429.75   14.04  70
   2  11   9    6.35    9.50  70
   2  12   8   17.71   10.10  70
   3  -4 -39   15.06    9.46  70
   3  -4 -37    1.92    9.35  70
   3  -4 -35    4.08    9.12  70
   3   0  -5  896.98   15.86  70
   3   9   8   11.10    7.71  70
   5  -2 -23    3.42    7.32  70
   5  -1 -16   19.81    7.63  70
   5   0 -11  159.45    7.92  70
   5   3  -2  383.24   13.09  70
   6  -2 -38    1.52   10.46  70
   6  -2 -36   10.96    9.44  70
   6  -2 -34   -5.62    9.37  70
   6   1 -11   33.75    7.81  70
   6   2  -8  164.09    9.37  70
   7  -1 -34   -2.19    9.37  70
   7  -1 -32    2.14    9.40  70
   7   1 -16  705.74   12.64  70
   7   4  -7   37.52    8.04  70
   8   0 -34   31.43   11.05  70
   8   1 -23    0.13    7.55  70
   8   2 -18    5.34    7.61  70
   8   6  -8   24.00    8.01  70
   8   7  -7    9.55    9.44  70
   9   2 -27    8.71    9.55  70
   9   3 -22   16.01    9.62  70
   9   7 -12    0.55    9.77  70
 -12   1  -9   15.23    7.16  70
 -12   3  -3    6.33    6.80  70
 -11   0  -9   -1.78    6.75  70
 -10   0  -6    6.13    5.40  70
 -10   2   0  297.53    8.75  70
 -10   5   5    5.93    6.58  70
 -10   6   6   -8.85    6.77  70
 -10   7   7    3.93    6.61  70
  -9   3   4   39.61    5.72  70
  -9   8   9   -1.02    6.77  70
  -8   1   1    9.21    5.55  70
  -6   8  12   50.57    6.98  70
  -6  10  12   22.05    6.99  70
  -5   1   4  128.62    6.26  70
  -5   3   8   20.20    4.51  70
  -5  10  13   16.77    6.81  70
  -4   4  10   31.81    4.60  70
  -4   5  11    6.73    5.29  70
[truncated: 241,015 more chars]
