# Supplementary material for: Dimethyl and diethyl esters of 5,6-bis­(pyridin-2-yl)pyrazine-2,3-di­carb­oxy­lic acid: a comparison
Source: Acta Crystallogr E Crystallogr Commun. 2016 Jan 27;72(Pt 2):233–7. doi: 10.1107/S2056989016001080 (PMC4770964; doi:10.1107/S2056989016001080)
Supplement: Supplementary file 2 [file e-72-00233-Isup2.hkl]

data_I                                                                          
_shelx_title ' L3ESTER'                                                         
_shelx_refln_list_code          4                                               
_shelx_F_calc_maximum      221.79                                               
_exptl_crystal_F_000       728.00                                               
_reflns_d_resolution_high  0.8255                                               
                                                                                
loop_                                                                           
 _space_group_symop_operation_xyz                                               
 'x, y, z'                                                                      
 'x+1/2, -y, z'                                                                 
 'x+1/2, y+1/2, z+1/2'                                                          
 'x+1, -y+1/2, z+1/2'                                                           
                                                                                
_cell_length_a     8.4249                                                       
_cell_length_b    12.2465                                                       
_cell_length_c    16.2561                                                       
_cell_angle_alpha  90.000                                                       
_cell_angle_beta  103.730                                                       
_cell_angle_gamma  90.000                                                       
                                                                                
_shelx_F_squared_multiplier     1.000                                           
                                                                                
loop_                                                                           
 _refln_index_h                                                                 
 _refln_index_k                                                                 
 _refln_index_l                                                                 
 _refln_F_squared_calc                                                          
 _refln_F_squared_meas                                                          
 _refln_F_squared_sigma                                                         
 _refln_observed_status                                                         
   0   1 -19         54.66         47.69         9.60 o                         
   2   1 -19         26.65         37.42         8.66 o                         
   4   1 -19         41.86         40.01         9.10 o                         
   1   2 -19        339.28        323.20        18.94 o                         
   3   2 -19         53.14         23.29         9.13 o                         
   2   3 -19          0.79          6.71         6.89 o                         
   4   3 -19         12.25         15.60         7.09 o                         
   0   0 -18        177.85        151.21        13.72 o                         
   2   0 -18        356.73        372.76        18.29 o                         
   4   0 -18        566.61        524.57        22.45 o                         
   6   0 -18        139.42        148.40        13.07 o                         
  -1   1 -18        109.89        129.94        12.22 o                         
   1   1 -18         12.38         16.43         7.01 o                         
   3   1 -18        131.52        127.64        12.04 o                         
   5   1 -18          0.73         25.64         6.59 o                         
   0   2 -18         15.63         24.46         7.39 o                         
   2   2 -18          6.68         -2.09         6.36 o                         
   4   2 -18          0.50          2.15         6.83 o                         
   6   2 -18          3.72          5.18         7.07 o                         
  -1   3 -18         24.79         24.94         7.83 o                         
   1   3 -18          6.21         23.23         6.71 o                         
   3   3 -18        157.00        137.25        12.66 o                         
   5   3 -18         10.25          6.06         7.04 o                         
   0   4 -18          7.83          1.56         7.01 o                         
   2   4 -18         14.65         22.34         7.57 o                         
   4   4 -18        105.96        105.61        11.60 o                         
   1   5 -18          7.26          8.42         7.80 o                         
   3   5 -18         20.40         -4.36         7.83 o                         
   2   6 -18        324.01        317.83        18.82 o                         
  -2   1 -17         10.55          5.77         6.71 o                         
   0   1 -17        499.97        449.43        20.06 o                         
   2   1 -17        428.21        398.42        18.65 o                         
   4   1 -17        264.08        230.67        14.76 o                         
   6   1 -17         99.68        106.67        11.92 o                         
  -1   2 -17         23.21         27.70         7.77 o                         
   1   2 -17         57.68         41.90         8.51 o                         
   3   2 -17        241.27        216.17        14.52 o                         
   5   2 -17        133.91        118.05        11.34 o                         
  -2   3 -17        248.83        215.72        16.34 o                         
   0   3 -17         30.87         13.34         7.51 o                         
   2   3 -17         67.04         84.12         9.92 o                         
   4   3 -17         50.65         68.75         8.98 o                         
   6   3 -17         58.23         66.18         9.69 o                         
  -1   4 -17          4.76         -7.04         7.04 o                         
   1   4 -17        129.76        131.74        11.84 o                         
   3   4 -17          0.18         -4.71         6.36 o                         
   5   4 -17         33.49         19.34         8.01 o                         
   0   5 -17        455.19        469.65        21.21 o                         
   2   5 -17        280.43        244.54        15.90 o                         
   4   5 -17         25.94         22.23         8.21 o                         
   1   6 -17         35.86         25.14         8.16 o                         
   3   6 -17        164.09        165.55        13.43 o                         
   5   6 -17        225.52        226.96        16.26 o                         
   2   7 -17         46.35         66.12         9.69 o                         
  -2   0 -16        771.19        660.70        24.85 o                         
   0   0 -16        691.68        601.30        22.31 o                         
   2   0 -16       1734.14       1568.13        34.05 o                         
   4   0 -16        647.68        598.16        22.25 o                         
   6   0 -16         66.70         78.82         9.75 o                         
  -3   1 -16         28.43         30.35         7.77 o                         
  -1   1 -16         97.69         76.79        10.42 o                         
   1   1 -16        401.69        350.13        16.97 o                         
   3   1 -16        102.42         93.51         9.83 o                         
   5   1 -16         20.87         19.81         7.30 o                         
   7   1 -16         17.04          9.27         7.27 o                         
  -2   2 -16        128.58        104.91        11.51 o                         
   0   2 -16         10.93         11.98         6.86 o                         
   2   2 -16         33.29         34.71         7.74 o                         
   4   2 -16        143.00        123.08        11.01 o                         
   6   2 -16          1.19         -6.42         6.42 o                         
  -3   3 -16         50.22         49.11        10.42 o                         
  -1   3 -16        118.08        113.69        10.98 o                         
   1   3 -16        230.92        202.56        13.96 o                         
   3   3 -16        367.29        347.33        17.11 o                         
   5   3 -16        373.05        339.52        17.67 o                         
   7   3 -16        101.07        106.79        11.28 o                         
  -2   4 -16        410.76        415.71        20.21 o                         
   0   4 -16        117.35         92.28        10.87 o                         
   2   4 -16        198.84        155.96        12.93 o                         
   4   4 -16         44.64         31.80         7.57 o                         
   6   4 -16        170.86        156.69        13.25 o                         
  -1   5 -16         37.38         42.36         8.60 o                         
   1   5 -16         18.27         17.49         7.27 o                         
   3   5 -16        153.40        119.46        12.34 o                         
   5   5 -16        117.56        104.41        11.75 o                         
  -2   6 -16        103.91         71.28        11.31 o                         
   0   6 -16        479.63        450.58        20.95 o                         
   2   6 -16         69.98         74.11         9.01 o                         
   4   6 -16        282.39        263.89        16.11 o                         
   6   6 -16         59.54         68.98        10.04 o                         
  -1   7 -16         54.31         49.70         9.36 o                         
   1   7 -16        536.03        500.85        22.10 o                         
   3   7 -16        121.94        123.46        11.37 o                         
   5   7 -16        365.81        325.27        19.29 o                         
   0   8 -16         67.63         40.48         9.04 o                         
   2   8 -16         20.75         36.98         7.89 o                         
   4   8 -16         70.82         79.88        11.16 o                         
  -4   1 -15         75.47         69.13        10.51 o                         
  -2   1 -15        130.65        118.22        10.87 o                         
   0   1 -15        164.00        127.89        10.87 o                         
   2   1 -15         60.88         47.52         7.68 o                         
   4   1 -15        213.63        161.50        12.19 o                         
   6   1 -15         12.46          5.45         5.89 o                         
   8   1 -15         44.09         41.13         8.48 o                         
  -3   2 -15        375.37        360.93        18.29 o                         
  -1   2 -15          7.99         -2.62         5.30 o                         
   1   2 -15         10.80         18.69         6.04 o                         
   3   2 -15        135.66        133.54        10.87 o                         
   5   2 -15         17.56          4.24         6.33 o                         
   7   2 -15         88.47         85.74        10.51 o                         
  -4   3 -15         43.83         22.08         9.04 o                         
  -2   3 -15        292.53        253.44        14.93 o                         
   0   3 -15        198.49        144.27        11.40 o                         
   2   3 -15         76.54         61.54         8.66 o                         
   4   3 -15         85.48         59.89         9.54 o                         
   6   3 -15        208.35        205.61        14.31 o                         
  -3   4 -15         28.59         21.70         7.62 o                         
  -1   4 -15        152.45        121.88        11.60 o                         
   1   4 -15         17.55         37.30         6.39 o                         
   3   4 -15        198.72        181.91        12.93 o                         
   5   4 -15        373.18        362.62        17.56 o                         
   7   4 -15        239.75        234.10        16.32 o                         
  -2   5 -15        218.96        232.32        15.08 o                         
   0   5 -15        685.72        596.54        22.22 o                         
   2   5 -15         64.26         74.43         8.77 o                         
   4   5 -15        744.37        670.43        23.90 o                         
   6   5 -15        346.11        299.79        17.35 o                         
  -3   6 -15         54.96         40.33         9.42 o                         
  -1   6 -15         27.44         25.79         7.24 o                         
   1   6 -15        221.83        187.54        13.46 o                         
   3   6 -15        604.46        586.93        22.07 o                         
   5   6 -15        398.07        367.16        18.82 o                         
  -2   7 -15         34.30         14.63         7.83 o                         
   0   7 -15         26.83         25.17         7.39 o                         
   2   7 -15        214.53        184.73        13.69 o                         
   4   7 -15         76.28         77.26         9.83 o                         
   6   7 -15         63.27         79.90        10.69 o                         
  -1   8 -15        265.60        242.35        16.05 o                         
   1   8 -15         48.77         43.01         8.13 o                         
   3   8 -15         17.45         39.98         7.80 o                         
   5   8 -15         14.93         34.59         7.98 o                         
   0   9 -15        275.96        275.43        17.91 o                         
   2   9 -15          8.74         23.05         7.09 o                         
   4   9 -15        117.46        110.12        12.10 o                         
  -4   0 -14       1716.73       1675.76        38.11 o                         
  -2   0 -14        360.54        338.50        16.50 o                         
   0   0 -14        201.53        185.04        11.63 o                         
   2   0 -14         44.33         51.93         7.18 o                         
   4   0 -14        116.67         97.20         9.54 o                         
   6   0 -14        134.46        131.86        11.19 o                         
   8   0 -14         35.74         30.65         7.83 o                         
  -5   1 -14         77.90         79.49        10.63 o                         
  -3   1 -14        517.76        498.28        20.57 o                         
  -1   1 -14        170.52        134.46        10.95 o                         
   1   1 -14        225.26        190.23        11.52 o                         
   3   1 -14         73.52         67.78         8.39 o                         
   5   1 -14        120.51        140.01        11.10 o                         
   7   1 -14        112.29        113.07        11.07 o                         
  -4   2 -14         67.95         80.17        10.28 o                         
  -2   2 -14        664.60        611.90        22.37 o                         
   0   2 -14         10.42         11.57         5.45 o                         
   2   2 -14        179.43        162.44        10.93 o                         
   4   2 -14        112.22        101.73         9.81 o                         
   6   2 -14          4.38         -3.24         5.21 o                         
   8   2 -14         34.03         28.23         8.54 o                         
  -3   3 -14         18.56         20.52         7.04 o                         
  -1   3 -14        234.25        203.42        12.90 o                         
   1   3 -14          1.06          0.65         4.98 o                         
   3   3 -14         28.54         35.86         6.89 o                         
   5   3 -14         24.97         23.55         6.54 o                         
   7   3 -14          9.75          6.27         5.86 o                         
  -4   4 -14        116.89        111.56        11.57 o                         
  -2   4 -14         19.59          6.01         6.71 o                         
   0   4 -14       2053.09       1856.77        36.76 o                         
   2   4 -14        327.08        313.86        15.05 o                         
   4   4 -14        908.09        856.84        25.03 o                         
   6   4 -14        829.66        780.59        25.26 o                         
   8   4 -14         75.73         88.12        12.07 o                         
  -3   5 -14        149.18        133.18        11.81 o                         
  -1   5 -14        165.81        166.02        12.13 o                         
   1   5 -14         33.24         43.07         8.04 o                         
   3   5 -14        162.39        167.03        12.10 o                         
   5   5 -14        202.53        189.86        13.46 o                         
   7   5 -14         55.77         46.05         8.89 o                         
  -2   6 -14         25.46         30.00         7.45 o                         
   0   6 -14        227.36        187.13        13.66 o                         
   2   6 -14        661.22        652.01        22.37 o                         
   4   6 -14        372.55        368.66        17.91 o                         
   6   6 -14        141.36        140.90        12.40 o                         
  -3   7 -14          0.42         23.32         7.12 o                         
  -1   7 -14        491.63        449.27        20.06 o                         
   1   7 -14        370.01        350.95        17.38 o                         
   3   7 -14        211.48        158.23        13.13 o                         
   5   7 -14         66.21         64.48         9.16 o                         
  -2   8 -14        134.27        131.56        12.40 o                         
   0   8 -14        181.70        143.23        12.66 o                         
   2   8 -14         16.16         19.90         7.74 o                         
   4   8 -14         56.63         58.50         9.33 o                         
   6   8 -14         39.70         40.69         8.57 o                         
  -1   9 -14        115.67        139.86        12.69 o                         
   1   9 -14        112.21        123.96        11.90 o                         
   3   9 -14         15.71          3.62         7.04 o                         
   5   9 -14         20.60         43.54         8.07 o                         
   0  10 -14         78.58        111.09        12.63 o                         
   2  10 -14         17.64         -7.68         7.68 o                         
  -4   1 -13        110.05        108.50        10.72 o                         
  -2   1 -13        444.89        398.76        16.79 o                         
   0   1 -13        315.99        309.43        13.93 o                         
   2   1 -13        207.73        200.86        11.37 o                         
   4   1 -13         61.22         46.67         7.15 o                         
   6   1 -13        234.55        203.95        13.08 o                         
   8   1 -13         36.31         20.02         7.92 o                         
  -5   2 -13        127.65        143.51        12.54 o                         
  -3   2 -13         50.12         42.75         7.80 o                         
  -1   2 -13        850.61        754.13        22.18 o                         
   1   2 -13        286.50        275.36        13.20 o                         
   3   2 -13        263.55        251.48        12.84 o                         
   5   2 -13       1080.68        979.66        26.08 o                         
   7   2 -13        149.25        116.84        11.31 o                         
  -4   3 -13        122.03        113.54        11.66 o                         
  -2   3 -13        268.36        244.49        13.67 o                         
   0   3 -13         62.40         62.04         7.89 o                         
   2   3 -13          5.11         -0.59         5.30 o                         
   4   3 -13       1150.63       1093.53        26.70 o                         
   6   3 -13        185.96        187.97        13.02 o                         
   8   3 -13          2.72         -6.03         6.03 o                         
  -5   4 -13         38.36         62.68         9.13 o                         
  -3   4 -13        565.54        528.88        20.98 o                         
  -1   4 -13         94.60         92.51         9.30 o                         
   1   4 -13        192.41        155.17        11.31 o                         
   3   4 -13        480.54        410.70        16.97 o                         
   5   4 -13        281.65        274.98        14.82 o                         
   7   4 -13          7.51         -2.62         7.27 o                         
  -4   5 -13         92.73        103.67        11.10 o                         
  -2   5 -13        108.04         99.76         9.83 o                         
   0   5 -13       1051.88        954.26        25.84 o                         
   2   5 -13       8243.09       7678.44        71.53 o                         
   4   5 -13       2977.35       2709.66        43.54 o                         
   6   5 -13        581.15        509.17        20.69 o                         
   8   5 -13        116.12        130.94        12.75 o                         
  -3   6 -13          1.56         13.98         6.12 o                         
  -1   6 -13        368.59        339.95        16.38 o                         
   1   6 -13        733.70        655.75        21.96 o                         
   3   6 -13        738.70        703.06        22.55 o                         
   5   6 -13         44.73         20.34         8.07 o                         
   7   6 -13         59.43         40.86         9.33 o                         
  -4   7 -13         16.64          8.45         7.92 o                         
  -2   7 -13         17.52         -6.54         6.77 o                         
   0   7 -13         61.96         64.65         9.13 o                         
   2   7 -13         19.53         14.87         7.12 o                         
   4   7 -13         22.48         17.46         7.30 o                         
   6   7 -13         49.11         46.13         8.42 o                         
  -3   8 -13         43.14         55.50         8.45 o                         
  -1   8 -13         19.34         23.91         6.51 o                         
   1   8 -13         18.26         29.50         6.86 o                         
   3   8 -13         69.94         70.99         8.77 o                         
   5   8 -13          5.09         -0.47         6.42 o                         
  -2   9 -13         78.01         75.73        10.81 o                         
   0   9 -13         14.21         21.61         7.57 o                         
   2   9 -13        377.58        372.01        18.44 o                         
   4   9 -13        153.80        151.00        12.75 o                         
  -1  10 -13          5.47         16.99         7.18 o                         
   1  10 -13          8.10          4.47         6.98 o                         
   3  10 -13          0.35         -6.48         6.48 o                         
   2  11 -13         15.76         13.57         6.95 o                         
  -6   0 -12        380.66        351.85        19.26 o                         
  -4   0 -12        413.71        373.50        17.00 o                         
  -2   0 -12         48.19         54.79         7.80 o                         
   0   0 -12        550.92        549.33        17.42 o                         
   2   0 -12        171.05        158.41         9.98 o                         
   4   0 -12        270.54        218.18        11.81 o                         
   6   0 -12         58.70         62.59         8.21 o                         
   8   0 -12        182.71        169.97        13.16 o                         
  -5   1 -12        107.23         81.50        10.60 o                         
  -3   1 -12          2.74          1.97         5.18 o                         
  -1   1 -12         20.89         20.90         5.80 o                         
   1   1 -12         32.95         33.09         6.04 o                         
   3   1 -12         85.25         74.11         7.45 o                         
   5   1 -12        506.62        454.47        17.06 o                         
   7   1 -12        595.03        593.22        21.66 o                         
   9   1 -12        107.87        114.80        12.25 o                         
  -6   2 -12         15.40          9.16         7.42 o                         
  -4   2 -12        206.10        177.08        13.19 o                         
  -2   2 -12         53.17         48.81         7.24 o                         
   0   2 -12        386.95        387.10        14.73 o                         
   2   2 -12         67.23         57.89         6.74 o                         
   4   2 -12        238.92        216.45        11.69 o                         
   6   2 -12        443.36        439.38        18.00 o                         
   8   2 -12         11.95         15.40         6.45 o                         
  -5   3 -12         99.29         95.93        11.01 o                         
  -3   3 -12        305.77        270.81        14.82 o                         
  -1   3 -12        141.93        152.33        10.54 o                         
   1   3 -12        143.41        125.45         9.39 o                         
   3   3 -12        239.07        239.14        12.05 o                         
   5   3 -12        480.68        472.79        17.77 o                         
   7   3 -12         18.88         20.28         6.54 o                         
   9   3 -12         42.78         36.01         9.21 o                         
  -4   4 -12         47.85         51.73         8.10 o                         
  -2   4 -12       1423.95       1331.90        29.93 o                         
   0   4 -12        925.22        838.76        22.42 o                         
   2   4 -12        715.78        643.62        19.64 o                         
   4   4 -12       1963.11       1947.89        34.81 o                         
   6   4 -12        301.05        274.31        14.82 o                         
   8   4 -12         58.32         64.62         9.04 o                         
  -5   5 -12         16.06         18.69         7.51 o                         
  -3   5 -12         77.33         89.21         9.75 o                         
  -1   5 -12        581.63        492.53        18.48 o                         
   1   5 -12         47.88         30.83         6.92 o                         
   3   5 -12        935.86        865.08        23.21 o                         
   5   5 -12         84.48         71.28         9.22 o                         
   7   5 -12          9.84         17.93         6.77 o                         
  -4   6 -12        110.18        109.94        11.39 o                         
  -2   6 -12         82.83         80.62         9.75 o                         
   0   6 -12        486.58        437.13        17.41 o                         
   2   6 -12       1088.20        989.20        25.49 o                         
   4   6 -12        412.89        382.88        16.76 o                         
   6   6 -12         78.63         74.76         9.36 o                         
   8   6 -12         59.58         79.20        10.48 o                         
  -3   7 -12         60.42         73.19         9.33 o                         
  -1   7 -12        472.70        462.31        19.00 o                         
   1   7 -12       1344.95       1185.21        29.01 o                         
   3   7 -12         23.13         13.69         6.74 o                         
   5   7 -12        113.64        103.79        10.36 o                         
   7   7 -12         41.86         63.09         8.98 o                         
  -4   8 -12          9.61         14.51         7.27 o                         
  -2   8 -12         20.30         34.95         7.12 o                         
   0   8 -12         29.98          8.07         6.42 o                         
   2   8 -12        101.26         79.12         9.27 o                         
   4   8 -12          7.37          1.30         6.15 o                         
   6   8 -12         25.24         16.87         7.54 o                         
  -3   9 -12         54.71         50.90         9.48 o                         
  -1   9 -12         50.50         46.69         9.01 o                         
   1   9 -12         15.50         19.25         5.77 o                         
   3   9 -12        108.62         83.77        10.60 o                         
   5   9 -12         46.03         41.04         8.01 o                         
  -2  10 -12         64.56         77.52        10.33 o                         
   0  10 -12         42.38         47.11         8.57 o                         
   2  10 -12        242.05        264.49        16.23 o                         
   4  10 -12          9.35         15.19         7.18 o                         
  -1  11 -12         20.96         30.85         8.66 o                         
   1  11 -12          4.97          9.54         6.54 o                         
   3  11 -12        149.71        153.53        12.93 o                         
  -6   1 -11        256.87        222.56        15.26 o                         
  -4   1 -11        279.06        265.62        15.11 o                         
  -2   1 -11        143.69        135.22         9.92 o                         
   0   1 -11        191.89        197.10        10.43 o                         
   2   1 -11         95.14        115.46         8.22 o                         
   4   1 -11        248.39        268.04        12.14 o                         
   6   1 -11        131.93        144.17        10.98 o                         
   8   1 -11        497.74        484.99        20.80 o                         
  -5   2 -11         25.86         31.50         7.07 o                         
  -3   2 -11         76.22         70.90         7.66 o                         
  -1   2 -11        296.80        283.83        12.70 o                         
   1   2 -11        125.84        125.39         8.48 o                         
   3   2 -11        115.00         89.84         7.89 o                         
   5   2 -11        267.82        249.63        12.67 o                         
   7   2 -11        315.73        294.82        15.58 o                         
   9   2 -11         13.98         14.37         7.54 o                         
  -6   3 -11         13.48         21.49         7.18 o                         
  -4   3 -11        127.46        131.95        10.81 o                         
  -2   3 -11        417.69        414.33        16.21 o                         
   0   3 -11         50.92         37.89         5.98 o                         
   2   3 -11        588.52        501.97        16.24 o                         
   4   3 -11        188.20        172.11        10.69 o                         
   6   3 -11        716.49        678.13        21.70 o                         
   8   3 -11         47.12         36.77         8.33 o                         
  -5   4 -11         11.77         10.22         7.80 o                         
  -3   4 -11        406.22        361.11        16.17 o                         
  -1   4 -11       2726.62       2497.58        37.66 o                         
   1   4 -11         10.80          7.18         5.03 o                         
   3   4 -11         94.59         74.02         7.71 o                         
   5   4 -11        364.03        353.20        15.53 o                         
   7   4 -11        179.93        170.65        12.84 o                         
   9   4 -11         61.36         87.26        10.57 o                         
  -6   5 -11        141.18        137.04        12.93 o                         
  -4   5 -11        125.93        121.17        11.48 o                         
  -2   5 -11        653.94        570.07        19.96 o                         
   0   5 -11       5703.88       4993.01        53.87 o                         
   2   5 -11       1325.95       1222.30        26.04 o                         
   4   5 -11        568.21        561.13        18.74 o                         
   6   5 -11        291.94        280.32        15.17 o                         
   8   5 -11        129.58        104.88        11.78 o                         
  -5   6 -11         90.44         63.21        10.66 o                         
  -3   6 -11        768.39        675.80        22.93 o                         
  -1   6 -11        742.24        657.05        20.96 o                         
   1   6 -11       4422.40       4100.58        49.37 o                         
   3   6 -11        478.26        462.72        17.12 o                         
   5   6 -11         39.89         31.12         7.01 o                         
   7   6 -11         92.82         75.93        10.31 o                         
  -4   7 -11         45.45         36.57         7.65 o                         
  -2   7 -11         38.13         29.94         7.18 o                         
   0   7 -11         10.12         23.20         5.65 o                         
   2   7 -11        115.24         94.20         9.42 o                         
   4   7 -11         80.96         71.61         8.63 o                         
   6   7 -11         61.09         69.51         8.86 o                         
   8   7 -11         60.43         46.72        10.01 o                         
  -3   8 -11         61.03         49.52         8.95 o                         
  -1   8 -11         73.19         67.28         8.89 o                         
   1   8 -11         31.66         21.76         7.30 o                         
   3   8 -11        633.72        580.17        20.45 o                         
   5   8 -11         41.92         26.17         7.30 o                         
   7   8 -11          7.81         19.31         7.21 o                         
  -4   9 -11          2.81         23.85         6.92 o                         
  -2   9 -11         14.30         22.08         8.42 o                         
   0   9 -11         44.26         38.19         7.51 o                         
   2   9 -11         52.31         42.90         7.80 o                         
   4   9 -11        187.15        196.48        13.13 o                         
   6   9 -11        244.58        240.11        15.87 o                         
  -3  10 -11          5.86         -6.39         6.39 o                         
  -1  10 -11         32.95         25.26         8.15 o                         
   1  10 -11         10.84         -2.97         5.83 o                         
   3  10 -11         66.15         45.49         8.83 o                         
   5  10 -11        160.10        111.48        11.81 o                         
  -2  11 -11          7.15          4.59         7.27 o                         
   0  11 -11         12.81          6.09         6.59 o                         
   2  11 -11         47.49         31.35         8.13 o                         
   4  11 -11          3.73         -5.48         5.48 o                         
   1  12 -11        331.85        292.24        18.32 o                         
   3  12 -11          0.03         13.07         7.15 o                         
  -6   0 -10        114.20        100.08        10.92 o                         
  -4   0 -10        307.84        280.54        14.40 o                         
  -2   0 -10        214.87        216.84        11.05 o                         
   0   0 -10        131.72        123.36         8.36 o                         
   2   0 -10       6392.37       7244.20        55.48 o                         
   4   0 -10       1271.96       1320.30        25.13 o                         
   6   0 -10       2687.26       2656.00        39.90 o                         
   8   0 -10        431.36        440.85        19.74 o                         
  -7   1 -10          0.01          0.00         7.24 o                         
  -5   1 -10         72.38         75.05         8.51 o                         
  -3   1 -10         11.54         17.05         5.45 o                         
  -1   1 -10         13.04         13.51         4.36 o                         
   1   1 -10         43.77         29.00         5.42 o                         
   3   1 -10         97.62        101.21         7.48 o                         
   5   1 -10       1139.70       1107.05        24.79 o                         
   7   1 -10        411.09        444.69        18.00 o                         
   9   1 -10        133.98        135.06        12.13 o                         
  -6   2 -10          3.85         15.72         6.65 o                         
  -4   2 -10          7.84         16.37         5.62 o                         
  -2   2 -10        854.78        832.64        20.88 o                         
   0   2 -10        234.25        222.10        10.25 o                         
   2   2 -10         60.75         69.81         6.36 o                         
   4   2 -10       1186.95       1145.20        23.68 o                         
   6   2 -10         80.54         73.26         8.45 o                         
   8   2 -10         12.71         13.75         6.74 o                         
  -7   3 -10        185.93        176.27        14.90 o                         
  -5   3 -10         31.48         25.50         7.10 o                         
  -3   3 -10         93.03        103.85         9.33 o                         
  -1   3 -10        619.65        546.74        16.80 o                         
   1   3 -10        889.99        846.57        19.33 o                         
   3   3 -10        698.86        679.66        18.05 o                         
   5   3 -10        241.33        225.53        12.02 o                         
   7   3 -10        269.45        290.91        14.90 o                         
   9   3 -10         30.09         37.54         8.30 o                         
  -6   4 -10          4.31          8.48         6.48 o                         
  -4   4 -10        112.47        102.88         9.98 o                         
  -2   4 -10       1582.72       1467.28        28.80 o                         
   0   4 -10        288.32        278.48        12.17 o                         
   2   4 -10        306.90        276.05        11.93 o                         
   4   4 -10         26.50         34.53         5.86 o                         
   6   4 -10        729.10        700.20        21.76 o                         
   8   4 -10        342.49        322.74        17.97 o                         
  -5   5 -10        116.97         93.81        11.07 o                         
  -3   5 -10        173.61        162.14        11.31 o                         
  -1   5 -10        154.17        126.42         9.92 o                         
   1   5 -10        153.00        154.87         9.39 o                         
   3   5 -10         73.15         90.19         8.04 o                         
   5   5 -10        418.01        382.31        15.70 o                         
   7   5 -10         11.07         23.35         7.09 o                         
   9   5 -10          6.52          7.62         7.09 o                         
  -6   6 -10         72.42         50.08        10.89 o                         
  -4   6 -10         75.15         64.77         8.92 o                         
  -2   6 -10        190.68        150.58        10.63 o                         
   0   6 -10       1025.05        943.93        23.07 o                         
   2   6 -10       1408.60       1338.36        27.02 o                         
   4   6 -10        266.04        275.22        13.43 o                         
   6   6 -10        118.92        129.62        11.31 o                         
   8   6 -10         70.00         70.81         9.60 o                         
  -5   7 -10         19.79         34.42         7.62 o                         
  -3   7 -10        487.58        496.36        19.68 o                         
  -1   7 -10        451.13        415.16        16.56 o                         
   1   7 -10        364.86        291.72        13.82 o                         
   3   7 -10       2265.11       2094.87        36.17 o                         
   5   7 -10        488.61        472.59        18.68 o                         
   7   7 -10         33.14         38.18         7.36 o                         
  -4   8 -10        166.39        143.85        12.51 o                         
  -2   8 -10          5.86         18.87         5.68 o                         
   0   8 -10        130.99        120.29        10.39 o                         
   2   8 -10         85.97         75.58         8.51 o                         
   4   8 -10        212.64        189.31        12.84 o                         
   6   8 -10         24.09         16.75         6.92 o                         
  -3   9 -10          7.34          9.57         6.71 o                         
  -1   9 -10         11.35         15.22         6.36 o                         
   1   9 -10         33.96         26.20         6.51 o                         
   3   9 -10        241.98        217.12        13.72 o                         
   5   9 -10        515.85        468.69        20.04 o                         
   7   9 -10         15.39         32.09         7.51 o                         
  -4  10 -10        104.46        107.62        11.48 o                         
  -2  10 -10         24.13         35.98         7.57 o                         
   0  10 -10          8.17         23.76         6.33 o                         
   2  10 -10         37.51         37.42         7.83 o                         
   4  10 -10       1034.23        835.16        27.07 o                         
   6  10 -10        411.30        409.43        20.65 o                         
  -3  11 -10          4.87          2.50         6.62 o                         
  -1  11 -10        159.73        129.36        12.13 o                         
   1  11 -10         92.41         86.65         9.51 o                         
   3  11 -10         44.52         61.35         8.48 o                         
   5  11 -10          2.43         -4.50         7.27 o                         
   0  12 -10          1.92         -5.39         5.39 o                         
   2  12 -10         32.59         39.30         8.13 o                         
   4  12 -10          6.89         -5.71         5.71 o                         
  -6   1  -9         78.42         44.99         9.30 o                         
  -4   1  -9         92.32        104.00         8.72 o                         
  -2   1  -9        134.35        155.93         9.19 o                         
   0   1  -9       1152.81       1163.12        21.18 o                         
   2   1  -9        770.22        826.89        17.70 o                         
   4   1  -9        972.36       1026.42        21.31 o                         
   6   1  -9       1415.25       1357.98        28.29 o                         
   8   1  -9        297.81        284.38        15.96 o                         
  -7   2  -9          0.56          1.15         6.12 o                         
  -5   2  -9        202.64        195.28        12.99 o                         
  -3   2  -9        418.27        401.18        14.79 o                         
  -1   2  -9         82.35         81.42         7.01 o                         
   1   2  -9       2762.92       2804.57        32.70 o                         
   3   2  -9          6.60          8.39         4.18 o                         
   5   2  -9        378.24        376.88        14.17 o                         
   7   2  -9        243.33        244.54        13.87 o                         
   9   2  -9        245.38        241.82        15.81 o                         
  -6   3  -9        103.56         88.10        10.72 o                         
  -4   3  -9         61.07         49.58         7.63 o                         
  -2   3  -9        155.08        163.68         9.72 o                         
   0   3  -9         85.82         75.09         6.60 o                         
   2   3  -9        216.53        143.98         8.54 o                         
   4   3  -9       1020.11        956.40        21.13 o                         
   6   3  -9         76.90         71.40         7.80 o                         
   8   3  -9        275.26        273.67        15.52 o                         
  -7   4  -9         13.12         31.21         7.42 o                         
  -5   4  -9         97.19        103.47         9.42 o                         
  -3   4  -9        372.69        315.15        14.29 o                         
  -1   4  -9        122.30        124.39         8.27 o                         
   1   4  -9        716.01        618.43        16.66 o                         
   3   4  -9        298.44        279.02        11.81 o                         
   5   4  -9         78.83        101.52         8.01 o                         
   7   4  -9         18.71         22.40         6.39 o                         
   9   4  -9         38.39         60.41         9.24 o                         
  -6   5  -9        591.07        552.12        23.22 o                         
  -4   5  -9       1050.45        949.38        26.10 o                         
  -2   5  -9       1265.99       1156.14        25.18 o                         
   0   5  -9        442.43        412.35        14.09 o                         
   2   5  -9       1124.28       1057.23        22.26 o                         
   4   5  -9       2192.15       2113.19        33.37 o                         
   6   5  -9        690.52        690.83        22.17 o                         
   8   5  -9        257.87        258.52        15.49 o                         
  -5   6  -9        516.50        505.79        20.65 o                         
  -3   6  -9        207.77        200.62        11.90 o                         
  -1   6  -9        777.50        750.19        20.11 o                         
   1   6  -9        526.15        426.05        15.80 o                         
   3   6  -9        253.67        265.01        12.67 o                         
   5   6  -9         49.24         62.98         7.74 o                         
   7   6  -9         29.79         46.16         7.77 o                         
  -6   7  -9         70.65         52.67         9.80 o                         
  -4   7  -9         35.92         24.29         7.71 o                         
  -2   7  -9         19.26         19.28         6.06 o                         
   0   7  -9        252.23        204.06        11.84 o                         
   2   7  -9        373.96        342.85        14.55 o                         
   4   7  -9        141.97        119.44         9.84 o                         
   6   7  -9         77.77         72.08         8.51 o                         
   8   7  -9         14.61         10.07         6.62 o                         
  -5   8  -9         17.68         13.37         7.09 o                         
  -3   8  -9         47.63         43.72         7.74 o                         
  -1   8  -9         28.08         35.45         6.42 o                         
   1   8  -9        377.01        382.58        15.85 o                         
   3   8  -9        675.66        606.35        19.99 o                         
   5   8  -9        401.27        358.35        16.73 o                         
   7   8  -9         10.02         21.23         7.09 o                         
  -4   9  -9         45.01         44.40         8.71 o                         
  -2   9  -9        713.05        582.97        21.75 o                         
   0   9  -9         14.64         10.89         5.68 o                         
   2   9  -9        515.98        461.25        18.21 o                         
   4   9  -9        872.04        782.57        24.50 o                         
   6   9  -9        128.71        125.26        11.90 o                         
  -3  10  -9          6.26          6.80         6.65 o                         
  -1  10  -9         14.49         -2.97         6.15 o                         
   1  10  -9         69.96         55.79         8.57 o                         
   3  10  -9        376.96        335.47        16.50 o                         
   5  10  -9         26.72         59.68         8.77 o                         
  -2  11  -9          0.77         -2.74         5.80 o                         
   0  11  -9         14.89          9.74         6.83 o                         
   2  11  -9         54.34         27.73         8.21 o                         
   4  11  -9        241.66        191.72        14.55 o                         
  -1  12  -9        161.96        140.61        12.81 o                         
   1  12  -9          5.20         -4.53         5.83 o                         
   3  12  -9        108.34        127.40        12.34 o                         
   0  13  -9         17.62         41.75         8.33 o                         
   2  13  -9         37.89         48.67         9.72 o                         
  -8   0  -8         57.60         61.36         9.63 o                         
  -6   0  -8        486.35        471.43        19.15 o                         
  -4   0  -8        196.70        177.18        10.72 o                         
  -2   0  -8       1175.98       1074.26        20.64 o                         
   0   0  -8      11715.82      12939.21        70.61 o                         
   2   0  -8       6142.87       6519.10        46.12 o                         
   4   0  -8        121.92        106.60         7.36 o                         
   6   0  -8        189.74        208.54        11.57 o                         
   8   0  -8       1041.32        994.65        27.87 o                         
  10   0  -8        633.64        554.57        24.66 o                         
  -7   1  -8        175.30        179.86        13.25 o                         
  -5   1  -8        148.04        139.05        10.78 o                         
  -3   1  -8        181.87        217.59        10.75 o                         
  -1   1  -8        508.88        498.81        13.47 o                         
   1   1  -8        506.41        570.57        13.71 o                         
   3   1  -8        390.25        420.23        12.56 o                         
   5   1  -8         68.41         53.68         6.80 o                         
   7   1  -8       1097.76       1072.00        26.20 o                         
   9   1  -8        498.10        484.36        21.42 o                         
  -6   2  -8         65.81         54.70         9.22 o                         
  -4   2  -8        210.09        207.93        11.40 o                         
  -2   2  -8         97.68         85.19         7.01 o                         
   0   2  -8        257.87        274.09        10.08 o                         
   2   2  -8        292.46        312.87        10.78 o                         
   4   2  -8        303.57        308.65        12.08 o                         
   6   2  -8        342.48        337.23        14.20 o                         
   8   2  -8         66.66         57.38         8.69 o                         
  -7   3  -8          5.23         -6.15         6.24 o                         
  -5   3  -8         61.39         37.10         7.33 o                         
  -3   3  -8        113.19        113.49         8.63 o                         
  -1   3  -8         18.08         15.43         4.33 o                         
   1   3  -8        821.15        800.84        16.82 o                         
   3   3  -8          5.13         -3.68         3.68 o                         
   5   3  -8        215.24        208.44        10.96 o                         
   7   3  -8         65.05         67.10         8.13 o                         
   9   3  -8         50.20         39.80         9.16 o                         
  -6   4  -8        299.09        293.42        16.14 o                         
  -4   4  -8       2022.86       1824.25        33.64 o                         
  -2   4  -8       2125.94       2036.09        31.31 o                         
   0   4  -8        332.90        304.18        11.20 o                         
   2   4  -8         12.53         25.82         4.98 o                         
   4   4  -8         76.66         78.56         7.21 o                         
   6   4  -8        650.49        603.85        19.46 o                         
   8   4  -8         41.59         31.03         8.66 o                         
  -7   5  -8         39.82         76.43         9.39 o                         
  -5   5  -8        162.54        152.74        12.13 o                         
  -3   5  -8        207.00        195.06        11.49 o                         
  -1   5  -8         31.08         25.61         5.21 o                         
   1   5  -8        312.52        258.57        10.90 o                         
   3   5  -8        500.55        458.28        14.77 o                         
   5   5  -8         45.27         54.88         7.18 o                         
   7   5  -8         49.39         40.57         7.86 o                         
   9   5  -8         68.30         77.23        10.04 o                         
  -6   6  -8        414.97        413.13        19.88 o                         
  -4   6  -8        983.55        886.03        25.39 o                         
  -2   6  -8        804.44        772.94        20.47 o                         
   0   6  -8       1772.88       1533.13        27.14 o                         
   2   6  -8       1151.51       1091.33        23.08 o                         
   4   6  -8       1166.61       1173.01        25.23 o                         
   6   6  -8        187.87        174.84        12.10 o                         
   8   6  -8        122.98        117.43        10.95 o                         
  -5   7  -8        172.75        175.12        13.19 o                         
  -3   7  -8        771.72        679.66        21.17 o                         
  -1   7  -8          4.68          0.91         4.65 o                         
   1   7  -8          7.41         11.04         5.24 o                         
   3   7  -8         39.98         37.77         6.51 o                         
   5   7  -8        116.26        110.13         9.95 o                         
   7   7  -8        288.21        315.62        16.73 o                         
  -6   8  -8         65.96         57.53        10.28 o                         
  -4   8  -8         35.27         32.15         6.95 o                         
  -2   8  -8        559.98        520.01        18.45 o                         
   0   8  -8         31.76         45.52         6.89 o                         
   2   8  -8        296.62        283.70        13.64 o                         
   4   8  -8         84.36         77.20         9.04 o                         
   6   8  -8        192.81        179.08        13.31 o                         
   8   8  -8         59.98         73.19        10.48 o                         
  -5   9  -8         35.52         36.71         7.77 o                         
  -3   9  -8          4.53          0.71         5.77 o                         
  -1   9  -8          5.63          7.36         5.53 o                         
   1   9  -8         87.72         73.73         8.36 o                         
   3   9  -8        520.76        469.60        18.21 o                         
   5   9  -8        506.63        451.52        18.92 o                         
   7   9  -8        184.95        143.70        13.05 o                         
  -4  10  -8         35.16         24.99         8.04 o                         
  -2  10  -8         48.63         52.70         8.07 o                         
   0  10  -8        213.22        145.66        11.57 o                         
   2  10  -8        783.67        719.15        22.85 o                         
   4  10  -8        822.85        745.77        25.06 o                         
   6  10  -8         98.57         77.23        11.16 o                         
  -3  11  -8         85.45         85.97        10.39 o                         
  -1  11  -8        101.16         79.06        10.04 o                         
   1  11  -8        738.40        641.08        23.11 o                         
   3  11  -8         40.18         31.77         7.80 o                         
   5  11  -8         35.30         54.41         8.51 o                         
  -2  12  -8         24.63         31.65         8.01 o                         
   0  12  -8         14.44         22.55         7.27 o                         
   2  12  -8          9.81         13.87         6.62 o                         
   4  12  -8         44.20         41.36         9.01 o                         
  -1  13  -8         43.17         25.50         8.60 o                         
   1  13  -8         30.24         39.42         8.74 o                         
   3  13  -8         38.45         26.47         8.39 o                         
  -8   1  -7          8.83         16.07         6.77 o                         
  -6   1  -7        235.45        242.39        13.52 o                         
  -4   1  -7        141.92        144.36         9.45 o                         
  -2   1  -7          6.06          4.42         3.80 o                         
   0   1  -7         83.48         83.19         6.15 o                         
   2   1  -7       1364.35       1478.29        20.65 o                         
   4   1  -7         71.94         53.30         6.04 o                         
   6   1  -7         39.92         28.65         5.45 o                         
   8   1  -7        403.50        371.14        17.73 o                         
  10   1  -7        141.52        165.83        13.84 o                         
  -7   2  -7          5.00          8.15         6.39 o                         
  -5   2  -7        365.12        305.71        14.35 o                         
  -3   2  -7       3257.09       3228.57        37.43 o                         
  -1   2  -7        507.55        404.33        12.06 o                         
   1   2  -7        180.36        190.71         8.34 o                         
   3   2  -7       7137.01       7489.02        50.71 o                         
   5   2  -7        126.91        136.79         8.54 o                         
   7   2  -7        445.21        460.21        17.80 o                         
   9   2  -7         43.61         37.42         8.07 o                         
  -8   3  -7         87.35         90.24        11.42 o                         
  -6   3  -7        100.60         99.55         9.75 o                         
  -4   3  -7        504.63        475.55        16.42 o                         
  -2   3  -7         76.86         65.72         6.27 o                         
   0   3  -7        324.24        289.93        10.17 o                         
   2   3  -7        136.71        129.56         7.30 o                         
   4   3  -7        131.28        127.81         7.95 o                         
   6   3  -7        299.21        319.82        13.70 o                         
   8   3  -7         42.65         55.76         8.45 o                         
  -7   4  -7         50.01         53.29         9.04 o                         
  -5   4  -7         93.69         87.95         9.27 o                         
  -3   4  -7         94.08         83.33         7.39 o                         
  -1   4  -7        363.63        331.38        11.52 o                         
   1   4  -7         50.33         43.08         5.33 o                         
   3   4  -7          5.94         13.54         4.62 o                         
   5   4  -7        140.75        157.73         9.60 o                         
   7   4  -7         25.26         18.96         6.33 o                         
   9   4  -7         71.47         92.48        10.72 o                         
  -6   5  -7        726.89        718.82        23.88 o                         
  -4   5  -7       1491.29       1391.94        29.06 o                         
  -2   5  -7       1957.77       1795.06        29.08 o                         
   0   5  -7       1156.01       1109.87        20.82 o                         
   2   5  -7        296.03        305.97        11.49 o                         
   4   5  -7        395.19        422.67        14.59 o                         
   6   5  -7        152.12        130.42        10.34 o                         
   8   5  -7          8.31         25.67         6.68 o                         
  -7   6  -7         63.05         84.09        10.39 o                         
  -5   6  -7        223.71        214.99        13.46 o                         
  -3   6  -7        347.32        342.92        14.47 o                         
  -1   6  -7        157.49        162.95         9.37 o                         
   1   6  -7        673.10        677.91        17.22 o                         
   3   6  -7       1707.54       1753.01        28.91 o                         
   5   6  -7        181.60        183.53        11.10 o                         
   7   6  -7        105.71        109.86        10.16 o                         
   9   6  -7         14.74         28.23         6.98 o                         
  -6   7  -7        276.16        238.80        15.49 o                         
  -4   7  -7         41.20         32.47         7.39 o                         
  -2   7  -7        108.35        110.22         9.28 o                         
   0   7  -7         37.02         30.12         5.80 o                         
   2   7  -7        537.88        511.55        16.03 o                         
   4   7  -7        590.05        566.31        18.19 o                         
   6   7  -7         32.33         19.40         6.86 o                         
   8   7  -7         40.64         15.04         8.16 o                         
  -5   8  -7        280.51        261.92        15.32 o                         
  -3   8  -7         36.80         39.95         7.36 o                         
  -1   8  -7        116.12        106.12         9.13 o                         
   1   8  -7         72.91         72.25         7.33 o                         
   3   8  -7        202.49        204.66        11.54 o                         
   5   8  -7        253.92        248.61        13.52 o                         
   7   8  -7        202.47        192.51        13.90 o                         
  -6   9  -7         25.02         19.14         8.27 o                         
  -4   9  -7        104.46         89.95        10.01 o                         
  -2   9  -7         16.50         14.93         5.86 o                         
   0   9  -7        591.19        593.04        19.42 o                         
   2   9  -7         20.38         33.44         6.36 o                         
   4   9  -7        174.14        145.95        11.51 o                         
   6   9  -7        254.51        278.90        15.76 o                         
  -5  10  -7          4.87          0.68         6.80 o                         
  -3  10  -7         98.04         62.21         8.95 o                         
  -1  10  -7         19.06         26.64         6.45 o                         
   1  10  -7        265.48        211.03        12.81 o                         
   3  10  -7         58.88         45.43         7.54 o                         
   5  10  -7        274.93        260.74        15.58 o                         
   7  10  -7         31.23         43.78         8.63 o                         
  -4  11  -7          2.36         -5.39         7.07 o                         
  -2  11  -7         25.40         17.05         6.95 o                         
   0  11  -7        113.58         86.30         9.66 o                         
   2  11  -7         92.83         83.88         9.63 o                         
   4  11  -7        113.83        102.05        10.95 o                         
   6  11  -7         78.89         75.40        10.83 o                         
  -3  12  -7        353.18        341.68        18.32 o                         
  -1  12  -7        133.89        161.48        12.81 o                         
   1  12  -7        155.66        132.98        11.57 o                         
   3  12  -7         29.80         24.41         7.60 o                         
   5  12  -7        195.93        209.90        14.84 o                         
  -2  13  -7          0.34         -0.71         6.74 o                         
   0  13  -7         79.91         76.40        10.22 o                         
   2  13  -7         56.28         54.94         9.33 o                         
   4  13  -7         11.42          3.03         7.51 o                         
  -8   0  -6          3.99         10.86         6.48 o                         
  -6   0  -6         39.51         56.32         7.95 o                         
  -4   0  -6       1711.54       1632.66        27.02 o                         
  -2   0  -6        890.88        919.22        17.07 o                         
   0   0  -6       8653.13       8644.61        49.00 o                         
   2   0  -6       9935.79      10779.34        53.99 o                         
   4   0  -6       4158.99       3969.61        37.03 o                         
   6   0  -6       1496.64       1486.11        27.47 o                         
   8   0  -6       1520.14       1463.07        33.51 o                         
  10   0  -6        697.70        693.96        27.14 o                         
  -7   1  -6         36.60         44.46         8.63 o                         
  -5   1  -6         82.04         78.62         7.71 o                         
  -3   1  -6        935.95        828.44        18.01 o                         
  -1   1  -6        725.26        711.83        14.08 o                         
   1   1  -6        172.80        160.09         7.07 o                         
   3   1  -6       1321.16       1199.39        18.99 o                         
   5   1  -6        212.68        221.62        10.52 o                         
   7   1  -6        303.19        297.84        14.11 o                         
   9   1  -6          2.47          2.41         6.12 o                         
  -8   2  -6         41.10         36.92         8.57 o                         
  -6   2  -6         31.79         31.77         7.15 o                         
  -4   2  -6        284.38        280.18        12.23 o                         
  -2   2  -6       1404.47       1317.88        20.94 o                         
   0   2  -6        226.04        170.84         7.34 o                         
   2   2  -6        268.38        244.00         8.78 o                         
   4   2  -6       1044.63       1031.55        19.46 o                         
   6   2  -6        150.87        166.27        10.10 o                         
   8   2  -6        147.22        157.10        12.07 o                         
  10   2  -6         14.47         19.81         8.66 o                         
  -7   3  -6         33.13         39.01         8.01 o                         
  -5   3  -6          7.47         10.39         5.51 o                         
  -3   3  -6        494.08        522.04        15.00 o                         
  -1   3  -6       1960.25       1811.48        23.65 o                         
   1   3  -6       1032.07        959.06        16.40 o                         
   3   3  -6        117.52        127.49         7.48 o                         
   5   3  -6        673.08        701.10        17.93 o                         
   7   3  -6        245.44        256.92        13.08 o                         
   9   3  -6         14.04         17.75         6.71 o                         
  -8   4  -6        244.49        258.33        15.96 o                         
  -6   4  -6        394.59        374.44        17.20 o                         
  -4   4  -6        569.32        542.28        16.98 o                         
  -2   4  -6        455.45        379.13        12.79 o                         
   0   4  -6       2229.46       2214.37        26.36 o                         
   2   4  -6       1610.76       1509.67        22.28 o                         
   4   4  -6         37.67         39.28         5.80 o                         
   6   4  -6        162.70        169.21        10.42 o                         
   8   4  -6         41.27         45.40         8.16 o                         
  -7   5  -6         71.37         87.18        10.01 o                         
  -5   5  -6         85.86         73.79         8.77 o                         
  -3   5  -6        627.93        627.95        17.72 o                         
  -1   5  -6        383.81        374.81        12.61 o                         
   1   5  -6        194.11        199.48         9.10 o                         
   3   5  -6        611.67        619.19        16.13 o                         
   5   5  -6         18.52         14.40         4.71 o                         
   7   5  -6          3.91         -5.24         5.24 o                         
   9   5  -6         87.35         75.84        10.45 o                         
  -6   6  -6        670.40        652.55        22.84 o                         
  -4   6  -6          6.05         -2.53         4.89 o                         
  -2   6  -6          4.28          1.32         4.33 o                         
   0   6  -6        320.49        329.85        11.93 o                         
   2   6  -6        860.46        914.57        19.62 o                         
   4   6  -6         56.37         56.18         6.77 o                         
   6   6  -6        160.71        142.29        11.01 o                         
   8   6  -6         13.67         20.55         6.45 o                         
  -7   7  -6        217.00        194.21        15.73 o                         
  -5   7  -6        291.53        297.55        15.35 o                         
  -3   7  -6         60.26         77.93         8.13 o                         
  -1   7  -6       3420.00       3407.93        40.78 o                         
   1   7  -6        446.54        473.13        14.97 o                         
   3   7  -6        249.94        243.33        11.78 o                         
   5   7  -6       1050.72        991.58        24.81 o                         
   7   7  -6        195.26        192.03        12.93 o                         
  -6   8  -6         40.51         35.62         8.24 o                         
  -4   8  -6        145.13        163.55        11.57 o                         
  -2   8  -6         77.54         76.73         7.51 o                         
   0   8  -6         24.38         21.17         5.30 o                         
   2   8  -6         25.00         17.58         5.12 o                         
   4   8  -6        161.93        154.04        10.48 o                         
   6   8  -6         32.55         21.34         7.12 o                         
   8   8  -6         50.98         27.82         9.77 o                         
  -5   9  -6          2.02          8.36         6.30 o                         
  -3   9  -6          0.36         13.60         5.83 o                         
  -1   9  -6         17.77         15.46         5.74 o                         
   1   9  -6         51.03         34.65         6.74 o                         
   3   9  -6        290.83        278.56        13.61 o                         
   5   9  -6        276.70        297.86        15.52 o                         
   7   9  -6         15.53         25.70         7.15 o                         
  -4  10  -6         43.55         35.71         8.36 o                         
  -2  10  -6        384.38        269.08        14.46 o                         
   0  10  -6         30.41         19.25         6.54 o                         
   2  10  -6        166.87        167.97        11.28 o                         
   4  10  -6        497.51        508.92        19.65 o                         
   6  10  -6        816.06        860.04        27.77 o                         
  -5  11  -6          6.26          2.12         6.86 o                         
  -3  11  -6         70.65         56.21         9.01 o                         
  -1  11  -6       1382.73       1176.76        29.72 o                         
   1  11  -6        471.88        440.48        18.41 o                         
   3  11  -6        103.27        109.86        10.36 o                         
   5  11  -6         17.82         26.70         6.89 o                         
  -4  12  -6          1.91          9.66         5.98 o                         
  -2  12  -6         96.38        102.67        11.04 o                         
   0  12  -6         22.45         25.82         6.86 o                         
   2  12  -6          7.82          7.80         6.48 o                         
   4  12  -6         66.24         62.65         9.57 o                         
  -1  13  -6         12.38         14.28         7.07 o                         
   1  13  -6        159.07        144.93        13.28 o                         
   3  13  -6          9.35         -6.06         6.06 o                         
   0  14  -6          2.74         -4.83         6.01 o                         
  -8   1  -5         53.03         65.65         9.36 o                         
  -6   1  -5        176.91        173.99        11.07 o                         
  -4   1  -5        154.94        151.99         9.04 o                         
  -2   1  -5       2686.27       2633.69        27.29 o                         
   0   1  -5       3818.15       3491.32        26.97 o                         
   2   1  -5        197.87        172.23         7.04 o                         
   4   1  -5       2358.68       2350.14        27.79 o                         
   6   1  -5       1266.45       1320.08        25.48 o                         
   8   1  -5        754.88        672.89        22.49 o                         
  10   1  -5        275.89        281.70        17.61 o                         
  -7   2  -5         35.41         31.44         7.42 o                         
  -5   2  -5        549.17        525.15        16.83 o                         
  -3   2  -5        375.70        370.25        11.97 o                         
  -1   2  -5        817.84        773.78        14.09 o                         
   1   2  -5       4372.31       4235.48        30.58 o                         
   3   2  -5        679.43        638.61        13.78 o                         
   5   2  -5       1676.11       1690.58        26.73 o                         
   7   2  -5        124.01        103.47         9.51 o                         
   9   2  -5        138.83        153.06        12.34 o                         
  -8   3  -5         65.27         59.47        10.36 o                         
  -6   3  -5         25.00         34.65         6.24 o                         
  -4   3  -5       1312.03       1263.74        24.39 o                         
  -2   3  -5       1035.79        919.81        17.37 o                         
   0   3  -5        255.87        213.16         7.99 o                         
   2   3  -5        390.39        318.89         9.70 o                         
   4   3  -5        525.59        608.35        15.21 o                         
   6   3  -5        133.92        135.19         9.48 o                         
   8   3  -5        269.38        277.62        15.52 o                         
  -7   4  -5        312.15        330.48        16.88 o                         
  -5   4  -5        917.86        866.01        22.36 o                         
  -3   4  -5       2069.62       2041.12        29.07 o                         
  -1   4  -5        737.42        770.89        15.64 o                         
   1   4  -5         36.80         32.65         4.56 o                         
   3   4  -5         58.18         51.14         5.65 o                         
   5   4  -5        265.28        260.23        11.78 o                         
   7   4  -5         70.29         72.55         7.74 o                         
   9   4  -5        197.15        217.83        15.22 o                         
  -8   5  -5        404.46        372.87        20.03 o                         
  -6   5  -5        942.56        888.54        25.33 o                         
  -4   5  -5        147.77        165.50         9.95 o                         
  -2   5  -5        308.89        275.25        10.99 o                         
   0   5  -5       5341.20       5556.00        42.94 o                         
   2   5  -5       7323.24       7714.89        52.07 o                         
   4   5  -5        345.48        358.38        12.88 o                         
   6   5  -5         25.32         18.93         5.39 o                         
   8   5  -5        177.69        168.79        12.99 o                         
  -7   6  -5        490.38        464.09        20.56 o                         
  -5   6  -5        891.08        829.06        23.62 o                         
  -3   6  -5          9.24          7.80         5.03 o                         
  -1   6  -5        951.06        951.23        19.42 o                         
   1   6  -5       2076.35       2230.11        28.84 o                         
   3   6  -5        559.87        538.45        15.39 o                         
   5   6  -5         55.32         48.84         6.95 o                         
   7   6  -5         97.02         86.77         9.27 o                         
   9   6  -5         81.93        103.78        11.48 o                         
  -6   7  -5         51.69         39.98         7.83 o                         
  -4   7  -5        125.86        115.05         9.31 o                         
  -2   7  -5          3.27         -0.91         4.42 o                         
   0   7  -5        474.86        432.51        13.91 o                         
   2   7  -5        373.69        346.61        12.88 o                         
   4   7  -5         13.85          6.36         4.86 o                         
   6   7  -5        152.70        155.92        11.51 o                         
   8   7  -5         63.22         60.53         9.19 o                         
  -7   8  -5        107.71         87.59        10.98 o                         
  -5   8  -5         46.26         46.90         7.27 o                         
  -3   8  -5        162.88        145.30        10.78 o                         
  -1   8  -5        229.78        206.56        11.05 o                         
   1   8  -5        192.67        189.41        10.54 o                         
   3   8  -5         58.26         64.16         7.15 o                         
   5   8  -5        459.10        444.03        17.68 o                         
   7   8  -5         72.15         81.03         9.66 o                         
  -6   9  -5         17.42          9.69         7.65 o                         
  -4   9  -5        276.93        244.91        13.96 o                         
  -2   9  -5         95.19         91.78         8.51 o                         
   0   9  -5         17.86         15.19         4.80 o                         
   2   9  -5        262.97        239.82        12.64 o                         
   4   9  -5         84.55         96.34         9.10 o                         
   6   9  -5        965.08        922.51        27.10 o                         
   8   9  -5        159.01        161.54        14.02 o                         
  -5  10  -5         11.93         17.99         6.95 o                         
  -3  10  -5          2.07          7.95         6.27 o                         
  -1  10  -5        100.78         98.11         8.98 o                         
   1  10  -5         27.69         37.62         6.45 o                         
   3  10  -5         13.39         15.49         5.77 o                         
   5  10  -5          9.47          4.80         6.21 o                         
   7  10  -5         94.43         93.72        10.98 o                         
  -4  11  -5         53.92         50.85         8.30 o                         
  -2  11  -5        206.18        192.39        12.84 o                         
   0  11  -5       1094.12       1033.30        27.34 o                         
   2  11  -5         86.20         93.69         9.51 o                         
   4  11  -5         67.26         90.68        10.07 o                         
   6  11  -5        356.99        342.59        19.35 o                         
  -3  12  -5          9.32         -1.77         7.07 o                         
  -1  12  -5        251.77        208.81        14.14 o                         
   1  12  -5         55.66         56.23         9.01 o                         
   3  12  -5         12.50          7.36         6.01 o                         
   5  12  -5         89.41        116.86        11.69 o                         
  -2  13  -5         45.90         39.30         8.63 o                         
   0  13  -5         66.85         39.78         8.74 o                         
   2  13  -5        108.59        113.27        11.81 o                         
   4  13  -5        142.39        142.84        13.52 o                         
  -1  14  -5         71.92         68.57         9.98 o                         
   1  14  -5         61.37         58.82         9.77 o                         
  -8   0  -4         32.83         34.15         7.65 o                         
  -6   0  -4        298.56        282.61        13.58 o                         
  -4   0  -4       1691.49       1753.59        25.91 o                         
  -2   0  -4      12335.47      12711.75        59.24 o                         
   0   0  -4      17639.73      18725.30        77.52 o                         
   2   0  -4       7143.77       6902.24        37.36 o                         
   4   0  -4       1084.60       1037.75        18.56 o                         
   6   0  -4        937.53        926.22        21.60 o                         
   8   0  -4       1254.04       1207.90        29.71 o                         
  10   0  -4         85.68         60.65        10.42 o                         
  -9   1  -4         40.05         46.16         8.63 o                         
  -7   1  -4         82.28         94.63         9.89 o                         
  -5   1  -4         34.95         31.83         6.09 o                         
  -3   1  -4        168.03        147.19         7.57 o                         
  -1   1  -4       1941.92       1631.65        18.05 o                         
   1   1  -4       1672.89       1231.57        14.60 o                         
   3   1  -4         66.59         51.62         5.04 o                         
   5   1  -4       2348.27       2314.19        30.22 o                         
   7   1  -4        520.77        512.69        17.89 o                         
   9   1  -4          5.13          6.92         6.39 o                         
  -8   2  -4        150.32        151.71        12.54 o                         
  -6   2  -4        114.31        131.65         9.83 o                         
  -4   2  -4       2358.13       2203.81        30.10 o                         
  -2   2  -4       2966.92       2818.52        27.37 o                         
   0   2  -4       1605.01       1209.02        15.32 o                         
   2   2  -4       1247.54       1034.90        15.13 o                         
   4   2  -4        250.83        245.92         9.60 o                         
   6   2  -4        266.18        261.17        12.17 o                         
   8   2  -4         44.98         39.78         7.86 o                         
  10   2  -4          0.25         -6.01         6.01 o                         
  -9   3  -4         33.16         53.61         9.66 o                         
  -7   3  -4         60.06         45.46         8.13 o                         
  -5   3  -4          3.61          3.33         4.95 o                         
  -3   3  -4       1283.67       1189.08        20.66 o                         
  -1   3  -4       1972.96       1859.43        21.34 o                         
   1   3  -4       3314.48       3041.89        25.95 o                         
   3   3  -4        302.61        263.44         9.43 o                         
   5   3  -4         89.89        111.10         7.95 o                         
   7   3  -4         85.77         86.80         8.45 o                         
   9   3  -4         50.09         55.20         9.07 o                         
  -8   4  -4         39.87         33.95         7.98 o                         
  -6   4  -4        728.76        683.88        21.34 o                         
  -4   4  -4         51.10         47.17         6.24 o                         
  -2   4  -4       8864.29       8929.48        55.02 o                         
   0   4  -4       2107.68       1957.47        22.77 o                         
   2   4  -4        850.53        770.24        14.94 o                         
   4   4  -4       3113.63       3402.38        36.02 o                         
   6   4  -4        111.04         96.02         8.16 o                         
   8   4  -4          7.45          9.21         5.83 o                         
  -7   5  -4        124.47        105.80        10.81 o                         
  -5   5  -4        478.54        415.77        16.35 o                         
  -3   5  -4        197.08        174.93         9.57 o                         
  -1   5  -4        192.33        223.40         9.01 o                         
   1   5  -4        333.49        363.64        10.99 o                         
   3   5  -4        285.31        337.18        11.37 o                         
   5   5  -4        168.81        157.06         9.90 o                         
   7   5  -4          7.83         -3.89         5.33 o                         
   9   5  -4          7.62         13.34         6.33 o                         
  -8   6  -4        154.96        202.65        14.81 o                         
  -6   6  -4        316.03        277.03        15.05 o                         
  -4   6  -4       1197.87       1071.29        24.20 o                         
  -2   6  -4        275.02        287.95        11.28 o                         
   0   6  -4        479.79        545.23        14.21 o                         
   2   6  -4       1424.26       1400.08        22.79 o                         
   4   6  -4        115.99         97.68         8.22 o                         
   6   6  -4         34.68         37.77         6.86 o                         
   8   6  -4         31.84         36.92         8.01 o                         
  -7   7  -4        188.96        164.97        13.60 o                         
  -5   7  -4         25.80         16.37         6.80 o                         
  -3   7  -4        133.50        110.66         9.01 o                         
  -1   7  -4        262.66        235.35        10.58 o                         
   1   7  -4       2422.17       2566.60        32.36 o                         
   3   7  -4        138.94        134.67         8.92 o                         
   5   7  -4         60.04         50.14         7.36 o                         
   7   7  -4        290.05        291.03        15.88 o                         
  -6   8  -4        298.51        272.47        15.64 o                         
  -4   8  -4         23.37         16.55         6.30 o                         
  -2   8  -4        238.50        228.15        11.37 o                         
   0   8  -4         24.16         27.70         5.24 o                         
   2   8  -4         22.12         30.00         5.24 o                         
   4   8  -4         21.59         11.48         5.12 o                         
   6   8  -4         18.00          4.21         6.24 o                         
   8   8  -4         27.05         13.01         7.51 o                         
  -7   9  -4         21.51         35.98         8.30 o                         
  -5   9  -4         45.92         42.07         7.57 o                         
  -3   9  -4         40.43         35.18         7.18 o                         
  -1   9  -4         16.14         30.79         5.95 o                         
   1   9  -4          2.33         18.90         4.59 o                         
   3   9  -4          7.23          7.57         4.92 o                         
   5   9  -4        167.78        168.97        12.34 o                         
   7   9  -4          5.08          9.10         6.56 o                         
  -6  10  -4         64.79         58.12         9.04 o                         
  -4  10  -4        812.73        749.80        24.06 o                         
  -2  10  -4        451.02        428.53        17.27 o                         
   0  10  -4        106.07        111.10         9.48 o                         
   2  10  -4        428.12        398.70        16.29 o                         
   4  10  -4        967.93        849.63        24.92 o                         
   6  10  -4        634.56        642.14        24.67 o                         
  -5  11  -4         38.01         53.61        10.01 o                         
  -3  11  -4         66.74         30.62         8.16 o                         
  -1  11  -4        105.34         71.31         8.98 o                         
   1  11  -4        305.89        324.01        15.38 o                         
   3  11  -4       1357.28       1352.38        31.81 o                         
   5  11  -4        125.90        125.17        11.90 o                         
  -4  12  -4         22.28          4.80         6.89 o                         
  -2  12  -4         10.66         -1.91         6.74 o                         
   0  12  -4         96.74         87.57        10.57 o                         
   2  12  -4        100.90        102.02        10.78 o                         
   4  12  -4         14.97         28.41         8.13 o                         
  -3  13  -4         39.66         32.56         8.74 o                         
  -1  13  -4        743.91        775.14        26.62 o                         
   1  13  -4        126.31        118.78        11.48 o                         
   3  13  -4         30.70         27.38         7.98 o                         
  -2  14  -4         23.21         19.40         8.27 o                         
   0  14  -4        303.19        329.31        18.50 o                         
   2  14  -4         75.60         72.72        10.36 o                         
  -8   1  -3         81.83        116.89        10.33 o                         
  -6   1  -3        548.97        577.47        18.16 o                         
  -4   1  -3       2082.04       2084.22        27.54 o                         
  -2   1  -3       8919.48       8363.06        44.00 o                         
   0   1  -3       5294.17       4741.33        25.50 o                         
   2   1  -3       1834.03       1721.86        17.55 o                         
   4   1  -3       1685.85       1680.19        22.62 o                         
   6   1  -3        657.98        648.45        18.31 o                         
   8   1  -3        175.75        164.82        12.37 o                         
  10   1  -3         17.00         21.02         7.98 o                         
  -9   2  -3         37.74         39.19         8.30 o                         
  -7   2  -3         14.31         23.64         6.09 o                         
  -5   2  -3        277.20        243.89        11.52 o                         
  -3   2  -3       1213.81       1161.92        18.83 o                         
  -1   2  -3      24425.85      24269.45       112.82 o                         
   1   2  -3       2127.54       1941.19        17.69 o                         
   3   2  -3      11108.24      11445.69        56.18 o                         
   5   2  -3       2458.71       2464.20        31.50 o                         
   7   2  -3         73.60         72.61         7.92 o                         
   9   2  -3        102.75        117.39        11.37 o                         
  -8   3  -3        185.46        200.98        13.69 o                         
  -6   3  -3        105.55        101.09         8.66 o                         
  -4   3  -3        938.27        834.89        18.36 o                         
  -2   3  -3       2084.82       1853.37        22.32 o                         
   0   3  -3       1170.79       1066.26        14.46 o                         
   2   3  -3       1579.90       1496.14        18.41 o                         
   4   3  -3        779.45        822.82        17.00 o                         
   6   3  -3        223.49        251.92        11.72 o                         
   8   3  -3          0.80         -5.06         5.06 o                         
  -9   4  -3        421.71        459.30        21.83 o                         
  -7   4  -3        252.58        232.58        13.52 o                         
  -5   4  -3        211.03        214.27        11.19 o                         
  -3   4  -3       3467.14       3442.75        35.01 o                         
  -1   4  -3       1603.03       1584.39        20.24 o                         
   1   4  -3         46.67         36.42         4.68 o                         
   3   4  -3         49.76         53.94         5.12 o                         
   5   4  -3        184.95        199.66        10.31 o                         
   7   4  -3         24.85         29.18         6.59 o                         
   9   4  -3         43.85         25.70         8.16 o                         
  -8   5  -3        445.82        403.51        19.83 o                         
  -6   5  -3         65.99         48.82         7.83 o                         
  -4   5  -3       4908.87       4782.14        47.42 o                         
  -2   5  -3       6177.58       6580.59        47.82 o                         
   0   5  -3      12082.44      12876.69        63.04 o                         
   2   5  -3        496.77        526.46        13.15 o                         
   4   5  -3         22.17         26.29         5.21 o                         
   6   5  -3        543.08        508.31        17.39 o                         
   8   5  -3        171.02        143.17        12.16 o                         
  -7   6  -3        620.63        594.29        22.25 o                         
  -5   6  -3        631.38        563.15        19.22 o                         
  -3   6  -3        237.89        242.43        10.78 o                         
  -1   6  -3        357.40        418.43        12.44 o                         
   1   6  -3        803.22        983.71        18.33 o                         
   3   6  -3        262.73        287.41        11.31 o                         
   5   6  -3        112.24        106.89         8.57 o                         
   7   6  -3        129.24        110.75        10.48 o                         
   9   6  -3         52.26         95.33        11.69 o                         
  -8   7  -3         32.80         39.60         8.71 o                         
  -6   7  -3        205.32        199.29        13.16 o                         
  -4   7  -3        148.81        137.14         9.54 o                         
  -2   7  -3         93.93         97.35         7.45 o                         
   0   7  -3          9.86          5.15         4.18 o                         
   2   7  -3        143.99        137.94         8.36 o                         
   4   7  -3        362.51        330.87        13.61 o                         
   6   7  -3         51.04         64.30         7.71 o                         
   8   7  -3         75.41         46.46         9.07 o                         
  -7   8  -3         73.38         71.90         9.36 o                         
  -5   8  -3        483.03        448.19        17.89 o                         
  -3   8  -3        179.04        162.71        10.57 o                         
  -1   8  -3         72.92         75.85         7.71 o                         
   1   8  -3       3548.22       3530.90        39.94 o                         
   3   8  -3        389.05        391.17        14.53 o                         
   5   8  -3         48.94         21.46         6.62 o                         
   7   8  -3        133.79        125.41        11.72 o                         
  -6   9  -3        309.44        337.69        17.52 o                         
  -4   9  -3       1115.29       1006.08        26.37 o                         
  -2   9  -3        163.00        150.01        10.19 o                         
   0   9  -3        458.09        459.75        15.74 o                         
   2   9  -3        485.34        493.21        16.50 o                         
   4   9  -3        733.08        678.92        21.14 o                         
   6   9  -3        175.26        208.46        13.49 o                         
   8   9  -3          3.85         26.55         7.27 o                         
  -5  10  -3         34.64         32.03         7.86 o                         
  -3  10  -3        203.81        203.03        12.96 o                         
  -1  10  -3         24.90         17.25         5.77 o                         
   1  10  -3        168.32        162.97        10.93 o                         
   3  10  -3        398.77        380.55        16.47 o                         
   5  10  -3        250.61        261.88        14.99 o                         
   7  10  -3        185.21        202.33        15.17 o                         
  -6  11  -3         72.74         84.73        10.19 o                         
  -4  11  -3        102.64        113.39        11.19 o                         
  -2  11  -3        180.59        180.17        12.34 o                         
   0  11  -3        263.53        235.66        13.55 o                         
   2  11  -3       1092.38       1113.12        27.99 o                         
   4  11  -3        125.80        140.75        11.40 o                         
   6  11  -3         79.98         71.40        10.78 o                         
  -5  12  -3         13.83         29.26         7.62 o                         
  -3  12  -3         20.06         24.20         7.09 o                         
  -1  12  -3        432.61        468.19        19.53 o                         
   1  12  -3       1447.80       1439.76        33.53 o                         
   3  12  -3        169.57        171.18        12.52 o                         
   5  12  -3        465.00        491.49        21.98 o                         
  -4  13  -3          0.08          0.53         6.48 o                         
  -2  13  -3        105.40        105.67        12.25 o                         
   0  13  -3          2.93         10.01         6.03 o                         
   2  13  -3         95.35        109.29        11.10 o                         
   4  13  -3         78.84         79.55        10.89 o                         
  -1  14  -3         64.49         86.71        10.66 o                         
   1  14  -3         70.44         58.62        10.42 o                         
   3  14  -3         46.71         41.42         9.33 o                         
  -8   0  -2        403.90        388.75        18.44 o                         
  -6   0  -2        495.98        532.57        17.06 o                         
  -4   0  -2       1445.32       1596.58        23.15 o                         
  -2   0  -2      32951.75      34344.89       158.96 o                         
   0   0  -2       6128.23       6570.35        27.86 o                         
   2   0  -2      49190.24      36174.32       177.82 o                         
   4   0  -2       1480.46       1563.09        21.51 o                         
   6   0  -2       1563.94       1533.66        26.89 o                         
   8   0  -2        198.81        200.46        13.16 o                         
  10   0  -2         87.70        107.41        11.89 o                         
  -9   1  -2          4.08         11.28         6.45 o                         
  -7   1  -2         64.80         74.22         8.13 o                         
  -5   1  -2        798.49        787.15        18.67 o                         
  -3   1  -2         36.09         46.58         4.86 o                         
  -1   1  -2         55.37         38.96         4.15 o                         
   1   1  -2       2890.87       2788.39        17.66 o                         
   3   1  -2       9743.85       9275.00        47.93 o                         
   5   1  -2       4773.20       4767.97        42.87 o                         
   7   1  -2        105.47        104.27         9.25 o                         
   9   1  -2         75.65         85.00        10.33 o                         
  -8   2  -2         36.90         37.33         8.18 o                         
  -6   2  -2          5.63          8.21         4.86 o                         
  -4   2  -2       1795.85       1756.31        25.04 o                         
  -2   2  -2       5141.02       4938.59        32.51 o                         
   0   2  -2        696.22        620.53         9.27 o                         
   2   2  -2       1087.22        787.83        12.56 o                         
   4   2  -2       1552.35       1451.54        22.10 o                         
   6   2  -2         41.29         37.71         6.68 o                         
   8   2  -2         19.19          2.03         6.36 o                         
  10   2  -2         28.97         45.87         8.74 o                         
  -9   3  -2        101.29         87.83        11.51 o                         
  -7   3  -2          7.52          7.33         5.62 o                         
  -5   3  -2        341.05        337.68        12.70 o                         
  -3   3  -2        414.80        375.88        11.08 o                         
  -1   3  -2       4881.65       4489.55        29.73 o                         
   1   3  -2        979.34       1024.99        13.68 o                         
   3   3  -2        134.63        137.40         6.92 o                         
   5   3  -2        328.43        301.80        11.84 o                         
   7   3  -2         39.76         47.90         7.01 o                         
   9   3  -2         19.13         10.95         7.12 o                         
  -8   4  -2         84.57         59.62         9.54 o                         
  -6   4  -2         91.40         88.54         8.63 o                         
  -4   4  -2        574.57        571.17        15.72 o                         
  -2   4  -2       5602.02       5602.58        39.73 o                         
   0   4  -2        396.96        361.98         9.53 o                         
   2   4  -2       1372.28       1217.64        17.97 o                         
   4   4  -2         33.11         41.54         5.42 o                         
   6   4  -2         66.14         67.10         7.27 o                         
   8   4  -2        147.00        157.86        11.98 o                         
  -9   5  -2         11.83          4.74         7.27 o                         
  -7   5  -2        162.80        175.54        12.60 o                         
  -5   5  -2        401.87        404.70        15.47 o                         
  -3   5  -2       1544.21       1408.89        23.09 o                         
  -1   5  -2        340.03        297.47         9.87 o                         
   1   5  -2       1009.36        998.64        16.64 o                         
   3   5  -2        244.65        238.10         9.52 o                         
   5   5  -2        308.73        286.21        12.61 o                         
   7   5  -2        188.02        220.04        13.19 o                         
   9   5  -2          2.10          0.00         7.24 o                         
  -8   6  -2         34.86         52.67         8.42 o                         
  -6   6  -2        636.82        629.19        20.99 o                         
  -4   6  -2         92.40         96.73         7.80 o                         
  -2   6  -2        216.89        202.76         9.51 o                         
   0   6  -2       1686.56       1839.96        24.21 o                         
   2   6  -2        641.99        648.83        15.34 o                         
   4   6  -2        309.82        319.13        12.31 o                         
   6   6  -2        285.58        272.49        13.99 o                         
   8   6  -2        172.33        146.23        12.57 o                         
  -7   7  -2         69.22         58.00         8.86 o                         
  -5   7  -2        770.56        728.93        21.58 o                         
  -3   7  -2        335.02        336.20        13.17 o                         
  -1   7  -2        332.51        332.97        11.82 o                         
   1   7  -2        151.00        180.33         8.78 o                         
   3   7  -2         64.50         63.69         6.83 o                         
   5   7  -2        149.42        149.65        10.28 o                         
   7   7  -2          3.82          7.01         6.33 o                         
  -8   8  -2         10.33          4.74         7.54 o                         
  -6   8  -2         21.50         20.78         6.80 o                         
  -4   8  -2        533.71        491.31        18.01 o                         
  -2   8  -2          3.78          4.06         4.62 o                         
   0   8  -2         73.24        106.32         7.74 o                         
   2   8  -2          6.53          4.39         4.71 o                         
   4   8  -2        651.69        703.50        20.10 o                         
   6   8  -2         10.41          8.24         6.42 o                         
   8   8  -2         19.07         -0.82         7.12 o                         
  -7   9  -2         15.16         19.40         7.54 o                         
  -5   9  -2         18.05         25.20         6.95 o                         
  -3   9  -2        747.08        727.30        21.02 o                         
  -1   9  -2         22.74         23.29         5.39 o                         
   1   9  -2         66.84         65.84         7.21 o                         
   3   9  -2       1250.48       1182.02        26.00 o                         
   5   9  -2         76.25         90.12         9.07 o                         
   7   9  -2         35.42         29.06         8.48 o                         
  -6  10  -2        287.99        271.67        16.02 o                         
  -4  10  -2        580.98        534.37        20.10 o                         
  -2  10  -2         43.99         40.75         6.77 o                         
   0  10  -2         95.63        107.53         8.86 o                         
   2  10  -2       1405.57       1419.22        29.35 o                         
   4  10  -2       1763.19       1712.52        34.70 o                         
   6  10  -2         87.00         87.30        10.25 o                         
  -5  11  -2         37.41         21.93         8.21 o                         
  -3  11  -2        207.13        201.35        13.49 o                         
  -1  11  -2          3.37         -0.38         5.92 o                         
   1  11  -2       3582.79       3568.65        48.64 o                         
   3  11  -2        829.31        847.01        24.77 o                         
   5  11  -2        210.76        192.57        14.16 o                         
  -4  12  -2          3.47         -6.21         6.21 o                         
  -2  12  -2         45.74         45.66         8.04 o                         
   0  12  -2         98.47        105.79         9.98 o                         
   2  12  -2        116.05        105.41        11.16 o                         
   4  12  -2         12.27          6.62         6.18 o                         
  -3  13  -2         99.10        110.56        11.54 o                         
  -1  13  -2         94.99         82.68         9.80 o                         
   1  13  -2        112.93        112.15        11.07 o                         
   3  13  -2         99.10         84.38        10.22 o                         
  -2  14  -2         45.75         51.85         9.13 o                         
   0  14  -2         49.67         45.57         8.89 o                         
   2  14  -2         28.23         47.13         8.92 o                         
  -8   1  -1         50.46         51.91         7.86 o                         
  -6   1  -1        122.48        121.94         8.86 o                         
  -4   1  -1        251.46        235.32         9.49 o                         
  -2   1  -1      31260.81      31796.56       148.00 o                         
   0   1  -1       3447.00       3395.12        15.88 o                         
   2   1  -1      10843.09      10700.40        46.25 o                         
   4   1  -1       1290.06       1341.40        20.31 o                         
   6   1  -1        346.88        319.38        13.14 o                         
   8   1  -1        139.36        124.20        11.10 o                         
  -9   2  -1         86.78         75.87        10.01 o                         
  -7   2  -1        191.52        185.15        11.78 o                         
  -5   2  -1        157.25        148.76         8.78 o                         
  -3   2  -1       4707.42       4492.12        34.18 o                         
  -1   2  -1        250.46        172.57         5.96 o                         
   1   2  -1      23865.54      17205.65        99.89 o                         
   3   2  -1        476.47        527.66        11.56 o                         
   5   2  -1        481.80        425.00        13.68 o                         
   7   2  -1        121.15        155.53        10.69 o                         
   9   2  -1          0.13         10.19         5.98 o                         
  -8   3  -1        133.39        151.56        12.31 o                         
  -6   3  -1        496.57        521.48        17.24 o                         
  -4   3  -1       1952.68       1850.15        25.88 o                         
  -2   3  -1        316.39        263.65         8.34 o                         
   0   3  -1       1796.08       1511.71        15.52 o                         
   2   3  -1        739.32        751.63        12.91 o                         
   4   3  -1       1228.58       1199.45        20.63 o                         
   6   3  -1          6.01         15.90         4.92 o                         
   8   3  -1         17.51         24.91         6.59 o                         
  -9   4  -1         17.74          4.80         7.30 o                         
  -7   4  -1        421.67        404.07        17.09 o                         
  -5   4  -1        666.67        617.81        17.34 o                         
  -3   4  -1       1932.96       1922.82        24.86 o                         
  -1   4  -1        995.22        857.53        14.05 o                         
   1   4  -1         41.71         37.95         4.30 o                         
   3   4  -1        446.36        416.34        11.65 o                         
   5   4  -1         51.77         42.78         6.15 o                         
   7   4  -1          1.05          4.24         5.21 o                         
   9   4  -1         19.18         26.05         7.24 o                         
  -8   5  -1        142.52        142.58        12.19 o                         
  -6   5  -1       1404.49       1408.17        29.37 o                         
  -4   5  -1        339.18        347.92        12.61 o                         
  -2   5  -1        270.72        245.10         9.40 o                         
   0   5  -1       2790.49       2725.81        26.61 o                         
   2   5  -1       1202.56       1209.61        18.98 o                         
   4   5  -1        196.38        175.05         9.34 o                         
   6   5  -1        123.73        138.69        10.60 o                         
   8   5  -1        274.23        264.34        15.67 o                         
  -7   6  -1        220.30        203.71        13.34 o                         
  -5   6  -1       1976.11       1875.64        32.55 o                         
  -3   6  -1         23.88         21.82         5.00 o                         
  -1   6  -1       1612.39       1606.68        22.76 o                         
   1   6  -1        360.87        325.92        10.61 o                         
   3   6  -1         20.81         27.76         4.98 o                         
   5   6  -1        182.73        156.21        10.19 o                         
   7   6  -1        183.91        178.34        12.87 o                         
   9   6  -1         13.62         27.26         7.15 o                         
  -8   7  -1         87.21         91.10        10.98 o                         
  -6   7  -1        207.00        193.07        12.99 o                         
  -4   7  -1        673.07        584.44        17.93 o                         
  -2   7  -1        286.27        269.69        11.28 o                         
   0   7  -1        282.34        280.55        10.90 o                         
   2   7  -1        303.71        331.81        11.96 o                         
   4   7  -1        196.26        194.59        10.78 o                         
   6   7  -1        842.11        863.60        24.36 o                         
   8   7  -1         34.38         32.03         7.92 o                         
  -7   8  -1        158.40        186.63        13.10 o                         
  -5   8  -1          8.83         11.51         5.45 o                         
  -3   8  -1        436.84        421.27        15.41 o                         
  -1   8  -1        749.01        750.42        18.61 o                         
   1   8  -1        306.14        345.85        12.70 o                         
   3   8  -1       2372.65       2340.10        34.27 o                         
   5   8  -1        117.73        142.52        10.28 o                         
   7   8  -1         61.93         61.21         9.24 o                         
  -6   9  -1        232.14        198.47        13.46 o                         
  -4   9  -1        290.82        263.33        14.26 o                         
  -2   9  -1       2216.72       2148.32        34.23 o                         
   0   9  -1        329.37        308.81        12.96 o                         
   2   9  -1        800.38        863.20        21.47 o                         
   4   9  -1       2389.81       2399.52        38.78 o                         
   6   9  -1         21.41          5.56         6.42 o                         
  -7  10  -1         62.13         51.29         9.13 o                         
  -5  10  -1        212.04        213.48        14.22 o                         
  -3  10  -1        193.68        180.91        11.78 o                         
  -1  10  -1        710.06        658.51        20.05 o                         
   1  10  -1        216.46        207.73        11.69 o                         
   3  10  -1       1165.52       1207.50        28.24 o                         
   5  10  -1         76.81         81.50         9.39 o                         
   7  10  -1         23.99         40.54         8.21 o                         
  -6  11  -1         19.50         16.02         7.83 o                         
  -4  11  -1        224.74        204.71        13.90 o                         
  -2  11  -1         71.84         78.85         9.22 o                         
   0  11  -1        951.81        963.79        25.25 o                         
   2  11  -1         17.68         33.50         6.98 o                         
   4  11  -1        103.20        113.83        10.89 o                         
   6  11  -1         34.58         70.19         9.60 o                         
  -5  12  -1         25.07         24.17         7.60 o                         
  -3  12  -1         96.86        116.66        10.78 o                         
  -1  12  -1        167.34        151.24        11.99 o                         
   1  12  -1         69.66         78.49         8.92 o                         
   3  12  -1         14.08         18.40         5.89 o                         
   5  12  -1         63.35         61.62         9.48 o                         
  -4  13  -1        142.48        134.74        12.96 o                         
  -2  13  -1        278.15        272.82        16.23 o                         
   0  13  -1        121.59        112.51        11.54 o                         
   2  13  -1         47.30         62.59         9.60 o                         
   4  13  -1         24.48         44.31         8.33 o                         
  -3  14  -1         66.09         76.17        11.57 o                         
  -1  14  -1         17.89         16.99         7.48 o                         
   1  14  -1         54.37         64.89         9.54 o                         
   3  14  -1          0.75         -6.36         6.36 o                         
  -8   0   0        107.77        111.09        10.13 o                         
  -6   0   0        239.41        253.05        11.93 o                         
  -4   0   0       1868.19       1793.03        23.43 o                         
  -2   0   0      20652.47      21697.94       104.97 o                         
   2   0   0      20650.41      21050.63       100.31 o                         
   4   0   0       1865.71       1793.19        23.34 o                         
   6   0   0        238.51        240.35        11.63 o                         
   8   0   0        107.78        100.58        10.19 o                         
  -9   1   0         89.94         98.34        10.98 o                         
  -7   1   0        787.42        796.40        21.97 o                         
  -5   1   0        529.73        455.22        14.06 o                         
  -3   1   0       1162.20       1112.05        16.45 o                         
  -1   1   0       3239.67       3201.03        17.62 o                         
   1   1   0       3239.86       3075.92        17.22 o                         
   3   1   0       1162.24       1042.54        16.07 o                         
   5   1   0        529.99        489.07        14.39 o                         
   7   1   0        788.76        833.79        22.79 o                         
   9   1   0         89.98         68.22        10.31 o                         
  -8   2   0         15.91          5.77         6.12 o                         
  -6   2   0          8.63         13.19         4.71 o                         
  -4   2   0       1043.19       1019.51        18.25 o                         
  -2   2   0       6207.62       5643.82        32.97 o                         
   0   2   0         32.81         17.21         2.20 o                         
   2   2   0       6204.97       5567.60        32.73 o                         
   4   2   0       1044.50       1050.26        18.46 o                         
   6   2   0          8.68          3.80         4.68 o                         
   8   2   0         15.90         22.58         6.48 o                         
  -9   3   0          5.44         -4.12         6.18 o                         
  -7   3   0         32.66         42.81         7.24 o                         
  -5   3   0        131.70        121.21         8.13 o                         
  -3   3   0       4630.74       4650.79        35.76 o                         
  -1   3   0        587.20        432.50         9.16 o                         
   1   3   0        585.11        432.65         9.28 o                         
   3   3   0       4630.75       4706.94        35.85 o                         
   5   3   0        131.71        127.45         8.42 o                         
   7   3   0         32.91         27.26         6.54 o                         
   9   3   0          5.42         12.39         6.68 o                         
  -8   4   0         78.40         75.67         9.60 o                         
  -6   4   0        121.44        144.52        10.16 o                         
  -4   4   0        434.45        421.20        12.91 o                         
  -2   4   0       1709.79       1576.60        20.07 o                         
   0   4   0       3523.70       3540.70        28.67 o                         
   2   4   0       1710.05       1581.79        19.98 o                         
   4   4   0        435.49        430.22        12.91 o                         
   6   4   0        122.06        104.21         9.10 o                         
   8   4   0         78.43         89.62         9.89 o                         
  -9   5   0         55.95         67.86        10.07 o                         
  -7   5   0        312.69        301.30        15.46 o                         
  -5   5   0          4.80          5.98         4.47 o                         
  -3   5   0        201.66        207.23         8.98 o                         
  -1   5   0        171.76        131.12         6.83 o                         
   1   5   0        171.10        142.64         7.25 o                         
   3   5   0        201.65        213.39         9.16 o                         
   5   5   0          4.82          0.91         4.56 o                         
   7   5   0        312.52        333.00        15.82 o                         
   9   5   0         55.94         83.00        10.16 o                         
  -8   6   0        253.77        297.25        16.43 o                         
  -6   6   0        118.54        120.05         9.83 o                         
  -4   6   0        250.49        253.12        11.40 o                         
  -2   6   0       1250.78       1130.41        19.83 o                         
   0   6   0        198.84        204.55         6.16 o                         
   2   6   0       1251.82       1187.54        20.27 o                         
   4   6   0        249.00        226.73        11.08 o                         
   6   6   0        118.87        112.75        10.07 o                         
   8   6   0        253.85        302.11        16.61 o                         
  -7   7   0          1.52         -4.92         5.62 o                         
  -5   7   0        556.76        558.47        18.24 o                         
  -3   7   0       2051.67       1993.45        30.21 o                         
  -1   7   0       2102.66       2099.23        27.96 o                         
   1   7   0       2102.29       2038.72        27.48 o                         
   3   7   0       2051.01       2041.79        30.00 o                         
   5   7   0        556.92        580.25        18.72 o                         
   7   7   0          1.48         -5.39         5.39 o                         
  -8   8   0         12.82         17.69         7.24 o                         
  -6   8   0        331.26        302.19        15.88 o                         
  -4   8   0         95.50         98.70         8.72 o                         
  -2   8   0        178.37        169.05        10.19 o                         
   0   8   0        221.03        209.74         9.91 o                         
   2   8   0        177.76        211.70        10.43 o                         
   4   8   0         95.22         97.49         8.60 o                         
   6   8   0        331.63        384.43        17.38 o                         
   8   8   0         12.81          6.51         6.86 o                         
  -7   9   0          7.37         -6.39         6.39 o                         
  -5   9   0       1021.11       1047.67        27.16 o                         
  -3   9   0        163.50        160.70        10.63 o                         
  -1   9   0        286.23        287.89        12.70 o                         
   1   9   0        286.13        252.31        12.02 o                         
   3   9   0        163.14        169.80        11.01 o                         
   5   9   0       1021.06       1030.71        27.22 o                         
   7   9   0          7.40          1.30         7.98 o                         
  -6  10   0         78.58         58.33         9.45 o                         
  -4  10   0        272.60        319.89        16.05 o                         
  -2  10   0       4931.53       4986.11        55.51 o                         
   0  10   0       3622.07       3775.23        35.03 o                         
   2  10   0       4931.30       5112.47        55.63 o                         
   4  10   0        271.93        329.70        15.85 o                         
   6  10   0         78.88         83.82        10.01 o                         
  -5  11   0          3.39          4.83         6.36 o                         
  -3  11   0        276.06        261.49        14.52 o                         
  -1  11   0       1209.08       1170.92        28.56 o                         
   1  11   0       1209.42       1158.29        27.56 o                         
   3  11   0        276.91        284.14        14.90 o                         
   5  11   0          3.34         -5.80         5.80 o                         
  -4  12   0        160.23        177.36        13.63 o                         
  -2  12   0        101.31         85.77        10.10 o                         
   0  12   0         40.92         47.89        12.07 o                         
   2  12   0        101.03        100.40        10.31 o                         
   4  12   0        160.47        177.97        13.78 o                         
  -3  13   0          2.85         16.31         6.48 o                         
  -1  13   0          9.53         10.27         6.51 o                         
   1  13   0          9.57          7.48         6.51 o                         
   3  13   0          2.86          3.86         6.18 o                         
  -2  14   0         72.32         79.61        11.04 o                         
   0  14   0        302.23        339.30        12.76 o                         
   2  14   0         71.94         83.14        11.22 o                         
  -8   1   1        139.42        142.34        11.19 o                         
  -6   1   1        346.79        355.47        13.67 o                         
  -4   1   1       1290.85       1376.32        20.40 o                         
  -2   1   1      10845.15      10874.29        47.48 o                         
   0   1   1       3445.94       3863.37        17.05 o                         
   4   1   1        251.07        242.77         9.60 o                         
   6   1   1        122.88        133.81         9.42 o                         
   8   1   1         50.63         40.75         8.36 o                         
  -9   2   1          0.14          3.41         6.18 o                         
  -7   2   1        121.81        118.99        10.22 o                         
  -5   2   1        481.88        456.16        13.94 o                         
  -3   2   1        476.08        515.24        11.39 o                         
  -1   2   1      23857.78      23868.14       124.25 o                         
   1   2   1        249.35        185.33         5.99 o                         
   3   2   1       4711.64       4648.79        34.78 o                         
   5   2   1        157.52        151.05         8.66 o                         
   7   2   1        191.47        193.60        12.13 o                         
   9   2   1         86.76        107.38        11.22 o                         
  -8   3   1         17.40         25.17         6.74 o                         
  -6   3   1          5.91         14.84         4.95 o                         
  -4   3   1       1228.86       1252.70        20.66 o                         
  -2   3   1        738.97        742.76        12.62 o                         
   0   3   1       1793.54       1613.44        15.99 o                         
   2   3   1        316.86        286.47         8.52 o                         
   4   3   1       1953.00       1882.04        26.12 o                         
   6   3   1        496.09        517.06        17.12 o                         
   8   3   1        133.52        145.28        11.93 o                         
  -9   4   1         19.09         21.52         7.45 o                         
  -7   4   1          1.07          5.42         5.15 o                         
  -5   4   1         51.64         55.94         6.30 o                         
  -3   4   1        446.82        400.72        11.47 o                         
  -1   4   1         41.20         36.25         4.51 o                         
   1   4   1        994.41        929.54        14.52 o                         
   3   4   1       1934.33       2061.95        25.60 o                         
   5   4   1        666.79        649.27        17.69 o                         
   7   4   1        421.66        436.21        17.47 o                         
   9   4   1         17.75         14.51         7.92 o                         
  -8   5   1        273.95        271.32        15.55 o                         
  -6   5   1        123.63        150.50         9.95 o                         
  -4   5   1        197.04        157.70         8.98 o                         
  -2   5   1       1203.07       1166.86        18.48 o                         
   0   5   1       2790.86       2859.74        27.15 o                         
   2   5   1        272.03        241.36         9.25 o                         
   4   5   1        339.63        353.69        13.05 o                         
   6   5   1       1405.07       1473.91        29.96 o                         
   8   5   1        142.62        149.35        12.99 o                         
  -9   6   1         13.63         10.77         7.62 o                         
  -7   6   1        183.56        181.11        12.60 o                         
  -5   6   1        182.71        149.23        10.22 o                         
  -3   6   1         20.77         28.29         5.36 o                         
  -1   6   1        361.24        319.91        10.49 o                         
   1   6   1       1614.04       1711.72        23.50 o                         
   3   6   1         23.86         38.83         5.33 o                         
   5   6   1       1977.24       2092.05        33.52 o                         
   7   6   1        220.88        209.77        13.72 o                         
  -8   7   1         34.38         14.01         7.57 o                         
  -6   7   1        842.68        820.41        23.62 o                         
  -4   7   1        196.58        182.90        10.28 o                         
  -2   7   1        303.87        336.20        12.08 o                         
   0   7   1        283.05        308.33        11.28 o                         
   2   7   1        286.05        267.42        11.46 o                         
   4   7   1        673.23        644.08        18.40 o                         
   6   7   1        206.99        214.75        13.19 o                         
   8   7   1         87.17         78.05        11.25 o                         
  -7   8   1         61.71         83.03         9.72 o                         
  -5   8   1        117.96        111.92         9.75 o                         
  -3   8   1       2371.26       2329.53        33.98 o                         
  -1   8   1        306.05        350.71        12.76 o                         
   1   8   1        748.65        781.27        18.76 o                         
   3   8   1        435.47        419.26        15.26 o                         
   5   8   1          8.93         -1.56         6.54 o                         
   7   8   1        158.48        148.38        13.37 o                         
  -6   9   1         21.50         25.02         6.92 o                         
  -4   9   1       2388.77       2346.81        38.72 o                         
  -2   9   1        800.77        827.98        21.14 o                         
   0   9   1        329.02        339.39        13.14 o                         
   2   9   1       2216.18       2305.92        34.91 o                         
   4   9   1        290.99        315.20        14.52 o                         
   6   9   1        232.66        238.11        14.81 o                         
  -7  10   1         23.98         27.35         8.42 o                         
  -5  10   1         76.72         81.62         9.48 o                         
  -3  10   1       1165.98       1193.11        27.68 o                         
  -1  10   1        216.67        222.75        12.52 o                         
   1  10   1        709.51        742.74        20.90 o                         
   3  10   1        193.68        208.47        12.37 o                         
   5  10   1        212.26        200.64        13.58 o                         
   7  10   1         61.95         52.61         9.75 o                         
  -6  11   1         34.59         44.04         8.18 o                         
  -4  11   1        103.16        108.80        10.60 o                         
  -2  11   1         17.76          6.51         6.62 o                         
   0  11   1        952.35        958.10        25.28 o                         
   2  11   1         71.99         88.95         9.16 o                         
   4  11   1        224.68        241.49        14.11 o                         
   6  11   1         19.57         27.91         7.74 o                         
  -5  12   1         63.26         67.27         9.48 o                         
  -3  12   1         14.11         26.79         6.42 o                         
  -1  12   1         69.63         79.29         9.54 o                         
   1  12   1        167.51        169.03        12.31 o                         
   3  12   1         96.84         98.31        10.28 o                         
   5  12   1         25.22         18.58         7.77 o                         
  -4  13   1         24.69         33.53         8.18 o                         
  -2  13   1         47.17         47.11         8.60 o                         
   0  13   1        121.47        143.63        12.13 o                         
   2  13   1        278.79        295.76        16.58 o                         
   4  13   1        142.27        164.63        13.04 o                         
  -3  14   1          0.78         -6.42         6.42 o                         
  -1  14   1         54.54         46.34         8.98 o                         
   1  14   1         17.96         16.84         7.68 o                         
   3  14   1         65.80         72.84        10.86 o                         
 -10   0   2         87.62        126.93        12.51 o                         
  -8   0   2        198.79        216.60        13.43 o                         
  -6   0   2       1563.99       1539.60        27.18 o                         
  -4   0   2       1481.64       1635.30        21.96 o                         
   0   0   2       6129.78       6966.82        28.43 o                         
   4   0   2       1445.84       1483.11        22.36 o                         
   6   0   2        494.47        539.82        17.00 o                         
   8   0   2        403.80        413.82        18.53 o                         
  -9   1   2         75.68         86.80        10.10 o                         
  -7   1   2        105.59        119.31         9.19 o                         
  -5   1   2       4770.29       4925.43        43.70 o                         
  -3   1   2       9743.50       9661.69        49.37 o                         
  -1   1   2       2889.69       3019.57        18.23 o                         
   1   1   2         55.25         55.52         4.12 o                         
   3   1   2         35.93         52.29         5.33 o                         
   5   1   2        798.55        822.64        18.82 o                         
   7   1   2         64.85         67.42         8.27 o                         
   9   1   2          4.14         -6.06         6.62 o                         
 -10   2   2         28.95         34.59         8.33 o                         
  -8   2   2         19.07         19.46         6.57 o                         
  -6   2   2         41.34         59.41         6.54 o                         
  -4   2   2       1552.77       1448.58        21.81 o                         
  -2   2   2       1086.67        868.03        12.91 o                         
   0   2   2        696.04        702.23         9.95 o                         
   2   2   2       5143.11       5282.11        33.72 o                         
   4   2   2       1796.00       1747.64        24.98 o                         
   6   2   2          5.66         -0.62         4.89 o                         
   8   2   2         36.88         54.70         8.57 o                         
  -9   3   2         19.17         24.91         6.86 o                         
  -7   3   2         39.76         14.57         6.39 o                         
  -5   3   2        327.83        313.56        12.05 o                         
  -3   3   2        134.55        127.74         6.66 o                         
  -1   3   2        978.83       1073.42        13.94 o                         
   1   3   2       4880.19       5088.78        31.57 o                         
   3   3   2        414.67        387.73        11.23 o                         
   5   3   2        340.56        331.70        12.90 o                         
   7   3   2          7.46         -5.48         5.48 o                         
   9   3   2        101.44        109.56        12.13 o                         
  -8   4   2        147.24        142.43        12.40 o                         
  -6   4   2         66.21         66.16         7.45 o                         
  -4   4   2         33.28         46.81         5.30 o                         
  -2   4   2       1373.58       1278.07        18.32 o                         
   0   4   2        397.18        376.93         9.59 o                         
   2   4   2       5601.48       5978.97        41.08 o                         
   4   4   2        574.11        586.62        16.07 o                         
   6   4   2         91.53         77.62         8.48 o                         
   8   4   2         84.72         76.05         9.92 o                         
  -9   5   2          2.11         -6.18         6.18 o                         
  -7   5   2        188.17        197.66        12.57 o                         
  -5   5   2        309.12        308.51        12.84 o                         
  -3   5   2        243.90        242.23         9.87 o                         
  -1   5   2       1009.52       1032.98        16.76 o                         
   1   5   2        340.44        338.88        10.32 o                         
   3   5   2       1542.72       1554.01        24.25 o                         
   5   5   2        401.23        437.29        15.76 o                         
   7   5   2        162.90        156.69        11.93 o                         
   9   5   2         11.87          6.06         7.57 o                         
  -8   6   2        172.31        139.29        12.72 o                         
  -6   6   2        285.43        284.69        13.84 o                         
  -4   6   2        309.08        310.99        12.17 o                         
  -2   6   2        641.77        662.58        15.40 o                         
   0   6   2       1686.19       1953.40        24.81 o                         
   2   6   2        215.89        243.41        10.10 o                         
   4   6   2         92.39        104.65         8.33 o                         
   6   6   2        635.80        675.93        21.81 o                         
   8   6   2         34.79         21.14         8.30 o                         
  -7   7   2          3.82         12.84         5.92 o                         
  -5   7   2        149.15        146.50         9.98 o                         
  -3   7   2         64.25         66.57         6.74 o                         
  -1   7   2        150.86        147.46         8.36 o                         
   1   7   2        332.64        362.17        12.29 o                         
   3   7   2        335.38        383.69        13.70 o                         
   5   7   2        770.49        758.15        21.94 o                         
   7   7   2         69.33         64.63         9.92 o                         
  -8   8   2         19.02          4.33         7.74 o                         
  -6   8   2         10.43          1.35         5.33 o                         
  -4   8   2        651.34        698.51        19.75 o                         
  -2   8   2          6.55          4.77         4.30 o                         
   0   8   2         73.41        101.85         7.71 o                         
   2   8   2          3.80          4.06         4.15 o                         
   4   8   2        533.49        599.82        18.80 o                         
   6   8   2         21.45         25.82         6.95 o                         
   8   8   2         10.37          8.54         7.04 o                         
  -7   9   2         35.51         41.98         7.54 o                         
  -5   9   2         76.17         85.71         9.13 o                         
  -3   9   2       1250.45       1222.55        26.24 o                         
  -1   9   2         67.12         58.74         7.01 o                         
   1   9   2         22.65         18.78         5.59 o                         
   3   9   2        747.41        744.49        21.11 o                         
   5   9   2         18.13         35.95         7.48 o                         
   7   9   2         15.14         -5.53         6.68 o                         
  -6  10   2         87.09         98.84        11.19 o                         
  -4  10   2       1761.67       1848.55        36.15 o                         
  -2  10   2       1405.47       1398.91        28.70 o                         
   0  10   2         96.13         97.11         9.07 o                         
   2  10   2         43.78         38.07         6.59 o                         
   4  10   2        580.98        616.27        21.81 o                         
   6  10   2        288.14        271.61        17.20 o                         
  -5  11   2        211.07        236.39        15.20 o                         
  -3  11   2        829.29        793.41        24.21 o                         
  -1  11   2       3582.47       3565.27        49.26 o                         
   1  11   2          3.37         15.28         5.12 o                         
   3  11   2        206.59        194.07        13.28 o                         
   5  11   2         37.28         23.91         7.80 o                         
  -4  12   2         12.30         30.97         6.89 o                         
  -2  12   2        116.36        120.58        11.01 o                         
   0  12   2         98.77         87.48         9.95 o                         
   2  12   2         45.50         34.77         7.48 o                         
   4  12   2          3.51          4.77         5.65 o                         
  -3  13   2         98.96        128.49        11.72 o                         
  -1  13   2        113.00        124.93        11.28 o                         
   1  13   2         95.03        113.24        10.78 o                         
   3  13   2         99.24        123.81        12.96 o                         
  -2  14   2         28.19         27.73         8.51 o                         
   0  14   2         49.73         58.35         9.22 o                         
   2  14   2         45.71         46.66         8.71 o                         
 -10   1   3         17.09          6.62         8.36 o                         
  -8   1   3        175.37        197.69        12.57 o                         
  -6   1   3        656.97        677.64        18.43 o                         
  -4   1   3       1687.46       1778.52        23.21 o                         
  -2   1   3       1834.09       1872.58        18.27 o                         
   0   1   3       5294.67       5883.11        30.87 o                         
   2   1   3       8920.92       8929.48        46.03 o                         
   4   1   3       2080.65       2095.00        27.43 o                         
   6   1   3        548.80        570.78        18.27 o                         
   8   1   3         81.82         77.26         9.83 o                         
  -9   2   3        102.89        123.52        11.13 o                         
  -7   2   3         73.82         68.90         7.86 o                         
  -5   2   3       2459.29       2465.36        31.29 o                         
  -3   2   3      11105.73      12220.29        58.51 o                         
  -1   2   3       2127.41       2178.08        18.62 o                         
   1   2   3      24423.45      28169.25       129.41 o                         
   3   2   3       1212.65       1199.73        19.13 o                         
   5   2   3        277.66        242.62        11.46 o                         
   7   2   3         14.38         26.82         5.86 o                         
   9   2   3         37.58         33.39         8.33 o                         
  -8   3   3          0.77         -4.50         4.50 o                         
  -6   3   3        223.21        233.77        11.60 o                         
  -4   3   3        779.56        854.63        17.59 o                         
  -2   3   3       1580.15       1606.05        18.97 o                         
   0   3   3       1170.98       1214.04        15.43 o                         
   2   3   3       2079.12       2006.18        23.36 o                         
   4   3   3        938.10        872.73        18.65 o                         
   6   3   3        105.42         94.05         9.30 o                         
   8   3   3        185.75        171.77        13.75 o                         
  -9   4   3         44.06         40.16         8.66 o                         
  -7   4   3         25.15         29.06         6.54 o                         
  -5   4   3        184.84        231.35        10.72 o                         
  -3   4   3         49.53         47.73         5.39 o                         
  -1   4   3         46.80         27.68         4.51 o                         
   1   4   3       1602.79       1791.70        21.54 o                         
   3   4   3       3468.13       3651.71        35.84 o                         
   5   4   3        211.53        205.55        11.34 o                         
   7   4   3        252.50        245.60        14.25 o                         
   9   4   3        421.56        487.49        22.21 o                         
  -8   5   3        170.98        133.72        12.16 o                         
  -6   5   3        543.23        517.56        17.59 o                         
  -4   5   3         22.27         25.73         5.15 o                         
  -2   5   3        498.74        516.40        13.15 o                         
   0   5   3      12082.17      14285.31        66.73 o                         
   2   5   3       6175.84       7281.53        49.77 o                         
   4   5   3       4908.48       5260.31        49.03 o                         
   6   5   3         65.55         86.38         9.01 o                         
   8   5   3        446.06        471.95        20.86 o                         
  -9   6   3         52.11         39.57         9.72 o                         
  -7   6   3        129.33        126.20        10.92 o                         
  -5   6   3        111.89        124.17         9.01 o                         
  -3   6   3        262.64        327.62        11.87 o                         
  -1   6   3        803.71       1000.65        18.30 o                         
   1   6   3        357.77        468.65        13.00 o                         
   3   6   3        238.21        224.69        10.72 o                         
   5   6   3        632.01        622.91        19.40 o                         
   7   6   3        620.87        644.24        23.55 o                         
  -8   7   3         75.47         69.84         9.95 o                         
  -6   7   3         51.07         37.95         7.54 o                         
  -4   7   3        363.09        329.96        13.79 o                         
  -2   7   3        144.08        154.41         8.60 o                         
   0   7   3          9.83          9.51         4.33 o                         
   2   7   3         94.32        106.56         7.66 o                         
   4   7   3        148.96        164.09        10.40 o                         
   6   7   3        205.52        216.13        13.61 o                         
   8   7   3         32.72         47.90         9.27 o                         
  -7   8   3        133.80        131.15        11.57 o                         
  -5   8   3         48.74         53.79         7.33 o                         
  -3   8   3        388.30        417.84        14.91 o                         
  -1   8   3       3547.28       3757.02        40.98 o                         
   1   8   3         73.08        105.76         7.92 o                         
   3   8   3        178.74        190.19        11.04 o                         
   5   8   3        482.22        469.23        18.86 o                         
   7   8   3         73.41         86.30        10.07 o                         
  -8   9   3          3.75         -6.15         6.15 o                         
  -6   9   3        174.94        189.47        13.49 o                         
  -4   9   3        732.90        725.86        22.02 o                         
  -2   9   3        485.31        502.73        16.77 o                         
   0   9   3        458.39        459.72        15.74 o                         
   2   9   3        162.75        142.77         9.81 o                         
   4   9   3       1114.77       1157.80        27.94 o                         
   6   9   3        309.46        334.39        17.29 o                         
  -7  10   3        185.31        206.01        15.40 o                         
  -5  10   3        250.47        244.21        14.90 o                         
  -3  10   3        398.89        411.02        16.82 o                         
  -1  10   3        168.70        150.40        10.63 o                         
   1  10   3         24.83         14.69         5.89 o                         
   3  10   3        203.81        203.71        12.96 o                         
   5  10   3         34.81         38.04         8.01 o                         
  -6  11   3         80.00         72.05        10.54 o                         
  -4  11   3        125.73        137.66        11.87 o                         
  -2  11   3       1092.56       1127.31        28.11 o                         
   0  11   3        263.64        258.34        13.75 o                         
   2  11   3        180.75        171.86        12.63 o                         
   4  11   3        102.79        108.85        10.89 o                         
   6  11   3         72.66         72.57        10.89 o                         
  -5  12   3        465.40        502.95        21.80 o                         
  -3  12   3        170.10        171.47        13.31 o                         
  -1  12   3       1447.16       1543.64        33.85 o                         
   1  12   3        432.32        511.32        20.15 o                         
   3  12   3         19.97         27.29         8.04 o                         
   5  12   3         13.91         16.10         7.62 o                         
  -4  13   3         78.73         67.69         9.95 o                         
  -2  13   3         95.25         68.07         9.69 o                         
   0  13   3          2.83          7.98         6.30 o                         
   2  13   3        105.47        122.49        11.78 o                         
   4  13   3          0.08         -5.12         6.54 o                         
  -3  14   3         46.79         51.90         9.19 o                         
  -1  14   3         70.55         97.60        10.69 o                         
   1  14   3         64.31         50.46         9.22 o                         
 -10   0   4         85.65         56.00         9.77 o                         
  -8   0   4       1253.23       1281.26        30.86 o                         
  -6   0   4        937.66        993.70        21.74 o                         
  -4   0   4       1081.52       1073.43        18.70 o                         
  -2   0   4       7145.36       7496.58        39.13 o                         
   0   0   4      17627.81      20013.67        93.38 o                         
   2   0   4      12332.17      13048.36        60.45 o                         
   4   0   4       1689.96       1758.05        25.97 o                         
   6   0   4        297.99        309.06        13.87 o                         
   8   0   4         33.01         54.02         8.57 o                         
  -9   1   4          5.13          8.60         6.36 o                         
  -7   1   4        520.45        542.05        18.33 o                         
  -5   1   4       2347.26       2355.14        30.34 o                         
  -3   1   4         66.59         60.19         5.09 o                         
  -1   1   4       1674.13       1396.79        15.76 o                         
   1   1   4       1941.25       1809.28        19.03 o                         
   3   1   4        168.03        135.76         7.48 o                         
   5   1   4         34.95         28.73         5.98 o                         
   7   1   4         82.29         88.71         9.45 o                         
   9   1   4         40.20         49.58         9.92 o                         
 -10   2   4          0.25          3.33         6.65 o                         
  -8   2   4         45.12         34.62         7.51 o                         
  -6   2   4        266.37        264.17        12.22 o                         
  -4   2   4        250.89        256.74         9.84 o                         
  -2   2   4       1248.83       1128.25        16.02 o                         
   0   2   4       1605.53       1349.73        16.75 o                         
   2   2   4       2967.10       3166.81        28.94 o                         
   4   2   4       2359.76       2369.19        30.81 o                         
   6   2   4        114.37        115.19         9.33 o                         
   8   2   4        150.24        125.03        11.75 o                         
  -9   3   4         50.03         47.55         9.10 o                         
  -7   3   4         85.62         79.50         8.19 o                         
  -5   3   4         90.46        121.52         7.80 o                         
  -3   3   4        303.76        282.66         9.64 o                         
  -1   3   4       3315.82       3513.70        28.04 o                         
   1   3   4       1972.63       2150.21        22.89 o                         
   3   3   4       1282.97       1295.06        21.16 o                         
   5   3   4          3.68         -4.53         4.53 o                         
   7   3   4         59.93         81.58         9.10 o                         
   9   3   4         33.14         15.54         7.60 o                         
  -8   4   4          7.32         -6.21         6.21 o                         
  -6   4   4        111.30        105.89         8.60 o                         
  -4   4   4       3111.91       3650.63        37.15 o                         
  -2   4   4        850.54        783.23        15.21 o                         
   0   4   4       2110.63       2109.11        24.34 o                         
   2   4   4       8867.48      10200.01        58.08 o                         
   4   4   4         50.74         51.67         6.68 o                         
   6   4   4        729.13        724.69        22.17 o                         
   8   4   4         39.79         41.45         8.42 o                         
  -9   5   4          7.57         20.93         6.86 o                         
  -7   5   4          7.80          2.94         5.48 o                         
  -5   5   4        169.41        157.35         9.92 o                         
  -3   5   4        285.31        380.52        12.08 o                         
  -1   5   4        333.00        404.75        11.49 o                         
   1   5   4        191.26        248.91         9.75 o                         
   3   5   4        196.70        222.23        10.19 o                         
   5   5   4        478.01        459.14        16.97 o                         
   7   5   4        124.33        140.39        11.69 o                         
  -8   6   4         31.92         12.13         7.36 o                         
  -6   6   4         34.67         36.33         6.95 o                         
  -4   6   4        116.40        128.48         8.72 o                         
  -2   6   4       1423.20       1519.08        23.71 o                         
   0   6   4        479.84        593.49        14.59 o                         
   2   6   4        274.65        312.49        11.81 o                         
   4   6   4       1197.22       1235.67        25.92 o                         
   6   6   4        316.49        332.23        15.94 o                         
   8   6   4        155.10        192.28        15.05 o                         
  -7   7   4        289.45        279.49        15.70 o                         
  -5   7   4         59.78         64.66         7.48 o                         
  -3   7   4        140.11        147.92         9.25 o                         
  -1   7   4       2420.95       2734.98        33.10 o                         
   1   7   4        262.16        253.20        10.93 o                         
   3   7   4        133.27        144.38         9.25 o                         
   5   7   4         25.70         25.85         6.92 o                         
   7   7   4        188.75        161.84        13.28 o                         
  -8   8   4         27.06         31.12         8.27 o                         
  -6   8   4         18.06          5.36         6.27 o                         
  -4   8   4         21.64         29.32         5.95 o                         
  -2   8   4         22.07         16.25         5.33 o                         
   0   8   4         24.25         31.41         5.27 o                         
   2   8   4        238.94        251.25        11.96 o                         
   4   8   4         23.43         22.82         6.59 o                         
   6   8   4        298.49        326.20        16.70 o                         
  -7   9   4          5.09          1.97         6.12 o                         
  -5   9   4        167.85        172.92        12.07 o                         
  -3   9   4          7.20          7.24         5.15 o                         
  -1   9   4          2.31         -2.97         4.74 o                         
   1   9   4         16.26         13.40         4.68 o                         
   3   9   4         40.47         55.26         7.39 o                         
   5   9   4         45.99         61.41         9.04 o                         
   7   9   4         21.41         12.34         8.45 o                         
  -6  10   4        634.34        639.25        24.40 o                         
  -4  10   4        967.43        942.52        26.16 o                         
  -2  10   4        427.03        468.47        17.35 o                         
   0  10   4        106.15        117.54         9.42 o                         
   2  10   4        450.26        468.30        17.94 o                         
   4  10   4        812.75        856.25        25.85 o                         
   6  10   4         64.76         48.31        10.04 o                         
  -5  11   4        126.20        122.05        11.84 o                         
  -3  11   4       1356.71       1359.88        31.34 o                         
  -1  11   4        306.34        351.76        16.08 o                         
   1  11   4        105.47         93.10         9.57 o                         
   3  11   4         66.91         67.86         9.10 o                         
   5  11   4         37.85         53.94         9.10 o                         
  -4  12   4         14.99         27.50         7.45 o                         
  -2  12   4        100.99        111.24        10.48 o                         
   0  12   4         96.58        150.16        11.19 o                         
   2  12   4         10.69         12.13         6.33 o                         
   4  12   4         22.21         23.05         8.04 o                         
  -3  13   4         30.73         35.95         8.74 o                         
  -1  13   4        126.25        124.93        12.10 o                         
   1  13   4        744.17        804.14        27.12 o                         
   3  13   4         39.73         59.26        10.04 o                         
  -2  14   4         75.60        106.49        11.25 o                         
   0  14   4        303.30        362.68        19.38 o                         
   2  14   4         23.25         34.97         8.74 o                         
 -10   1   5        276.07        249.72        17.70 o                         
  -8   1   5        754.73        694.71        22.55 o                         
  -6   1   5       1266.75       1291.26        25.21 o                         
  -4   1   5       2358.99       2482.54        28.38 o                         
  -2   1   5        198.51        174.26         7.10 o                         
   0   1   5       3819.44       4293.70        30.06 o                         
   2   1   5       2686.39       2852.08        28.15 o                         
   4   1   5        154.56        164.75         9.13 o                         
   6   1   5        177.04        175.72        11.22 o                         
   8   1   5         53.11         56.97         9.24 o                         
  -9   2   5        139.32        151.38        12.63 o                         
  -7   2   5        123.93        101.18         9.07 o                         
  -5   2   5       1674.35       1727.89        26.67 o                         
  -3   2   5        678.88        731.86        14.52 o                         
  -1   2   5       4371.54       5157.57        33.70 o                         
   1   2   5        817.87        918.70        15.30 o                         
   3   2   5        375.80        376.44        11.91 o                         
   5   2   5        549.77        547.61        17.42 o                         
   7   2   5         35.05         35.92         7.30 o                         
  -8   3   5        269.10        288.61        15.55 o                         
  -6   3   5        134.09        115.49         9.10 o                         
  -4   3   5        525.28        603.30        15.04 o                         
  -2   3   5        390.83        370.08        10.47 o                         
   0   3   5        255.88        279.14         8.96 o                         
   2   3   5       1034.22        952.04        17.99 o                         
   4   3   5       1310.47       1356.86        25.34 o                         
   6   3   5         24.96         36.83         6.68 o                         
   8   3   5         65.33         97.10        10.98 o                         
  -9   4   5        197.70        204.58        14.67 o                         
  -7   4   5         70.35         66.19         7.98 o                         
  -5   4   5        265.68        283.18        12.17 o                         
  -3   4   5         58.44         55.94         5.68 o                         
  -1   4   5         36.84         42.25         4.83 o                         
   1   4   5        736.94        893.16        16.88 o                         
   3   4   5       2070.11       2380.76        30.93 o                         
   5   4   5        918.61        911.11        22.86 o                         
   7   4   5        311.73        343.23        17.41 o                         
  -8   5   5        178.15        184.17        13.07 o                         
  -6   5   5         25.16         19.93         6.01 o                         
  -4   5   5        345.10        319.25        12.46 o                         
  -2   5   5       7321.53       8715.62        55.02 o                         
   0   5   5       5340.50       6508.74        46.41 o                         
   2   5   5        308.63        325.81        11.61 o                         
   4   5   5        147.60        168.89        10.10 o                         
   6   5   5        941.72        972.00        26.19 o                         
   8   5   5        404.39        397.49        20.68 o                         
  -9   6   5         81.83         99.72        11.42 o                         
  -7   6   5         97.13        104.50         9.92 o                         
  -5   6   5         55.20         67.07         7.66 o                         
  -3   6   5        559.69        592.11        16.10 o                         
  -1   6   5       2076.13       2593.48        30.83 o                         
   1   6   5        951.39       1112.45        21.07 o                         
   3   6   5          9.24         22.34         5.39 o                         
   5   6   5        890.58        929.27        24.39 o                         
   7   6   5        490.70        504.36        21.24 o                         
  -8   7   5         63.37         70.04         9.75 o                         
  -6   7   5        152.72        140.82        10.95 o                         
  -4   7   5         13.87         14.10         4.71 o                         
  -2   7   5        374.09        379.12        13.44 o                         
   0   7   5        475.07        532.55        15.33 o                         
   2   7   5          3.25          9.07         4.86 o                         
   4   7   5        125.67        127.12         9.92 o                         
   6   7   5         51.59         41.13         8.95 o                         
  -7   8   5         72.23         56.06         9.83 o                         
  -5   8   5        459.66        419.79        17.15 o                         
  -3   8   5         58.12         67.19         7.30 o                         
  -1   8   5        192.60        247.07        11.66 o                         
   1   8   5        230.05        238.64        11.52 o                         
   3   8   5        162.88        151.10        10.78 o                         
   5   8   5         46.53         54.50         8.01 o                         
   7   8   5        108.07        140.80        12.72 o                         
  -8   9   5        159.13        189.57        14.46 o                         
  -6   9   5        964.59        943.33        27.42 o                         
  -4   9   5         84.73         84.44         9.45 o                         
  -2   9   5        263.59        279.59        13.46 o                         
   0   9   5         17.81         29.32         5.65 o                         
   2   9   5         95.47        101.82         9.45 o                         
   4   9   5        277.14        278.25        14.82 o                         
   6   9   5         17.36         11.39         7.74 o                         
  -7  10   5         94.22         82.12        11.01 o                         
  -5  10   5          9.50          0.56         7.36 o                         
  -3  10   5         13.40         12.69         6.89 o                         
  -1  10   5         27.70         28.56         6.48 o                         
   1  10   5        100.82        113.95         9.81 o                         
   3  10   5          2.09         12.72         6.03 o                         
   5  10   5         11.83         37.95         7.48 o                         
  -6  11   5        356.95        370.22        19.88 o                         
  -4  11   5         67.25         45.52         9.42 o                         
  -2  11   5         86.13         84.59         9.25 o                         
   0  11   5       1094.21       1090.00        27.79 o                         
   2  11   5        206.47        174.72        13.16 o                         
   4  11   5         53.92         27.47         8.86 o                         
  -5  12   5         89.45         92.69        11.10 o                         
  -3  12   5         12.44         -1.35         7.01 o                         
  -1  12   5         55.49         72.40         9.36 o                         
   1  12   5        251.74        269.19        15.43 o                         
   3  12   5          9.28         -6.15         6.15 o                         
  -4  13   5        142.13        173.67        13.66 o                         
  -2  13   5        108.59        118.07        12.37 o                         
   0  13   5         66.85         90.62        11.04 o                         
   2  13   5         45.83         43.04         8.89 o                         
  -1  14   5         61.17         69.01        10.16 o                         
   1  14   5         71.63         79.94        10.60 o                         
 -10   0   6        697.77        759.44        27.52 o                         
  -8   0   6       1520.84       1504.66        32.97 o                         
  -6   0   6       1498.12       1558.64        27.83 o                         
  -4   0   6       4159.01       4300.41        38.43 o                         
  -2   0   6       9930.05      11797.19        56.78 o                         
   0   0   6       8656.13       9201.82        47.93 o                         
   2   0   6        892.65        963.39        17.39 o                         
   4   0   6       1712.38       1610.04        26.81 o                         
   6   0   6         39.51         38.30         7.15 o                         
   8   0   6          4.01         12.60         6.80 o                         
  -9   1   6          2.51         10.16         6.48 o                         
  -7   1   6        303.10        285.61        13.64 o                         
  -5   1   6        212.29        213.55        10.34 o                         
  -3   1   6       1323.56       1307.80        19.91 o                         
  -1   1   6        172.94        232.09         8.07 o                         
   1   1   6        724.37        773.20        14.64 o                         
   3   1   6        936.29        907.14        18.65 o                         
   5   1   6         81.93         99.61         8.07 o                         
   7   1   6         36.39         36.21         7.89 o                         
 -10   2   6         14.50         24.96         7.39 o                         
  -8   2   6        147.47        182.42        12.60 o                         
  -6   2   6        151.29        143.77         9.66 o                         
  -4   2   6       1044.94       1118.99        20.11 o                         
  -2   2   6        268.77        296.43         9.52 o                         
   0   2   6        226.70        189.02         7.90 o                         
   2   2   6       1404.19       1449.38        22.06 o                         
   4   2   6        284.61        303.63        12.58 o                         
   6   2   6         31.88         35.98         7.48 o                         
   8   2   6         41.19         28.06         9.36 o                         
  -9   3   6         14.02          3.74         6.98 o                         
  -7   3   6        245.46        279.04        13.93 o                         
  -5   3   6        672.64        745.63        18.43 o                         
  -3   3   6        118.54        152.49         8.10 o                         
  -1   3   6       1031.98       1163.94        18.15 o                         
   1   3   6       1960.88       2162.62        26.05 o                         
   3   3   6        494.25        550.13        15.30 o                         
   5   3   6          7.48         15.54         5.89 o                         
   7   3   6         33.15         40.75         8.10 o                         
  -8   4   6         41.03         51.08         7.89 o                         
  -6   4   6        162.68        163.50        10.60 o                         
  -4   4   6         37.59         30.53         5.42 o                         
  -2   4   6       1608.41       1785.48        24.12 o                         
   0   4   6       2229.39       2592.25        28.71 o                         
   2   4   6        456.31        415.94        13.41 o                         
   4   4   6        569.49        605.97        17.83 o                         
   6   4   6        394.15        420.45        17.71 o                         
   8   4   6        244.21        281.07        17.49 o                         
  -9   5   6         87.24        108.03        11.04 o                         
  -7   5   6          3.94         -4.83         4.83 o                         
  -5   5   6         18.46         27.64         5.21 o                         
  -3   5   6        611.11        643.99        16.31 o                         
  -1   5   6        194.33        222.98         9.99 o                         
   1   5   6        382.88        411.88        13.09 o                         
   3   5   6        626.64        705.63        18.60 o                         
   5   5   6         86.01         95.54         9.22 o                         
   7   5   6         71.48         88.86        10.13 o                         
  -8   6   6         13.82          5.12         7.09 o                         
  -6   6   6        161.55        166.94        11.16 o                         
  -4   6   6         56.30         64.07         6.71 o                         
  -2   6   6        860.55       1028.29        20.51 o                         
   0   6   6        319.81        388.16        12.96 o                         
   2   6   6          4.33          1.30         4.68 o                         
   4   6   6          6.03         -5.03         5.12 o                         
   6   6   6        670.72        703.07        23.43 o                         
  -7   7   6        195.02        163.47        12.84 o                         
  -5   7   6       1050.75        992.88        24.60 o                         
  -3   7   6        250.30        247.72        11.78 o                         
  -1   7   6        447.23        529.96        15.83 o                         
   1   7   6       3419.70       4007.20        43.68 o                         
   3   7   6         60.20         77.52         7.86 o                         
   5   7   6        291.45        287.15        15.29 o                         
   7   7   6        217.05        187.62        14.96 o                         
  -8   8   6         51.07         43.72         8.89 o                         
  -6   8   6         32.80         27.29         7.36 o                         
  -4   8   6        162.21        156.90        10.78 o                         
  -2   8   6         25.04         18.43         5.59 o                         
   0   8   6         24.38          8.60         5.00 o                         
   2   8   6         77.58         92.63         8.16 o                         
   4   8   6        145.36        145.50        11.87 o                         
   6   8   6         40.42         35.51         8.57 o                         
  -7   9   6         15.47         23.46         7.42 o                         
  -5   9   6        277.20        251.30        14.58 o                         
  -3   9   6        291.06        323.16        14.88 o                         
  -1   9   6         50.93         63.65         7.27 o                         
   1   9   6         17.76         22.70         6.24 o                         
   3   9   6          0.37         -3.33         5.30 o                         
   5   9   6          2.04          3.18         6.24 o                         
  -6  10   6        815.87        805.95        26.88 o                         
  -4  10   6        497.34        528.81        19.86 o                         
  -2  10   6        166.90        177.07        11.87 o                         
   0  10   6         30.02         24.41         6.18 o                         
   2  10   6        384.71        302.81        15.58 o                         
   4  10   6         43.43         51.26         9.33 o                         
  -5  11   6         17.88         23.79         7.07 o                         
  -3  11   6        103.26         92.57        10.63 o                         
  -1  11   6        471.76        420.48        18.09 o                         
   1  11   6       1382.72       1359.61        31.75 o                         
   3  11   6         70.44         40.22         8.74 o                         
   5  11   6          6.29         -0.53         7.21 o                         
  -4  12   6         66.18         77.73         9.98 o                         
  -2  12   6          7.81          0.74         6.42 o                         
   0  12   6         22.30         32.50         7.48 o                         
   2  12   6         96.35        112.94        12.07 o                         
   4  12   6          1.88         -6.77         6.77 o                         
  -3  13   6          9.34         14.54         6.86 o                         
  -1  13   6        159.48        171.32        13.66 o                         
   1  13   6         12.40         -6.27         7.09 o                         
   0  14   6          2.70          9.95         6.12 o                         
 -10   1   7        141.43        121.02        12.19 o                         
  -8   1   7        403.59        401.92        17.76 o                         
  -6   1   7         39.98         41.98         6.21 o                         
  -4   1   7         71.56         65.96         6.10 o                         
  -2   1   7       1365.32       1722.51        22.13 o                         
   0   1   7         83.20        106.75         6.30 o                         
   2   1   7          5.97          7.42         3.68 o                         
   4   1   7        141.09        165.44        10.10 o                         
   6   1   7        235.42        252.05        13.87 o                         
   8   1   7          8.79         18.13         8.57 o                         
  -9   2   7         43.75         71.72         9.77 o                         
  -7   2   7        445.53        489.11        17.83 o                         
  -5   2   7        126.69        143.53         8.75 o                         
  -3   2   7       7131.54       8259.59        52.96 o                         
  -1   2   7        180.99        232.10         8.96 o                         
   1   2   7        508.36        457.70        12.80 o                         
   3   2   7       3256.80       3573.16        39.21 o                         
   5   2   7        364.96        382.01        15.44 o                         
   7   2   7          5.12          2.24         6.54 o                         
  -8   3   7         42.78         46.58         8.60 o                         
  -6   3   7        299.21        302.59        13.61 o                         
  -4   3   7        131.93        142.65         8.39 o                         
  -2   3   7        136.35        147.41         7.86 o                         
   0   3   7        324.31        353.73        11.20 o                         
   2   3   7         76.50         68.19         6.68 o                         
   4   3   7        503.97        540.07        17.42 o                         
   6   3   7        100.27        107.94         9.80 o                         
   8   3   7         87.23        103.79        11.87 o                         
  -9   4   7         71.47         72.90        10.57 o                         
  -7   4   7         25.42         23.26         7.10 o                         
  -5   4   7        141.05        147.45         9.51 o                         
  -3   4   7          6.01         28.38         4.65 o                         
  -1   4   7         50.68         55.41         5.56 o                         
   1   4   7        363.77        369.52        12.38 o                         
   3   4   7         94.20        106.21         8.30 o                         
   5   4   7         93.73        106.97         9.27 o                         
   7   4   7         49.95         66.89         9.22 o                         
  -8   5   7          8.23          7.45         6.36 o                         
  -6   5   7        151.50        132.99        10.28 o                         
  -4   5   7        395.17        455.97        14.97 o                         
  -2   5   7        296.61        358.53        12.32 o                         
   0   5   7       1155.34       1341.88        23.04 o                         
   2   5   7       1957.02       2133.19        31.09 o                         
   4   5   7       1490.31       1646.30        30.95 o                         
   6   5   7        726.28        731.76        24.58 o                         
  -9   6   7         14.74         21.46         7.45 o                         
  -7   6   7        105.81         89.63         9.98 o                         
  -5   6   7        181.39        226.32        12.13 o                         
  -3   6   7       1708.04       1991.29        30.51 o                         
  -1   6   7        673.48        823.80        18.93 o                         
   1   6   7        158.09        145.07         9.22 o                         
   3   6   7        348.27        404.05        15.32 o                         
   5   6   7        223.80        226.27        13.61 o                         
   7   6   7         63.14         65.92        10.19 o                         
  -8   7   7         40.62         36.77         9.07 o                         
  -6   7   7         32.52         18.25         6.74 o                         
  -4   7   7        590.02        643.80        19.10 o                         
  -2   7   7        538.53        568.20        17.30 o                         
   0   7   7         37.11         33.53         5.39 o                         
   2   7   7        108.53        119.70         9.57 o                         
   4   7   7         41.30         59.18         7.63 o                         
   6   7   7        276.04        274.14        16.70 o                         
  -7   8   7        202.79        208.73        13.96 o                         
  -5   8   7        253.09        225.96        13.37 o                         
  -3   8   7        202.57        220.35        12.05 o                         
  -1   8   7         72.37         68.78         7.83 o                         
   1   8   7        115.80        127.94         9.22 o                         
   3   8   7         36.56         38.04         7.15 o                         
   5   8   7        280.26        264.98        15.61 o                         
  -6   9   7        254.74        225.63        14.99 o                         
  -4   9   7        174.17        182.96        11.96 o                         
  -2   9   7         20.46          6.12         5.68 o                         
   0   9   7        590.99        607.39        19.45 o                         
   2   9   7         16.73         18.99         6.12 o                         
   4   9   7        104.98        109.94        10.13 o                         
   6   9   7         25.12         38.07         9.30 o                         
  -7  10   7         31.05         37.95         8.92 o                         
  -5  10   7        275.31        291.20        16.14 o                         
  -3  10   7         58.84         58.71         8.24 o                         
  -1  10   7        265.60        246.58        14.26 o                         
   1  10   7         19.13         11.39         6.01 o                         
   3  10   7         97.91         83.97         9.54 o                         
   5  10   7          4.85         15.78         6.45 o                         
  -6  11   7         78.95         91.48        11.13 o                         
  -4  11   7        113.90        126.73        11.78 o                         
  -2  11   7         92.77        119.13        10.33 o                         
   0  11   7        113.51         73.38        10.01 o                         
   2  11   7         25.38          7.89         7.01 o                         
   4  11   7          2.41         20.31         6.89 o                         
  -5  12   7        195.57        187.88        14.99 o                         
  -3  12   7         29.93         19.40         7.57 o                         
  -1  12   7        155.34        120.85        11.87 o                         
   1  12   7        133.90        161.92        13.01 o                         
   3  12   7        352.49        397.61        20.44 o                         
  -4  13   7         11.36          7.83         7.74 o                         
  -2  13   7         56.21         55.76         9.60 o                         
   0  13   7         79.98         70.19        10.30 o                         
   2  13   7          0.35         -1.94         7.21 o                         
 -10   0   8        633.50        632.86        25.58 o                         
  -8   0   8       1042.62       1055.44        27.99 o                         
  -6   0   8        190.38        208.34        11.43 o                         
  -4   0   8        122.08        119.38         7.80 o                         
  -2   0   8       6144.03       7158.76        47.98 o                         
   0   0   8      11719.15      13586.46        67.89 o                         
   2   0   8       1175.92       1155.65        21.47 o                         
   4   0   8        197.37        181.75        10.75 o                         
   6   0   8        486.71        459.38        18.59 o                         
   8   0   8         57.62         54.14         9.66 o                         
  -9   1   8        498.33        528.09        22.07 o                         
  -7   1   8       1097.08       1050.67        26.02 o                         
  -5   1   8         68.30         48.58         6.24 o                         
  -3   1   8        390.17        470.98        13.23 o                         
  -1   1   8        506.56        661.19        14.66 o                         
   1   1   8        508.98        535.63        14.00 o                         
   3   1   8        181.80        181.78         9.93 o                         
   5   1   8        147.67        142.82        10.22 o                         
   7   1   8        174.92        171.06        13.16 o                         
  -8   2   8         66.75         53.44         8.57 o                         
  -6   2   8        342.54        326.51        14.08 o                         
  -4   2   8        304.03        355.67        12.61 o                         
  -2   2   8        292.81        404.27        11.99 o                         
   0   2   8        258.14        333.37        10.99 o                         
   2   2   8         97.65         95.79         7.69 o                         
   4   2   8        209.90        200.92        11.19 o                         
   6   2   8         65.87         74.87         9.19 o                         
  -9   3   8         50.28         39.89         8.36 o                         
  -7   3   8         65.06         87.30         8.66 o                         
  -5   3   8        215.01        214.98        11.02 o                         
  -3   3   8          5.08          2.18         3.74 o                         
  -1   3   8        820.83       1014.10        18.89 o                         
   1   3   8         18.15         20.43         5.00 o                         
   3   3   8        113.13        140.05         9.16 o                         
   5   3   8         61.24         73.31         8.42 o                         
   7   3   8          5.25         13.72         6.39 o                         
  -8   4   8         41.64         46.13         8.18 o                         
  -6   4   8        650.50        621.09        19.72 o                         
  -4   4   8         76.64         94.87         7.51 o                         
  -2   4   8         12.50         21.26         4.68 o                         
   0   4   8        332.29        340.98        12.26 o                         
   2   4   8       2125.81       2401.54        33.29 o                         
   4   4   8       2023.12       2091.20        35.47 o                         
   6   4   8        298.73        318.75        16.88 o                         
  -9   5   8         68.25         93.83        10.66 o                         
  -7   5   8         49.30         56.85         8.45 o                         
  -5   5   8         45.40         45.96         6.74 o                         
  -3   5   8        500.42        522.00        15.62 o                         
  -1   5   8        312.27        310.60        11.81 o                         
   1   5   8         31.12         32.65         6.18 o                         
   3   5   8        206.41        193.03        12.05 o                         
   5   5   8        162.53        162.73        12.19 o                         
   7   5   8         39.93         44.69         9.13 o                         
  -8   6   8        123.19         96.46        11.19 o                         
  -6   6   8        188.06        195.25        12.46 o                         
  -4   6   8       1166.60       1318.80        26.47 o                         
  -2   6   8       1150.90       1332.39        24.97 o                         
   0   6   8       1772.91       1870.84        29.48 o                         
   2   6   8        803.88        914.46        22.56 o                         
   4   6   8        982.69       1032.70        26.69 o                         
   6   6   8        415.18        405.88        20.18 o                         
  -7   7   8        287.74        316.59        16.49 o                         
  -5   7   8        116.29        142.57        10.95 o                         
  -3   7   8         40.03         57.15         6.92 o                         
  -1   7   8          7.38          9.54         5.09 o                         
   1   7   8          4.70          0.29         5.33 o                         
   3   7   8        772.19        796.35        22.94 o                         
   5   7   8        172.77        205.16        13.66 o                         
  -8   8   8         59.96         35.68         8.86 o                         
  -6   8   8        192.67        208.76        13.72 o                         
  -4   8   8         84.22         97.37         9.33 o                         
  -2   8   8        297.03        345.44        14.85 o                         
   0   8   8         31.69         32.18         6.57 o                         
   2   8   8        559.93        576.95        19.63 o                         
   4   8   8         35.29         39.80         8.07 o                         
   6   8   8         65.82         94.07        11.13 o                         
  -7   9   8        185.14        182.46        13.78 o                         
  -5   9   8        506.68        498.42        20.18 o                         
  -3   9   8        521.20        520.87        19.30 o                         
  -1   9   8         88.00         79.06         8.30 o                         
   1   9   8          5.63         11.83         5.36 o                         
   3   9   8          4.50         -2.50         6.09 o                         
   5   9   8         35.54         40.69         8.60 o                         
  -6  10   8         98.44        119.78        11.98 o                         
  -4  10   8        822.54        876.66        26.36 o                         
  -2  10   8        783.71        820.95        24.32 o                         
   0  10   8        213.18        145.93        11.49 o                         
   2  10   8         48.47         38.45         8.57 o                         
   4  10   8         35.12         57.70         8.27 o                         
  -5  11   8         35.28         25.17         8.45 o                         
  -3  11   8         40.00         41.36         7.83 o                         
  -1  11   8        738.40        692.16        23.96 o                         
   1  11   8        101.24         64.86         9.83 o                         
   3  11   8         85.72        105.82        10.75 o                         
  -4  12   8         44.33         59.29         9.19 o                         
  -2  12   8          9.74          7.68         6.09 o                         
   0  12   8         14.49          4.95         6.89 o                         
   2  12   8         24.74         43.98         8.63 o                         
  -3  13   8         38.38         28.94         8.42 o                         
  -1  13   8         30.29         48.02         8.68 o                         
   1  13   8         43.16         35.15         8.77 o                         
  -8   1   9        296.79        344.85        16.61 o                         
  -6   1   9       1417.05       1358.52        28.49 o                         
  -4   1   9        971.71       1084.46        21.75 o                         
  -2   1   9        771.52        911.04        18.26 o                         
   0   1   9       1152.31       1377.92        22.45 o                         
   2   1   9        133.96        133.40         8.83 o                         
   4   1   9         92.27         95.37         9.01 o                         
   6   1   9         78.44         81.26         9.48 o                         
  -9   2   9        245.67        235.63        15.96 o                         
  -7   2   9        243.63        255.32        13.81 o                         
  -5   2   9        378.75        363.26        14.05 o                         
  -3   2   9          6.60          0.77         3.92 o                         
  -1   2   9       2761.34       3477.14        35.49 o                         
   1   2   9         82.67        102.82         7.66 o                         
   3   2   9        419.42        393.23        14.82 o                         
   5   2   9        202.79        217.69        12.87 o                         
   7   2   9          0.57          0.50         6.27 o                         
  -8   3   9        274.99        309.19        16.94 o                         
  -6   3   9         76.65         65.48         7.98 o                         
  -4   3   9       1020.09       1095.16        22.49 o                         
  -2   3   9        216.07        191.76         9.51 o                         
   0   3   9         85.42         83.27         7.27 o                         
   2   3   9        154.65        157.14         9.63 o                         
   4   3   9         60.99         60.18         8.18 o                         
   6   3   9        103.24        112.09        11.07 o                         
  -9   4   9         38.39         26.20         8.83 o                         
  -7   4   9         18.63         25.97         6.74 o                         
  -5   4   9         79.26         86.62         8.77 o                         
  -3   4   9        299.28        295.46        12.34 o                         
  -1   4   9        715.61        744.69        18.14 o                         
   1   4   9        122.35        108.43         8.33 o                         
   3   4   9        373.27        385.30        15.67 o                         
   5   4   9         97.16         79.53         9.69 o                         
   7   4   9         13.15         14.13         7.33 o                         
  -8   5   9        258.14        289.77        16.32 o                         
  -6   5   9        690.82        780.45        22.49 o                         
  -4   5   9       2193.57       2348.87        35.11 o                         
  -2   5   9       1124.27       1281.40        24.32 o                         
   0   5   9        443.06        482.52        15.35 o                         
   2   5   9       1267.03       1336.54        26.92 o                         
   4   5   9       1050.92       1153.67        28.08 o                         
   6   5   9        591.58        651.45        24.16 o                         
  -7   6   9         30.00         15.87         7.30 o                         
  -5   6   9         49.23         40.54         7.57 o                         
  -3   6   9        253.98        300.21        13.84 o                         
  -1   6   9        526.83        531.36        16.92 o                         
   1   6   9        777.76        832.85        21.79 o                         
   3   6   9        207.57        226.03        13.31 o                         
   5   6   9        516.85        590.14        22.42 o                         
  -8   7   9         14.66         17.34         7.27 o                         
  -6   7   9         77.89         77.02         9.54 o                         
  -4   7   9        142.51        155.63        10.57 o                         
  -2   7   9        374.27        436.42        16.17 o                         
   0   7   9        252.34        268.51        13.05 o                         
   2   7   9         19.14         13.95         6.36 o                         
   4   7   9         35.93         38.18         7.57 o                         
   6   7   9         70.86         79.67        10.72 o                         
  -7   8   9         10.11         25.08         6.65 o                         
  -5   8   9        401.08        393.85        17.62 o                         
  -3   8   9        674.85        669.64        20.75 o                         
  -1   8   9        377.35        407.51        16.29 o                         
   1   8   9         27.84         26.73         6.89 o                         
   3   8   9         47.17         52.76         8.18 o                         
   5   8   9         17.57         21.17         8.07 o                         
  -6   9   9        128.75        119.05        11.45 o                         
  -4   9   9        873.05        884.09        25.56 o                         
  -2   9   9        515.50        539.25        19.71 o                         
   0   9   9         14.53          1.74         5.65 o                         
   2   9   9        713.13        731.62        23.67 o                         
   4   9   9         45.03         64.65         9.10 o                         
  -5  10   9         26.67         41.01         8.57 o                         
  -3  10   9        377.63        386.90        18.21 o                         
  -1  10   9         70.07         71.84         9.54 o                         
   1  10   9         14.45          6.45         5.98 o                         
   3  10   9          6.23          3.94         5.65 o                         
  -4  11   9        242.14        281.43        15.96 o                         
  -2  11   9         54.29         69.57         8.89 o                         
   0  11   9         14.96         18.90         7.21 o                         
   2  11   9          0.77          1.59         6.33 o                         
  -3  12   9        108.25        100.14        11.42 o                         
  -1  12   9          5.25         11.75         6.86 o                         
   1  12   9        162.07        183.13        14.31 o                         
  -2  13   9         38.00         46.93         9.48 o                         
   0  13   9         17.50         17.07         7.92 o                         
  -8   0  10        432.31        487.25        20.18 o                         
  -6   0  10       2685.46       2726.67        39.90 o                         
  -4   0  10       1271.80       1367.28        25.37 o                         
  -2   0  10       6388.69       7683.90        55.90 o                         
   0   0  10        132.86        137.94         8.57 o                         
   2   0  10        215.51        229.74        11.28 o                         
   4   0  10        307.22        313.42        14.79 o                         
   6   0  10        114.41        132.06        11.63 o                         
  -9   1  10        133.75        129.44        11.90 o                         
  -7   1  10        411.89        447.13        17.88 o                         
  -5   1  10       1139.95       1238.44        25.62 o                         
  -3   1  10         97.70        110.63         7.83 o                         
  -1   1  10         43.74         44.34         5.39 o                         
   1   1  10         13.11         13.42         4.62 o                         
   3   1  10         11.61         15.10         5.62 o                         
   5   1  10         71.93         87.18         9.45 o                         
   7   1  10          0.01         20.87         7.42 o                         
  -8   2  10         12.72         22.32         7.27 o                         
  -6   2  10         80.60         96.90         9.07 o                         
  -4   2  10       1188.32       1230.58        24.74 o                         
  -2   2  10         60.75         73.70         6.42 o                         
   0   2  10        234.23        276.86        11.28 o                         
   2   2  10        855.56        918.12        21.65 o                         
   4   2  10          7.82          6.71         5.36 o                         
   6   2  10          3.81         19.31         6.21 o                         
  -9   3  10         30.02         44.96         8.66 o                         
  -7   3  10        269.64        258.01        15.14 o                         
  -5   3  10        241.52        249.39        12.58 o                         
  -3   3  10        698.41        805.69        19.40 o                         
  -1   3  10        888.78        993.92        20.83 o                         
   1   3  10        619.83        682.92        18.54 o                         
   3   3  10         93.68         89.16         8.54 o                         
   5   3  10         31.40          6.89         6.98 o                         
   7   3  10        185.71        248.15        16.58 o                         
  -8   4  10        342.44        352.61        17.79 o                         
  -6   4  10        729.11        760.69        22.58 o                         
  -4   4  10         26.62         36.27         6.18 o                         
  -2   4  10        308.89        285.27        12.20 o                         
   0   4  10        288.16        334.45        13.14 o                         
   2   4  10       1584.33       1732.95        31.04 o                         
   4   4  10        112.79        118.37        10.84 o                         
   6   4  10          4.37         26.67         6.59 o                         
  -9   5  10          6.52         23.05         7.65 o                         
  -7   5  10         10.97         24.58         7.12 o                         
  -5   5  10        417.52        398.11        16.50 o                         
  -3   5  10         73.15         89.63         8.10 o                         
  -1   5  10        153.05        168.74        10.28 o                         
   1   5  10        153.87        177.75        11.10 o                         
   3   5  10        173.47        210.06        12.19 o                         
   5   5  10        116.90        121.28        11.54 o                         
  -8   6  10         70.11         53.41         9.39 o                         
  -6   6  10        119.05        122.20        10.95 o                         
  -4   6  10        265.52        274.63        13.78 o                         
  -2   6  10       1409.06       1563.22        29.14 o                         
   0   6  10       1025.42       1125.11        25.23 o                         
   2   6  10        189.70        191.72        11.96 o                         
   4   6  10         75.36         72.25        10.07 o                         
   6   6  10         72.58        117.41        12.01 o                         
  -7   7  10         33.11         46.90         8.18 o                         
  -5   7  10        488.89        533.94        19.86 o                         
  -3   7  10       2263.62       2475.71        38.62 o                         
  -1   7  10        364.27        379.25        15.26 o                         
   1   7  10        450.89        488.32        17.89 o                         
   3   7  10        487.58        581.51        20.86 o                         
   5   7  10         19.73         35.89         8.36 o                         
  -6   8  10         24.21         20.28         7.39 o                         
  -4   8  10        213.17        243.55        14.17 o                         
  -2   8  10         86.18         96.58         8.89 o                         
   0   8  10        131.07        126.12        10.57 o                         
   2   8  10          5.84         22.43         6.33 o                         
   4   8  10        166.41        178.68        13.43 o                         
  -7   9  10         15.38         31.91         7.80 o                         
  -5   9  10        516.20        508.76        21.18 o                         
  -3   9  10        242.13        283.09        15.05 o                         
  -1   9  10         33.99         35.27         7.42 o                         
   1   9  10         11.43         22.87         6.39 o                         
   3   9  10          7.32         19.37         6.30 o                         
  -6  10  10        411.26        465.84        22.06 o                         
  -4  10  10       1033.34        976.55        28.63 o                         
  -2  10  10         37.52         20.20         7.30 o                         
   0  10  10          8.23         23.96         6.80 o                         
   2  10  10         23.89         30.94         7.21 o                         
   4  10  10        104.19        128.79        12.34 o                         
  -5  11  10          2.55          6.71         6.54 o                         
  -3  11  10         44.76         34.65         7.57 o                         
  -1  11  10         92.73         89.18        10.54 o                         
   1  11  10        159.68        192.70        13.96 o                         
   3  11  10          4.91         14.04         7.48 o                         
  -4  12  10          6.98         -6.83         6.83 o                         
  -2  12  10         32.57         19.52         8.15 o                         
   0  12  10          1.92         -0.50         6.27 o                         
  -8   1  11        498.08        508.80        20.77 o                         
  -6   1  11        131.88        149.15        10.95 o                         
  -4   1  11        248.56        290.13        12.81 o                         
  -2   1  11         95.23        121.49         8.51 o                         
   0   1  11        191.64        233.68        10.96 o                         
   2   1  11        143.96        156.52        10.48 o                         
   4   1  11        279.25        286.50        14.87 o                         
   6   1  11        256.66        263.58        16.37 o                         
  -9   2  11         13.98         22.70         7.30 o                         
  -7   2  11        315.61        309.66        15.94 o                         
  -5   2  11        267.39        276.26        13.23 o                         
  -3   2  11        115.63        117.37         8.48 o                         
  -1   2  11        126.21        147.50         8.89 o                         
   1   2  11        297.52        322.10        13.76 o                         
   3   2  11         76.54         81.97         8.10 o                         
   5   2  11         26.01         16.55         7.01 o                         
  -8   3  11         47.39         69.30         9.57 o                         
  -6   3  11        716.07        782.04        23.11 o                         
  -4   3  11        188.28        183.10        10.99 o                         
  -2   3  11        588.18        672.04        18.31 o                         
   0   3  11         51.00         48.76         6.60 o                         
   2   3  11        417.01        471.72        16.79 o                         
   4   3  11        127.00        154.44        11.51 o                         
   6   3  11         13.51         -2.83         6.48 o                         
  -9   4  11         61.19         54.32         9.98 o                         
  -7   4  11        179.85        205.96        13.34 o                         
  -5   4  11        364.56        414.30        16.82 o                         
  -3   4  11         94.65         98.76         8.30 o                         
  -1   4  11         10.81         15.19         5.27 o                         
   1   4  11       2726.94       3036.91        41.13 o                         
   3   4  11        406.16        401.41        17.00 o                         
   5   4  11         11.78         32.53         7.36 o                         
  -8   5  11        129.69         88.89        12.19 o                         
  -6   5  11        291.79        336.99        15.99 o                         
  -4   5  11        567.20        670.26        20.57 o                         
  -2   5  11       1326.83       1486.23        29.20 o                         
   0   5  11       5706.37       6479.10        60.84 o                         
   2   5  11        654.17        705.19        21.93 o                         
   4   5  11        125.94        149.11        12.01 o                         
   6   5  11        141.12        165.95        13.96 o                         
  -7   6  11         92.76         68.66         9.95 o                         
  -5   6  11         40.03         30.24         7.60 o                         
  -3   6  11        478.70        491.24        18.18 o                         
  -1   6  11       4421.58       5092.71        54.63 o                         
   1   6  11        741.89        848.98        23.26 o                         
   3   6  11        767.88        867.24        25.85 o                         
   5   6  11         90.43         85.21        11.13 o                         
  -8   7  11         60.29         57.18        10.57 o                         
  -6   7  11         61.22         48.17         8.69 o                         
  -4   7  11         81.09         95.75         9.39 o                         
  -2   7  11        115.79        119.34        10.48 o                         
   0   7  11         10.09         -3.09         5.71 o                         
   2   7  11         37.96         60.85         8.48 o                         
   4   7  11         45.62         69.54         8.89 o                         
  -7   8  11          7.72          1.18         6.39 o                         
  -5   8  11         41.69         63.95         8.48 o                         
  -3   8  11        633.91        696.53        22.22 o                         
  -1   8  11         31.76         35.51         7.57 o                         
   1   8  11         72.92         92.30         9.42 o                         
   3   8  11         61.22         70.45         9.80 o                         
  -6   9  11        244.70        236.96        16.02 o                         
  -4   9  11        186.91        215.71        14.58 o                         
  -2   9  11         52.41         52.35         8.77 o                         
   0   9  11         44.27         75.84         8.77 o                         
   2   9  11         14.46         10.63         6.92 o                         
   4   9  11          2.83         14.01         6.39 o                         
  -5  10  11        160.17        143.90        13.07 o                         
  -3  10  11         66.15         67.33         9.63 o                         
  -1  10  11         10.86          8.83         6.74 o                         
   1  10  11         33.12         26.97         7.48 o                         
   3  10  11          5.81         -6.68         6.68 o                         
  -4  11  11          3.72         -3.39         6.36 o                         
  -2  11  11         47.59         25.50         8.57 o                         
   0  11  11         12.84          8.66         7.04 o                         
   2  11  11          7.16         -7.21         7.21 o                         
  -3  12  11          0.03         -1.94         7.21 o                         
  -1  12  11        332.39        365.67        20.21 o                         
  -8   0  12        182.27        187.29        13.55 o                         
  -6   0  12         58.20         71.40         8.18 o                         
  -4   0  12        270.10        250.02        12.11 o                         
  -2   0  12        170.82        184.39        10.25 o                         
   0   0  12        550.92        633.77        18.33 o                         
   2   0  12         47.79         51.32         7.54 o                         
   4   0  12        414.76        367.43        17.53 o                         
   6   0  12        381.15        401.60        20.09 o                         
  -9   1  12        107.76        102.14        11.66 o                         
  -7   1  12        594.41        578.90        21.45 o                         
  -5   1  12        507.00        538.13        18.51 o                         
  -3   1  12         85.25         95.43         8.19 o                         
  -1   1  12         32.81         38.95         6.24 o                         
   1   1  12         20.93         26.79         5.65 o                         
   3   1  12          2.74          7.36         5.51 o                         
   5   1  12        107.09        125.93        11.45 o                         
  -8   2  12         11.93         17.63         6.56 o                         
  -6   2  12        443.45        484.81        18.56 o                         
  -4   2  12        239.12        224.02        12.19 o                         
  -2   2  12         67.50         81.94         8.39 o                         
   0   2  12        387.16        416.97        15.67 o                         
   2   2  12         53.14         62.33         7.86 o                         
   4   2  12        206.38        201.88        13.55 o                         
   6   2  12         15.37         25.64         7.89 o                         
  -9   3  12         42.89         66.65        10.92 o                         
  -7   3  12         18.94          8.63         6.21 o                         
  -5   3  12        481.56        516.55        18.30 o                         
  -3   3  12        238.93        285.20        12.99 o                         
  -1   3  12        143.38        178.72        10.57 o                         
   1   3  12        141.86        183.58        11.28 o                         
   3   3  12        306.25        345.28        15.96 o                         
   5   3  12         99.48         94.51        11.51 o                         
  -8   4  12         58.35         54.56         9.39 o                         
  -6   4  12        301.21        295.14        15.64 o                         
  -4   4  12       1962.38       2213.69        36.41 o                         
  -2   4  12        715.66        779.54        21.91 o                         
   0   4  12        925.33       1096.69        25.31 o                         
   2   4  12       1424.30       1643.67        32.97 o                         
   4   4  12         47.89         59.27         8.74 o                         
  -7   5  12          9.77          4.77         6.27 o                         
  -5   5  12         84.20         80.97         9.25 o                         
  -3   5  12        935.97       1048.74        25.42 o                         
  -1   5  12         48.09         38.60         7.80 o                         
   1   5  12        580.61        662.41        21.07 o                         
   3   5  12         77.20         85.97         9.63 o                         
   5   5  12         16.10         -0.32         7.45 o                         
  -8   6  12         59.26         71.07        10.07 o                         
  -6   6  12         78.57         96.66        10.39 o                         
  -4   6  12        412.58        462.54        18.27 o                         
  -2   6  12       1088.96       1233.65        28.44 o                         
   0   6  12        486.44        549.16        19.39 o                         
   2   6  12         82.58         76.73         9.75 o                         
   4   6  12        110.28        123.05        12.31 o                         
  -7   7  12         42.08         51.82         9.42 o                         
  -5   7  12        113.58        107.38        10.75 o                         
  -3   7  12         23.35         44.69         7.54 o                         
  -1   7  12       1344.51       1430.37        31.22 o                         
   1   7  12        473.15        571.83        20.68 o                         
   3   7  12         60.60         78.40         9.22 o                         
  -6   8  12         25.10          8.39         7.42 o                         
  -4   8  12          7.30          5.92         6.18 o                         
  -2   8  12        101.49        104.82        10.16 o                         
   0   8  12         30.09         28.67         7.42 o                         
   2   8  12         20.30         21.23         7.24 o                         
   4   8  12          9.67         -6.71         6.71 o                         
  -5   9  12         46.01         37.92         8.69 o                         
  -3   9  12        108.86        106.85        11.42 o                         
  -1   9  12         15.50         19.05         6.80 o                         
   1   9  12         50.58         66.18         9.72 o                         
   3   9  12         54.85         70.01        10.22 o                         
  -4  10  12          9.30          5.27         7.15 o                         
  -2  10  12        242.21        273.83        16.52 o                         
   0  10  12         42.29         26.26         8.83 o                         
   2  10  12         64.75        104.28        11.45 o                         
  -3  11  12        149.57        123.47        12.69 o                         
  -1  11  12          5.04         40.92         8.27 o                         
   1  11  12         20.88         24.79         8.86 o                         
  -8   1  13         36.19         40.13         9.07 o                         
  -6   1  13        235.46        268.45        14.64 o                         
  -4   1  13         60.94         65.48         8.04 o                         
  -2   1  13        208.42        181.51        11.34 o                         
   0   1  13        315.78        350.96        14.85 o                         
   2   1  13        445.43        461.96        17.59 o                         
   4   1  13        110.27         88.89        10.72 o                         
  -7   2  13        149.24        166.28        12.63 o                         
  -5   2  13       1079.85       1055.09        26.70 o                         
  -3   2  13        263.18        266.59        13.67 o                         
  -1   2  13        286.17        337.84        14.40 o                         
   1   2  13        850.09        926.52        24.03 o                         
   3   2  13         50.30         63.42         8.48 o                         
   5   2  13        128.15        127.20        12.40 o                         
  -8   3  13          2.71         17.40         7.48 o                         
  -6   3  13        185.93        187.56        13.37 o                         
  -4   3  13       1151.72       1224.33        27.82 o                         
  -2   3  13          5.04         -1.80         5.15 o                         
   0   3  13         62.22         91.83         8.19 o                         
   2   3  13        268.37        280.69        14.70 o                         
   4   3  13        121.72        138.92        12.31 o                         
  -7   4  13          7.46          7.77         6.62 o                         
  -5   4  13        281.51        277.84        15.17 o                         
  -3   4  13        481.25        525.39        19.06 o                         
  -1   4  13        192.62        223.29        12.69 o                         
   1   4  13         94.69        132.85        10.78 o                         
   3   4  13        565.92        622.85        22.42 o                         
   5   4  13         38.36         49.64         9.48 o                         
  -8   5  13        116.36        118.89        12.16 o                         
  -6   5  13        581.37        596.69        21.87 o                         
  -4   5  13       2976.57       3271.61        47.45 o                         
  -2   5  13       8239.27       9501.83        78.94 o                         
   0   5  13       1051.47       1251.33        28.97 o                         
   2   5  13        108.42        106.59        11.01 o                         
   4   5  13         92.98         72.19        11.13 o                         
  -7   6  13         59.68         81.55         9.95 o                         
  -5   6  13         44.98         70.42         8.30 o                         
  -3   6  13        739.01        812.84        24.29 o                         
  -1   6  13        734.67        811.73        24.23 o                         
   1   6  13        368.57        398.27        18.03 o                         
   3   6  13          1.53          2.86         6.03 o                         
  -6   7  13         48.99         49.52         9.16 o                         
  -4   7  13         22.59         23.64         7.48 o                         
  -2   7  13         19.64         33.94         7.48 o                         
   0   7  13         62.05         69.28         8.92 o                         
   2   7  13         17.52         30.65         7.71 o                         
   4   7  13         16.61          5.80         8.27 o                         
  -5   8  13          5.09         -3.00         6.30 o                         
  -3   8  13         70.24         70.63         9.72 o                         
  -1   8  13         18.40          5.09         7.30 o                         
   1   8  13         19.16         15.43         6.86 o                         
   3   8  13         42.90         32.91         9.86 o                         
  -4   9  13        153.87        177.41        14.22 o                         
  -2   9  13        377.13        391.19        18.79 o                         
   0   9  13         14.42         17.31         7.36 o                         
   2   9  13         78.33         97.28        11.34 o                         
  -3  10  13          0.36         -4.83         7.18 o                         
  -1  10  13          8.13          5.62         6.59 o                         
   1  10  13          5.44          0.00         6.77 o                         
  -2  11  13         15.77         39.39         7.80 o                         
  -8   0  14         35.72         36.30         8.27 o                         
  -6   0  14        134.94        103.65        10.84 o                         
  -4   0  14        116.79        118.69         9.72 o                         
  -2   0  14         44.49         41.37         7.30 o                         
   0   0  14        202.32        197.67        12.02 o                         
   2   0  14        361.01        350.22        16.94 o                         
   4   0  14       1718.43       1754.38        39.47 o                         
  -7   1  14        112.34        101.85        10.95 o                         
  -5   1  14        120.54        125.76        10.92 o                         
  -3   1  14         73.26         53.76         7.77 o                         
  -1   1  14        225.67        234.94        12.75 o                         
   1   1  14        170.59        170.45        11.93 o                         
   3   1  14        517.01        525.00        21.10 o                         
   5   1  14         77.98         66.75        10.48 o                         
  -8   2  14         34.05         24.55         8.83 o                         
  -6   2  14          4.33          1.94         5.18 o                         
  -4   2  14        112.39         97.46         9.81 o                         
  -2   2  14        179.22        189.59        11.96 o                         
   0   2  14         10.45          5.12         5.59 o                         
   2   2  14        664.62        744.35        23.52 o                         
   4   2  14         67.83         71.16        10.63 o                         
  -7   3  14          9.76          7.54         6.24 o                         
  -5   3  14         24.90         24.58         6.77 o                         
  -3   3  14         28.49         42.95         6.92 o                         
  -1   3  14          1.03         -5.12         5.12 o                         
   1   3  14        234.76        259.08        14.73 o                         
   3   3  14         18.71         19.78         7.65 o                         
  -8   4  14         75.74         82.91        11.22 o                         
  -6   4  14        829.71        927.75        28.27 o                         
  -4   4  14        908.24        976.68        26.89 o                         
  -2   4  14        327.08        389.16        16.97 o                         
   0   4  14       2051.71       2311.33        40.01 o                         
   2   4  14         19.70         19.49         7.45 o                         
   4   4  14        117.11        176.37        13.72 o                         
  -7   5  14         55.54         56.85         9.42 o                         
  -5   5  14        202.71        201.52        14.16 o                         
  -3   5  14        162.85        195.33        13.02 o                         
  -1   5  14         33.10         34.74         8.13 o                         
   1   5  14        165.76        162.76        12.19 o                         
   3   5  14        148.93        154.65        13.07 o                         
  -6   6  14        141.01        138.48        12.99 o                         
  -4   6  14        373.29        432.38        19.15 o                         
  -2   6  14        661.62        775.12        23.99 o                         
   0   6  14        226.96        264.49        14.90 o                         
   2   6  14         25.39         45.57         7.86 o                         
  -5   7  14         66.29         64.48         9.48 o                         
  -3   7  14        210.65        202.96        14.19 o                         
  -1   7  14        370.77        409.87        18.97 o                         
   1   7  14        492.68        520.49        21.63 o                         
   3   7  14          0.45         14.90         6.92 o                         
  -6   8  14         39.85         34.12         9.42 o                         
  -4   8  14         56.55         54.35         9.77 o                         
  -2   8  14         16.25          7.30         7.15 o                         
   0   8  14        181.51        189.14        14.13 o                         
   2   8  14        134.17        162.30        14.43 o                         
  -5   9  14         20.55         -5.98         7.92 o                         
  -3   9  14         15.78         12.34         8.13 o                         
  -1   9  14        112.19        101.99        12.16 o                         
   1   9  14        115.73        140.62        13.46 o                         
  -2  10  14         17.61         21.73         7.48 o                         
   0  10  14         78.88        147.71        13.43 o                         
  -8   1  15         44.08         30.97         9.74 o                         
  -6   1  15         12.46         16.49         5.51 o                         
  -4   1  15        213.49        195.49        12.96 o                         
  -2   1  15         60.72         49.76         7.60 o                         
   0   1  15        163.67        161.58        11.72 o                         
   2   1  15        130.88        141.75        12.60 o                         
   4   1  15         75.36         67.81        10.63 o                         
  -7   2  15         88.52        115.83        11.51 o                         
  -5   2  15         17.60          2.97         6.51 o                         
  -3   2  15        135.91        150.47        11.43 o                         
  -1   2  15         10.75          5.42         5.95 o                         
   1   2  15          8.06         -5.68         5.68 o                         
   3   2  15        375.61        406.24        19.35 o                         
  -6   3  15        208.62        195.33        14.08 o                         
  -4   3  15         85.30        112.24        10.28 o                         
  -2   3  15         76.75         82.15         9.04 o                         
   0   3  15        198.69        187.24        12.72 o                         
   2   3  15        291.97        303.66        16.96 o                         
   4   3  15         43.98         41.92         9.01 o                         
  -7   4  15        239.13        267.23        16.82 o                         
  -5   4  15        372.42        363.41        17.79 o                         
  -3   4  15        198.50        239.27        14.31 o                         
  -1   4  15         17.59          9.69         6.42 o                         
   1   4  15        152.35        172.08        13.40 o                         
   3   4  15         28.40         51.05         8.66 o                         
  -6   5  15        346.03        318.20        18.20 o                         
  -4   5  15        744.09        796.50        25.70 o                         
  -2   5  15         64.28         64.86         9.75 o                         
   0   5  15        685.53        819.50        25.58 o                         
   2   5  15        219.07        257.65        15.84 o                         
  -5   6  15        398.03        452.76        20.62 o                         
  -3   6  15        603.94        686.15        23.84 o                         
  -1   6  15        221.59        268.20        15.93 o                         
   1   6  15         27.31         25.47         8.21 o                         
   3   6  15         54.87         63.42        10.25 o                         
  -6   7  15         63.09        109.61        11.57 o                         
  -4   7  15         76.52         92.13        11.36 o                         
  -2   7  15        214.57        223.40        14.93 o                         
   0   7  15         26.74         13.63         7.89 o                         
   2   7  15         34.44         43.57         9.51 o                         
  -5   8  15         14.99          3.15         7.24 o                         
  -3   8  15         17.42         -3.92         6.95 o                         
  -1   8  15         48.92         61.50         8.89 o                         
   1   8  15        265.63        327.26        19.32 o                         
  -4   9  15        117.88        183.38        14.25 o                         
  -2   9  15          8.74         -5.86         7.65 o                         
   0   9  15        276.08        353.24        19.47 o                         
  -6   0  16         66.70         67.89         9.45 o                         
  -4   0  16        648.85        568.75        21.63 o                         
  -2   0  16       1732.61       1676.59        35.02 o                         
   0   0  16        690.25        690.87        23.20 o                         
   2   0  16        770.74        769.58        26.03 o                         
  -7   1  16         17.15          5.71         7.30 o                         
  -5   1  16         20.71         29.65         7.33 o                         
  -3   1  16        102.92         84.80        11.04 o                         
  -1   1  16        402.17        434.50        18.21 o                         
   1   1  16         97.62         73.26        10.10 o                         
   3   1  16         28.35          5.36         8.48 o                         
  -6   2  16          1.18          5.83         6.54 o                         
  -4   2  16        142.81        133.66        11.51 o                         
  -2   2  16         33.33         43.60         8.45 o                         
   0   2  16         10.97         26.97         6.36 o                         
   2   2  16        128.47        141.95        12.46 o                         
  -7   3  16        100.90         78.91        11.22 o                         
  -5   3  16        372.24        383.65        18.76 o                         
  -3   3  16        366.70        431.70        18.56 o                         
  -1   3  16        230.88        310.20        16.26 o                         
   1   3  16        117.98        112.80        11.51 o                         
   3   3  16         50.35         52.46         9.48 o                         
  -6   4  16        171.06        169.79        14.16 o                         
  -4   4  16         44.49         54.29         8.92 o                         
  -2   4  16        199.26        214.59        14.49 o                         
   0   4  16        117.02        145.28        12.46 o                         
   2   4  16        410.47        491.06        21.71 o                         
  -5   5  16        117.52        120.66        12.16 o                         
  -3   5  16        153.75        160.84        13.52 o                         
  -1   5  16         18.30         22.64         7.74 o                         
   1   5  16         37.31         45.28         8.77 o                         
  -6   6  16         59.80         44.72        10.07 o                         
  -4   6  16        282.63        324.27        17.70 o                         
  -2   6  16         70.18         68.98        10.04 o                         
   0   6  16        479.67        558.76        23.30 o                         
   2   6  16        103.74        120.34        12.57 o                         
  -5   7  16        365.24        411.02        20.41 o                         
  -3   7  16        121.61        122.75        13.01 o                         
  -1   7  16        535.47        563.78        23.78 o                         
   1   7  16         54.51         95.68        11.60 o                         
  -4   8  16         71.07         99.48        11.72 o                         
  -2   8  16         20.73         10.86         7.86 o                         
   0   8  16         67.73         81.52        11.22 o                         
  -6   1  17         99.60        101.90        11.51 o                         
  -4   1  17        264.20        258.59        15.34 o                         
  -2   1  17        428.58        435.18        19.33 o                         
   0   1  17        499.80        506.91        20.98 o                         
   2   1  17         10.45          8.42         7.15 o                         
  -5   2  17        134.63        138.77        12.60 o                         
  -3   2  17        240.81        272.77        16.05 o                         
  -1   2  17         57.46         49.96         8.89 o                         
   1   2  17         23.24         44.04         8.27 o                         
  -6   3  17         58.22         59.32         9.39 o                         
  -4   3  17         50.85         47.16         9.16 o                         
  -2   3  17         67.15         91.12        10.48 o                         
   0   3  17         30.95         37.48         7.77 o                         
   2   3  17        249.05        283.49        17.35 o                         
  -5   4  17         33.36         27.85         8.86 o                         
  -3   4  17          0.19          5.77         6.39 o                         
  -1   4  17        129.82        168.45        13.07 o                         
   1   4  17          4.76         -4.03         6.71 o                         
  -4   5  17         26.11         38.24         8.74 o                         
  -2   5  17        280.36        321.62        17.55 o                         
   0   5  17        455.25        563.00        23.39 o                         
  -5   6  17        225.47        266.54        17.40 o                         
  -3   6  17        163.90        177.15        14.52 o                         
  -1   6  17         35.93         34.24         8.60 o                         
  -2   7  17         46.50         25.53        10.30 o                         
  -6   0  18        139.47        158.97        13.69 o                         
  -4   0  18        566.14        585.80        23.37 o                         
  -2   0  18        356.12        349.90        18.09 o                         
   0   0  18        177.94        191.91        14.84 o                         
  -5   1  18          0.72         -4.71         6.71 o                         
  -3   1  18        131.41        127.64        12.13 o                         
  -1   1  18         12.32          7.04         6.80 o                         
   1   1  18        110.04        116.86        12.04 o                         
  -6   2  18          3.75         24.76         7.48 o                         
  -4   2  18          0.49         -1.30         6.54 o                         
  -2   2  18          6.66          2.89         6.62 o                         
   0   2  18         15.57         28.79         7.42 o                         
  -5   3  18         10.22         31.38         8.18 o                         
  -3   3  18        156.67        180.53        13.96 o                         
  -1   3  18          6.26         12.19         6.83 o                         
   1   3  18         24.81         36.39         8.30 o                         
  -4   4  18        105.83        120.34        12.45 o                         
  -2   4  18         14.61         26.88         8.27 o                         
   0   4  18          7.85         39.07         8.42 o                         
  -3   5  18         20.45          9.51         8.39 o                         
  -1   5  18          7.27         24.23         7.95 o                         
  -2   6  18        324.20        375.88        20.32 o                         
  -4   1  19         41.90         28.65         8.86 o                         
  -2   1  19         26.71         23.02         7.83 o                         
   0   1  19         54.74         57.12         9.33 o                         
  -3   2  19         53.10         68.57         9.92 o                         
  -1   2  19        338.52        372.50        19.50 o                         
  -4   3  19         12.31         16.78         8.04 o                         
  -2   3  19          0.78          3.15         6.65 o                         
                                                                                
