# Supplementary material for: Dimethyl and diethyl esters of 5,6-bis­(pyridin-2-yl)pyrazine-2,3-di­carb­oxy­lic acid: a comparison
Source: Acta Crystallogr E Crystallogr Commun. 2016 Jan 27;72(Pt 2):233–7. doi: 10.1107/S2056989016001080 (PMC4770964; doi:10.1107/S2056989016001080)
Supplement: Supplementary file 3 [file e-72-00233-IIsup3.hkl]

data_II                                                                         
_shelx_title ' L3EE'                                                            
_shelx_refln_list_code          4                                               
_shelx_F_calc_maximum      279.05                                               
_exptl_crystal_F_000      1584.00                                               
_reflns_d_resolution_high  0.8122                                               
                                                                                
loop_                                                                           
 _space_group_symop_operation_xyz                                               
 'x, y, z'                                                                      
 '-x+1/2, -y, z+1/2'                                                            
 '-y+3/4, x+1/4, z+1/4'                                                         
 'y+3/4, -x+3/4, z+3/4'                                                         
 'x+1/2, y+1/2, z+1/2'                                                          
 '-x+1, -y+1/2, z+1'                                                            
 '-y+5/4, x+3/4, z+3/4'                                                         
 'y+5/4, -x+5/4, z+5/4'                                                         
 '-x, -y, -z'                                                                   
 'x-1/2, y, -z-1/2'                                                             
 'y-3/4, -x-1/4, -z-1/4'                                                        
 '-y-3/4, x-3/4, -z-3/4'                                                        
 '-x+1/2, -y+1/2, -z+1/2'                                                       
 'x, y+1/2, -z'                                                                 
 'y-1/4, -x+1/4, -z+1/4'                                                        
 '-y-1/4, x-1/4, -z-1/4'                                                        
                                                                                
_cell_length_a    10.2295                                                       
_cell_length_b    10.2295                                                       
_cell_length_c    36.2808                                                       
_cell_angle_alpha  90.000                                                       
_cell_angle_beta   90.000                                                       
_cell_angle_gamma  90.000                                                       
                                                                                
_shelx_F_squared_multiplier     1.000                                           
                                                                                
loop_                                                                           
 _refln_index_h                                                                 
 _refln_index_k                                                                 
 _refln_index_l                                                                 
 _refln_F_squared_calc                                                          
 _refln_F_squared_meas                                                          
 _refln_F_squared_sigma                                                         
 _refln_observed_status                                                         
   0   2   0      50206.60      53016.36       503.64 o                         
   2   2   0      34266.01      34948.34       412.97 o                         
  -2   4   0      14601.22      14201.09       327.35 o                         
   0   4   0       1978.91       2107.68        36.19 o                         
   2   4   0         83.77         92.04        18.25 o                         
   4   4   0         14.99          2.48        20.33 o                         
  -4   6   0         10.38         18.71        25.90 o                         
  -2   6   0       1353.16       1502.74        29.89 o                         
   0   6   0         67.40         79.58        18.99 o                         
   2   6   0        293.29        343.34        24.13 o                         
   4   6   0         13.26         38.95        22.00 o                         
   6   6   0          0.03         18.41        37.73 o                         
  -6   8   0        316.03        207.82        29.19 o                         
  -4   8   0        720.33        731.64        28.54 o                         
  -2   8   0       1276.12       1569.88        32.98 o                         
   0   8   0        544.19        636.08        24.47 o                         
   2   8   0        259.21        315.74        24.10 o                         
   4   8   0          5.23          1.22        23.97 o                         
   6   8   0         75.30         85.01        32.29 o                         
   8   8   0        125.23        113.75        39.70 o                         
  -6  10   0        311.10        358.17        36.69 o                         
  -4  10   0        519.96        450.97        32.24 o                         
  -2  10   0         75.59         71.05        28.17 o                         
   0  10   0          2.19         -1.89        25.04 o                         
   2  10   0       1906.63       2160.42        33.44 o                         
   4  10   0        428.44        423.05        32.48 o                         
   6  10   0         89.00        127.92        38.81 o                         
  -2  12   0        186.59        149.18        33.23 o                         
   0  12   0        347.69        373.96        34.04 o                         
   2  12   0         11.78         -2.23        26.37 o                         
   0   1   1         73.53         73.04        24.54 o                         
  -1   2   1      44976.52      47069.79       596.86 o                         
   1   2   1      26064.37      26578.91       168.92 o                         
  -2   3   1        869.04        674.44        21.59 o                         
   0   3   1      35815.63      39305.18       182.40 o                         
   2   3   1       2095.15       1884.95        24.54 o                         
  -3   4   1       3156.13       3077.13        29.84 o                         
  -1   4   1      10557.05      10213.33        61.78 o                         
   1   4   1        449.05        475.43        16.45 o                         
   3   4   1         20.89         10.69        15.83 o                         
  -4   5   1         65.50         33.95        18.51 o                         
  -2   5   1       4915.19       4859.05        40.17 o                         
   0   5   1       5447.99       5338.54        51.53 o                         
   2   5   1       2485.79       2489.36        23.97 o                         
   4   5   1         22.65         33.39        15.20 o                         
  -5   6   1        251.35        285.98        21.37 o                         
  -3   6   1         21.40          4.25        17.97 o                         
  -1   6   1        617.90        609.60        17.03 o                         
   1   6   1         23.91         47.31        14.70 o                         
   3   6   1        591.04        589.48        17.57 o                         
   5   6   1         51.01         74.97        17.21 o                         
  -6   7   1         16.32          7.14        26.77 o                         
  -4   7   1        582.22        678.35        22.41 o                         
  -2   7   1        149.36        120.36        16.83 o                         
   0   7   1        111.70        127.64        15.55 o                         
   2   7   1        335.63        267.39        16.18 o                         
   4   7   1         18.46          2.82        16.23 o                         
   6   7   1         54.54         69.44        18.88 o                         
  -7   8   1         27.52         16.83        33.37 o                         
  -5   8   1         83.80        129.06        24.85 o                         
  -3   8   1        177.63        162.99        17.62 o                         
  -1   8   1        911.79       1067.38        20.34 o                         
   1   8   1        128.75         82.31        15.40 o                         
   3   8   1        271.73        242.44        15.57 o                         
   5   8   1        194.78        182.91        17.12 o                         
   7   8   1         57.83         60.12        24.13 o                         
  -8   9   1         17.63         26.32        27.96 o                         
  -6   9   1        361.51        363.58        29.04 o                         
  -4   9   1         92.61         82.11        18.78 o                         
  -2   9   1        977.09       1021.32        24.96 o                         
   0   9   1        719.50        764.25        19.69 o                         
   2   9   1          2.24          3.41        15.12 o                         
   4   9   1         91.65         73.63        16.82 o                         
   6   9   1         10.72         30.19        27.16 o                         
   8   9   1          2.22        -13.85        27.86 o                         
  -7  10   1          0.07        -13.53        27.98 o                         
  -5  10   1         34.46         30.19        23.99 o                         
  -3  10   1        136.38        138.30        17.83 o                         
  -1  10   1        282.87        263.67        17.51 o                         
   1  10   1        270.21        249.75        18.14 o                         
   3  10   1          1.61          2.55        15.46 o                         
   5  10   1          9.38         11.33        19.77 o                         
   7  10   1         12.93         18.04        25.94 o                         
  -6  11   1          8.66         32.71        41.40 o                         
  -4  11   1         15.40         20.11        20.58 o                         
  -2  11   1          0.14         11.55        22.62 o                         
   0  11   1        148.24        146.74        20.27 o                         
   2  11   1         47.33         28.60        17.80 o                         
   4  11   1        277.62        267.82        25.62 o                         
   6  11   1         66.33         38.84        99.85 o                         
  -3  12   1         23.34         24.82        23.75 o                         
  -1  12   1         24.35         31.89        23.19 o                         
   1  12   1          4.78         -2.58        17.31 o                         
   3  12   1         58.27         46.86        20.51 o                         
   1   1   2      21021.39      20372.84       165.40 o                         
   0   2   2        457.98        637.39        24.54 o                         
   2   2   2      77868.58      90923.65       986.66 o                         
  -1   3   2      17183.79      16484.54       147.78 o                         
   1   3   2        862.43        852.62        23.01 o                         
   3   3   2        682.99        550.72        18.09 o                         
  -2   4   2        764.10        858.82        19.98 o                         
   0   4   2       3380.48       3056.36        29.30 o                         
   2   4   2       4080.29       3443.80        27.55 o                         
   4   4   2         13.78          2.03        15.16 o                         
  -3   5   2       2670.92       2771.70        27.25 o                         
  -1   5   2          6.24         40.23        17.67 o                         
   1   5   2       1587.10       1456.31        21.77 o                         
   3   5   2       1486.86       1451.29        20.81 o                         
   5   5   2        362.72        422.33        20.42 o                         
  -4   6   2         51.62         70.48        18.64 o                         
  -2   6   2         96.50         96.45        14.60 o                         
   0   6   2       8334.49       8515.89        39.32 o                         
   2   6   2       1439.82       1510.42        19.15 o                         
   4   6   2        349.37        410.47        17.66 o                         
   6   6   2        288.09        265.06        18.51 o                         
  -5   7   2         66.00         52.06        17.57 o                         
  -3   7   2         33.55         20.11        17.84 o                         
  -1   7   2       1747.64       1830.22        23.64 o                         
   1   7   2        458.56        438.86        19.68 o                         
   3   7   2        254.77        282.20        16.08 o                         
   5   7   2        141.96        128.03        16.96 o                         
   7   7   2         10.12         -2.61        22.16 o                         
  -6   8   2         10.43         18.45        20.88 o                         
  -4   8   2         12.04          8.20        20.14 o                         
  -2   8   2        157.16        145.51        16.26 o                         
   0   8   2         13.70         19.76        16.40 o                         
   2   8   2        106.43        169.61        16.92 o                         
   4   8   2        608.14        552.13        19.47 o                         
   6   8   2        202.63        177.41        21.26 o                         
   8   8   2        187.71        188.71        28.44 o                         
  -7   9   2        101.32         92.17        24.38 o                         
  -5   9   2        610.94        526.33        23.75 o                         
  -3   9   2        267.29        226.12        16.86 o                         
  -1   9   2         27.07         23.72        16.11 o                         
   1   9   2        354.97        425.20        18.23 o                         
   3   9   2        545.84        588.15        16.63 o                         
   5   9   2         31.55         23.65        16.65 o                         
   7   9   2         28.53         48.83        25.22 o                         
  -6  10   2          2.59         41.44        27.62 o                         
  -4  10   2        163.76        170.39        22.41 o                         
  -2  10   2        333.87        333.53        19.85 o                         
   0  10   2        450.76        379.81        17.69 o                         
   2  10   2        510.04        508.05        17.37 o                         
   4  10   2         96.33         79.87        22.82 o                         
   6  10   2         38.36         18.83        25.17 o                         
  -5  11   2          0.42         -2.21        25.71 o                         
  -3  11   2         95.31         71.04        20.66 o                         
  -1  11   2          3.31         -2.61        22.60 o                         
   1  11   2         15.87         23.48        18.14 o                         
   3  11   2        955.15       1045.27        25.67 o                         
   5  11   2        285.40        261.36        24.53 o                         
  -2  12   2          8.75          0.92        20.10 o                         
   0  12   2         55.56         62.19        21.32 o                         
   2  12   2         10.91         18.08        17.83 o                         
   0   1   3      17140.71      15125.07        80.92 o                         
  -1   2   3      28601.40      27959.79       226.87 o                         
   1   2   3       2858.02       2086.36        30.12 o                         
  -2   3   3       3025.23       2849.26        30.62 o                         
   0   3   3      12937.45      11753.38        86.93 o                         
   2   3   3       6855.41       6490.12        53.11 o                         
  -3   4   3        159.86        131.98        17.29 o                         
  -1   4   3          9.03         35.58        15.00 o                         
   1   4   3       3307.85       2660.13        27.62 o                         
   3   4   3       7787.57       7384.88        86.94 o                         
  -4   5   3         67.03         50.93        17.64 o                         
  -2   5   3       5128.67       4901.31        35.69 o                         
   0   5   3       2195.01       2416.94        23.22 o                         
   2   5   3       1005.03       1010.84        17.86 o                         
   4   5   3       1594.31       1621.69        24.20 o                         
  -5   6   3          1.68          0.97        19.32 o                         
  -3   6   3        102.33        139.07        19.04 o                         
  -1   6   3        619.09        702.35        16.03 o                         
   1   6   3        308.96        317.46        15.18 o                         
   3   6   3         74.58         79.14        16.19 o                         
   5   6   3         50.66         85.62        19.54 o                         
  -6   7   3        290.73        219.75        18.81 o                         
  -4   7   3         16.51         -4.71        17.67 o                         
  -2   7   3        503.32        536.78        18.75 o                         
   0   7   3        166.52        144.79        16.81 o                         
   2   7   3          8.69         22.47        16.17 o                         
   4   7   3        168.68        183.70        18.14 o                         
   6   7   3         99.53        107.23        19.94 o                         
  -7   8   3         60.88         60.25        27.23 o                         
  -5   8   3        356.24        356.44        20.14 o                         
  -3   8   3         25.32          1.75        18.76 o                         
  -1   8   3        231.81        312.28        20.33 o                         
   1   8   3         57.42         54.82        17.33 o                         
   3   8   3        464.80        493.95        16.63 o                         
   5   8   3         35.60         42.49        17.93 o                         
   7   8   3        161.23        163.16        24.12 o                         
  -8   9   3          4.07         17.77        24.06 o                         
  -6   9   3          0.56         26.04        27.16 o                         
  -4   9   3        138.21         91.41        18.77 o                         
  -2   9   3        386.11        312.50        17.93 o                         
   0   9   3          0.55          8.46        15.18 o                         
   2   9   3        426.32        419.42        18.05 o                         
   4   9   3        476.10        503.31        18.10 o                         
   6   9   3         13.05         17.72        25.78 o                         
   8   9   3         17.57         60.02        27.75 o                         
  -7  10   3         71.91         62.94        30.96 o                         
  -5  10   3         68.76         39.66        24.45 o                         
  -3  10   3         39.58         19.05        17.25 o                         
  -1  10   3         82.96         75.21        16.06 o                         
   1  10   3       1065.62       1101.67        19.70 o                         
   3  10   3         12.47          5.36        15.40 o                         
   5  10   3         80.83         82.29        21.65 o                         
   7  10   3         97.10         55.39        29.37 o                         
  -6  11   3          0.53        -35.77        81.11 o                         
  -4  11   3         65.83         30.64        23.48 o                         
  -2  11   3         25.87          5.30        21.47 o                         
   0  11   3         63.01         65.86        22.85 o                         
   2  11   3         60.03         49.39        19.06 o                         
   4  11   3         34.95         40.32        20.71 o                         
  -3  12   3         38.40         48.66        26.23 o                         
  -1  12   3         30.75          7.50        20.16 o                         
   1  12   3         45.07         47.12        21.03 o                         
   3  12   3          8.01          4.04        20.14 o                         
   0   0   4        115.41        226.74        38.05 o                         
   1   1   4       2445.35       1776.49        31.88 o                         
   0   2   4        235.36        280.14        20.97 o                         
   2   2   4       2616.57       2277.37        33.35 o                         
  -1   3   4      13494.27      13421.80       121.07 o                         
   1   3   4      17751.05      16666.15        76.75 o                         
   3   3   4        407.19        498.59        17.32 o                         
  -2   4   4       1239.40       1108.56        21.54 o                         
   0   4   4        435.29        357.62        16.70 o                         
   2   4   4       2906.07       2421.90        27.26 o                         
   4   4   4       5478.55       5445.75        34.47 o                         
  -3   5   4          0.95          6.98        14.72 o                         
  -1   5   4       3124.74       3131.26        26.97 o                         
   1   5   4       1113.92        930.81        17.85 o                         
   3   5   4       1864.83       1739.47        22.41 o                         
   5   5   4         38.10         37.66        18.08 o                         
  -4   6   4        128.64        118.86        18.46 o                         
  -2   6   4        998.58        954.89        19.95 o                         
   0   6   4        198.23        167.47        14.68 o                         
   2   6   4       2617.11       2670.33        30.29 o                         
   4   6   4        279.36        300.94        19.05 o                         
   6   6   4        116.81         84.39        19.04 o                         
  -5   7   4         23.25         48.71        18.35 o                         
  -3   7   4        220.93        226.21        19.03 o                         
  -1   7   4        426.40        516.80        18.61 o                         
   1   7   4        111.98        121.86        16.71 o                         
   3   7   4         81.42        110.50        17.48 o                         
   5   7   4         11.32         -5.47        20.37 o                         
   7   7   4          0.71          5.97        19.99 o                         
  -6   8   4         17.23         11.61        19.16 o                         
  -4   8   4        181.21        170.82        21.21 o                         
  -2   8   4         10.80          6.56        17.10 o                         
   0   8   4          0.99          1.57        16.30 o                         
   2   8   4          7.62         11.08        13.15 o                         
   4   8   4        757.37        831.98        20.03 o                         
   6   8   4         93.73         73.92        21.53 o                         
   8   8   4         29.78         17.50        25.53 o                         
  -7   9   4         33.14         -9.26        27.81 o                         
  -5   9   4         95.13         52.21        19.78 o                         
  -3   9   4        173.03        153.84        18.72 o                         
  -1   9   4        688.79        631.76        17.91 o                         
   1   9   4        111.69         93.87        15.49 o                         
   3   9   4        286.14        282.38        16.42 o                         
   5   9   4         28.83         19.86        17.18 o                         
   7   9   4         85.51         52.35        24.27 o                         
  -6  10   4         11.46         26.61        27.71 o                         
  -4  10   4          9.46         16.09        21.55 o                         
  -2  10   4         26.00         18.00        17.23 o                         
   0  10   4          2.35         -1.92        15.85 o                         
   2  10   4         18.71         22.47        14.36 o                         
   4  10   4          0.07          4.00        22.70 o                         
   6  10   4         33.58         36.14        24.71 o                         
  -5  11   4          0.44        -10.87        26.56 o                         
  -3  11   4        304.91        293.74        22.61 o                         
  -1  11   4        435.32        482.08        22.58 o                         
   1  11   4        183.58        225.81        18.54 o                         
   3  11   4        105.46        123.96        18.69 o                         
   5  11   4          8.60          4.60        22.10 o                         
  -2  12   4         11.13          1.82        19.63 o                         
   0  12   4         68.13         52.15        20.46 o                         
   2  12   4          2.95         -9.89        19.30 o                         
   0   1   5       8341.62       7599.00        50.31 o                         
  -1   2   5      14443.13      14560.90        94.74 o                         
   1   2   5       1213.40       1192.95        24.41 o                         
  -2   3   5       4454.81       4070.67        34.99 o                         
   0   3   5       7009.35       6647.06        47.96 o                         
   2   3   5       9357.42       9312.55        63.88 o                         
  -3   4   5       5240.04       4750.02        40.36 o                         
  -1   4   5       8376.52       8355.34        68.49 o                         
   1   4   5       3047.05       2963.13        25.78 o                         
   3   4   5       1429.23       1481.97        22.77 o                         
  -4   5   5        627.86        499.89        20.36 o                         
  -2   5   5       1872.19       1838.07        22.82 o                         
   0   5   5       7233.80       6532.46        68.55 o                         
   2   5   5        619.29        707.73        17.64 o                         
   4   5   5          1.49         -2.73        18.57 o                         
  -5   6   5          8.05          6.73        17.01 o                         
  -3   6   5        150.65        218.09        20.27 o                         
  -1   6   5       1611.99       1316.06        20.37 o                         
   1   6   5        244.14        239.83        13.45 o                         
   3   6   5       2427.42       2818.27        27.32 o                         
   5   6   5       1592.45       1629.64        25.00 o                         
  -6   7   5        387.38        454.24        20.06 o                         
  -4   7   5         53.88         86.39        19.23 o                         
  -2   7   5         55.45         86.69        17.37 o                         
   0   7   5        561.58        525.51        17.31 o                         
   2   7   5        204.28        168.59        16.15 o                         
   4   7   5        506.32        513.23        17.54 o                         
   6   7   5        758.90        827.01        21.58 o                         
  -7   8   5          0.81         -6.03        26.80 o                         
  -5   8   5         27.16         36.74        16.55 o                         
  -3   8   5          2.50          8.97        15.68 o                         
  -1   8   5          0.22          8.64        16.28 o                         
   1   8   5        101.07         57.33        15.83 o                         
   3   8   5         92.12        132.40        17.02 o                         
   5   8   5         49.00         58.99        18.51 o                         
   7   8   5         47.07         45.13        22.69 o                         
  -8   9   5          4.24         -1.86        25.75 o                         
  -6   9   5          8.17         25.99        25.43 o                         
  -4   9   5        297.18        313.91        20.91 o                         
  -2   9   5          0.25         -1.24        16.32 o                         
   0   9   5         69.22         67.61        18.31 o                         
   2   9   5          4.18         14.54        18.12 o                         
   4   9   5          0.10         -0.35        16.39 o                         
   6   9   5         15.63         18.34        22.24 o                         
   8   9   5         20.31          5.91        25.92 o                         
  -7  10   5         22.82         15.98        26.38 o                         
  -5  10   5         21.91         29.89        22.50 o                         
  -3  10   5         93.87        131.96        18.55 o                         
  -1  10   5          0.01          1.54        14.59 o                         
   1  10   5         67.30         94.55        15.20 o                         
   3  10   5        115.39        114.83        17.13 o                         
   5  10   5          2.97         15.70        21.99 o                         
   7  10   5         44.22         34.10        27.58 o                         
  -4  11   5          1.62         22.08        24.59 o                         
  -2  11   5         15.15         23.11        19.91 o                         
   0  11   5        118.66        113.43        19.40 o                         
   2  11   5         46.90         49.47        17.64 o                         
   4  11   5         44.28         47.02        20.85 o                         
  -3  12   5          1.27        -19.76        21.87 o                         
  -1  12   5          4.32         11.05        19.11 o                         
   1  12   5         55.50         38.92        23.35 o                         
   3  12   5         65.03         52.11        21.63 o                         
   1   1   6       6506.42       5395.93        42.47 o                         
   0   2   6      70114.31      78871.48       579.18 o                         
   2   2   6      16427.67      16405.98       132.48 o                         
  -1   3   6        705.26        707.44        18.66 o                         
   1   3   6      15562.87      15918.15       133.17 o                         
   3   3   6       2162.19       2154.83        27.36 o                         
  -2   4   6       2108.09       1912.55        24.99 o                         
   0   4   6        795.26       1011.37        20.06 o                         
   2   4   6       3533.29       3164.30        27.67 o                         
   4   4   6       2860.19       2880.72        25.99 o                         
  -3   5   6        640.29        660.51        18.44 o                         
  -1   5   6        274.05        228.63        14.66 o                         
   1   5   6          3.51          2.22        12.08 o                         
   3   5   6       1783.67       1687.41        21.82 o                         
   5   5   6       2867.35       3060.41        27.89 o                         
  -4   6   6         53.08         42.41        19.11 o                         
  -2   6   6        417.27        440.98        19.00 o                         
   0   6   6       2163.20       2207.85        29.74 o                         
   2   6   6         18.09          7.91        14.15 o                         
   4   6   6        209.13        261.95        20.08 o                         
   6   6   6          0.17          0.46        19.22 o                         
  -5   7   6         33.26         15.28        17.12 o                         
  -3   7   6        454.65        463.16        18.57 o                         
  -1   7   6          7.42          5.81        15.43 o                         
   1   7   6        408.34        559.80        18.40 o                         
   3   7   6        126.84        148.28        17.75 o                         
   5   7   6          0.87          1.69        17.93 o                         
   7   7   6          0.01          9.88        21.04 o                         
  -6   8   6          3.14         11.19        19.23 o                         
  -4   8   6         46.35         73.49        18.31 o                         
  -2   8   6         66.96         55.29        16.02 o                         
   0   8   6        446.74        453.83        18.37 o                         
   2   8   6          2.99         12.91        15.70 o                         
   4   8   6        233.66        315.86        18.22 o                         
   6   8   6         22.75         28.44        23.09 o                         
   8   8   6         18.52         12.95        25.30 o                         
  -7   9   6         24.94         26.13        25.50 o                         
  -5   9   6         19.24          1.55        19.53 o                         
  -3   9   6          0.05         -5.47        17.74 o                         
  -1   9   6         11.30         24.50        16.33 o                         
   1   9   6          2.53         11.68        13.99 o                         
   3   9   6         86.95         90.87        16.07 o                         
   5   9   6          4.88          2.70        16.42 o                         
   7   9   6         10.52          8.24        23.98 o                         
  -6  10   6          0.02         24.20        22.00 o                         
  -4  10   6          0.88         17.77        23.29 o                         
  -2  10   6         11.85         24.79        16.04 o                         
   0  10   6         33.01         48.18        14.83 o                         
   2  10   6         31.52         11.27        15.94 o                         
   4  10   6        156.04        192.58        20.63 o                         
   6  10   6          5.33        -15.19        24.07 o                         
  -5  11   6         46.52         44.68        22.64 o                         
  -3  11   6          0.07         24.28        23.27 o                         
  -1  11   6         54.60         35.14        20.82 o                         
   1  11   6         76.60         89.55        19.96 o                         
   3  11   6          7.50         -0.13        19.70 o                         
   5  11   6          1.98         -0.35        21.24 o                         
  -2  12   6         79.16         64.75        21.53 o                         
   0  12   6         52.36         42.87        19.29 o                         
   2  12   6        144.81        130.45        18.78 o                         
   0   1   7       4331.76       4057.00        39.13 o                         
  -1   2   7       8237.77       7246.49        47.80 o                         
   1   2   7      10977.59       9923.31        62.71 o                         
  -2   3   7       8637.40       8097.42        73.69 o                         
   0   3   7        123.93        119.52        13.79 o                         
   2   3   7         69.09         76.34        12.53 o                         
  -3   4   7       1988.66       1571.69        27.21 o                         
  -1   4   7        123.84        179.08        55.30 o                         
   1   4   7       1482.36       1375.93        19.43 o                         
   3   4   7         99.06         63.23        13.81 o                         
  -4   5   7       1193.39       1100.49        25.26 o                         
  -2   5   7         39.97         51.60        14.45 o                         
   0   5   7       1118.89        867.98        15.98 o                         
   2   5   7        720.78        697.51        18.19 o                         
   4   5   7       3043.49       2975.93        31.23 o                         
  -5   6   7          6.16          5.54        16.98 o                         
  -3   6   7        740.27        866.12        21.91 o                         
  -1   6   7          8.65          3.79        15.80 o                         
   1   6   7         43.00         27.68        12.25 o                         
   3   6   7        256.39        365.68        18.84 o                         
   5   6   7        872.59        891.69        21.77 o                         
  -6   7   7        100.75         60.01        19.51 o                         
  -4   7   7        185.62        276.14        21.55 o                         
  -2   7   7       1240.36       1338.67        22.47 o                         
   0   7   7          0.33          4.14        16.19 o                         
   2   7   7         70.17         87.53        14.25 o                         
   4   7   7        479.73        508.81        19.30 o                         
   6   7   7          0.74          6.49        19.12 o                         
  -7   8   7         71.00         71.25        23.62 o                         
  -5   8   7         39.11         53.88        16.44 o                         
  -3   8   7        101.22         66.62        18.37 o                         
  -1   8   7         26.11         16.43        14.13 o                         
   1   8   7        157.96        149.48        16.18 o                         
   3   8   7         18.59         10.22        15.65 o                         
   5   8   7         12.10         10.87        20.50 o                         
   7   8   7         97.78         94.40        24.10 o                         
  -8   9   7          0.03        -26.49        26.49 o                         
  -6   9   7         45.43         42.06        22.92 o                         
  -4   9   7         41.58         60.37        19.37 o                         
  -2   9   7         16.12          0.81        17.65 o                         
   0   9   7        162.95        141.74        15.05 o                         
   2   9   7        916.93        963.71        19.33 o                         
   4   9   7         34.55         19.38        16.92 o                         
   6   9   7          8.67         19.41        22.19 o                         
   8   9   7          5.04        -12.26        27.40 o                         
  -7  10   7         75.00         81.54        24.99 o                         
  -5  10   7          5.13         -6.21        22.50 o                         
  -3  10   7          0.52          2.31        21.23 o                         
  -1  10   7          1.46          4.36        16.56 o                         
   1  10   7         81.72         65.61        14.46 o                         
   3  10   7         31.06         36.95        19.47 o                         
   5  10   7          1.72         10.31        19.23 o                         
   7  10   7          0.68          2.61        25.93 o                         
  -4  11   7         15.20         30.35        22.75 o                         
  -2  11   7         89.83        109.97        20.44 o                         
   0  11   7         61.80         71.05        19.77 o                         
   2  11   7          2.18         11.86        17.42 o                         
   4  11   7          0.00         -9.55        19.77 o                         
  -3  12   7          4.29         -1.27        29.48 o                         
  -1  12   7         21.42         20.49        20.07 o                         
   1  12   7         16.78         40.81        19.25 o                         
   3  12   7          0.02         11.39        26.23 o                         
   0   0   8       8224.86       6416.75        90.62 o                         
   1   1   8         40.20         24.02        15.44 o                         
   0   2   8        270.46        202.90        15.44 o                         
   2   2   8       1089.79        973.92        22.18 o                         
  -1   3   8        174.82        136.74        13.40 o                         
   1   3   8        135.58        124.21        13.38 o                         
   3   3   8      12028.27      11471.70        98.95 o                         
  -2   4   8       1120.98        830.63        19.03 o                         
   0   4   8       5495.57       5200.40        45.17 o                         
   2   4   8        625.95        487.40        15.78 o                         
   4   4   8         52.35         75.80        14.34 o                         
  -3   5   8        894.93        868.08        21.38 o                         
  -1   5   8       2612.25       2515.92        24.71 o                         
   1   5   8         81.75         86.49        13.10 o                         
   3   5   8        155.17        151.22        13.57 o                         
   5   5   8         58.60         45.73        17.32 o                         
  -4   6   8        104.51         99.57        18.42 o                         
  -2   6   8       1160.00       1219.31        21.06 o                         
   0   6   8       2055.28       1875.14        38.34 o                         
   2   6   8       1142.56       1265.11        20.86 o                         
   4   6   8         26.53         23.99        16.74 o                         
   6   6   8        539.42        559.81        19.85 o                         
  -5   7   8        545.55        606.28        22.03 o                         
  -3   7   8        582.83        598.21        19.81 o                         
  -1   7   8        132.84        105.42        15.85 o                         
   1   7   8       1102.87       1149.56        19.33 o                         
   3   7   8       1529.61       1673.53        23.97 o                         
   5   7   8        102.70         81.06        18.64 o                         
   7   7   8          0.99         -9.61        19.30 o                         
  -6   8   8        184.76        165.91        20.12 o                         
  -4   8   8        116.42         89.03        18.52 o                         
  -2   8   8         14.12          3.69        15.27 o                         
   0   8   8        939.51       1081.59        18.87 o                         
   2   8   8       1097.30       1156.72        18.88 o                         
   4   8   8         20.90         24.92        16.00 o                         
   6   8   8        129.98         66.51        21.18 o                         
   8   8   8         11.91        -22.96        26.28 o                         
  -7   9   8         35.40         54.48        25.14 o                         
  -5   9   8        147.77        158.92        23.35 o                         
  -3   9   8         92.15         62.02        20.84 o                         
  -1   9   8         27.59         33.56        15.21 o                         
   1   9   8          4.83          4.66        15.79 o                         
   3   9   8         81.75         77.75        16.07 o                         
   5   9   8        178.70        207.80        19.96 o                         
   7   9   8        200.95        181.57        26.85 o                         
  -6  10   8          0.14          4.31        23.47 o                         
  -4  10   8          1.05          1.84        23.52 o                         
  -2  10   8        164.77        149.33        18.00 o                         
   0  10   8        191.80        162.14        16.67 o                         
   2  10   8        255.56        252.34        17.12 o                         
   4  10   8        501.04        511.64        22.48 o                         
   6  10   8         83.71         94.27        23.33 o                         
  -5  11   8         48.43         70.44        24.50 o                         
  -3  11   8        131.12        114.03        24.81 o                         
  -1  11   8         38.68         24.66        18.93 o                         
   1  11   8         93.08         85.90        19.95 o                         
   3  11   8         14.37         20.70        17.65 o                         
   5  11   8          0.58         -5.98        20.78 o                         
  -2  12   8          0.01         -2.61        20.58 o                         
   0  12   8        138.90         80.32        19.83 o                         
   2  12   8        175.90        146.18        20.41 o                         
   0   1   9         30.89         53.55        17.11 o                         
  -1   2   9         36.74         67.36        14.57 o                         
   1   2   9        281.52        235.98        16.94 o                         
  -2   3   9          1.44          9.40        14.35 o                         
   0   3   9        263.26        196.89        14.28 o                         
   2   3   9        745.83        820.67        16.58 o                         
  -3   4   9         52.64         38.64        15.04 o                         
  -1   4   9       1036.71       1113.47        17.23 o                         
   1   4   9        688.67        468.53        17.92 o                         
   3   4   9        147.98        126.89        12.93 o                         
  -4   5   9        204.55        150.95        17.20 o                         
  -2   5   9        181.16        175.65        14.40 o                         
   0   5   9       1124.77       1027.26        16.89 o                         
   2   5   9        250.24        187.69        13.38 o                         
   4   5   9        117.57        129.70        17.75 o                         
  -5   6   9        294.90        280.65        18.69 o                         
  -3   6   9        114.70        124.15        17.71 o                         
  -1   6   9         68.94         51.45        16.00 o                         
   1   6   9        215.34        190.62        16.45 o                         
   3   6   9         90.39         97.25        17.80 o                         
   5   6   9          0.01        -13.48        20.77 o                         
  -6   7   9        104.92         57.00        17.54 o                         
  -4   7   9         49.18         81.69        19.45 o                         
  -2   7   9        113.82        130.33        16.05 o                         
   0   7   9          0.52          8.43        14.80 o                         
   2   7   9        287.35        306.75        16.45 o                         
   4   7   9        783.72        780.74        19.12 o                         
   6   7   9         24.63          1.81        18.35 o                         
  -7   8   9         15.61          9.47        25.32 o                         
  -5   8   9         81.02         63.78        19.53 o                         
  -3   8   9        188.56        184.70        19.84 o                         
  -1   8   9        289.74        296.32        19.22 o                         
   1   8   9        280.16        338.22        16.90 o                         
   3   8   9         61.12         77.44        15.36 o                         
   5   8   9          3.20          1.28        19.30 o                         
   7   8   9         29.96         37.76        22.39 o                         
  -8   9   9         12.11        -10.84        27.47 o                         
  -6   9   9         16.80         28.41        22.45 o                         
  -4   9   9         63.08         55.66        19.62 o                         
  -2   9   9         39.08         22.44        15.12 o                         
   0   9   9         99.04         98.42        15.49 o                         
   2   9   9        396.02        351.90        17.89 o                         
   4   9   9          7.04         11.58        16.75 o                         
   6   9   9          5.94         32.09        21.12 o                         
   8   9   9          0.08          2.35        23.00 o                         
  -7  10   9          2.36          7.98        27.15 o                         
  -5  10   9         47.53         32.83        24.27 o                         
  -3  10   9         26.15         30.19        21.08 o                         
  -1  10   9        356.16        383.01        17.41 o                         
   1  10   9        434.91        451.00        16.61 o                         
   3  10   9        380.01        412.76        21.85 o                         
   5  10   9         40.43         37.52        21.69 o                         
   7  10   9          4.40        -19.03        22.82 o                         
  -4  11   9         58.59         50.94        21.76 o                         
  -2  11   9          0.17        -18.61        18.61 o                         
   0  11   9          2.74         -3.73        18.91 o                         
   2  11   9         57.31         44.15        20.63 o                         
   4  11   9         21.13         24.81        19.77 o                         
  -1  12   9         19.20          2.41        19.40 o                         
   1  12   9        105.70        106.04        18.59 o                         
   1   1  10          1.02          8.30        13.77 o                         
   0   2  10       6205.38       5533.54        42.05 o                         
   2   2  10       1440.81       1514.00        20.18 o                         
  -1   3  10        467.57        464.56        16.38 o                         
   1   3  10         80.35         79.54        11.69 o                         
   3   3  10        280.71        290.70        15.75 o                         
  -2   4  10         29.73         20.55        14.16 o                         
   0   4  10          0.28          3.69        10.96 o                         
   2   4  10      12327.98      12345.41       139.26 o                         
   4   4  10        225.80        227.55        14.82 o                         
  -3   5  10         38.57         28.35        18.29 o                         
  -1   5  10       1457.71       1540.74        17.74 o                         
   1   5  10       5421.46       5111.22        41.88 o                         
   3   5  10        285.50        292.29        18.02 o                         
   5   5  10        574.88        638.56        19.34 o                         
  -4   6  10        161.80        127.84        17.71 o                         
  -2   6  10        296.39        276.22        17.77 o                         
   0   6  10       1109.86       1098.36        19.29 o                         
   2   6  10          5.12          3.88        15.01 o                         
   4   6  10       2053.56       2252.16        26.39 o                         
   6   6  10         50.58         43.35        20.85 o                         
  -5   7  10         22.42         11.48        18.14 o                         
  -3   7  10        364.19        372.33        20.76 o                         
  -1   7  10        117.92        132.23        15.30 o                         
   1   7  10        210.37        213.43        14.71 o                         
   3   7  10        400.90        427.53        19.97 o                         
   5   7  10       1343.76       1416.56        27.61 o                         
   7   7  10        211.73        171.48        19.21 o                         
  -6   8  10         39.35         20.73        17.55 o                         
  -4   8  10         24.51         37.00        18.20 o                         
  -2   8  10         15.26         11.66        15.81 o                         
   0   8  10        589.51        646.32        17.14 o                         
   2   8  10         70.11         70.66        17.42 o                         
   4   8  10         63.82         66.48        17.65 o                         
   6   8  10        758.40        715.03        21.71 o                         
   8   8  10         41.77         24.36        24.33 o                         
  -7   9  10        118.63        116.02        27.46 o                         
  -5   9  10         15.05          9.46        23.44 o                         
  -3   9  10         70.34         90.92        19.47 o                         
  -1   9  10       1645.52       1791.12        22.25 o                         
   1   9  10        726.90        864.34        19.52 o                         
   3   9  10         16.09         17.67        16.52 o                         
   5   9  10          2.84         -7.28        20.24 o                         
   7   9  10        122.38        113.24        23.32 o                         
  -6  10  10         10.90          8.44        20.95 o                         
  -4  10  10         55.28         67.96        25.61 o                         
  -2  10  10          4.10         -4.02        17.73 o                         
   0  10  10        171.09        152.75        17.35 o                         
   2  10  10         97.20        126.51        19.23 o                         
   4  10  10         28.68         24.83        19.41 o                         
   6  10  10          0.01          9.84        23.93 o                         
  -5  11  10          0.03         23.39        22.83 o                         
  -3  11  10          0.85          0.12        20.39 o                         
  -1  11  10          1.04         -3.28        16.85 o                         
   1  11  10         81.53         78.76        19.91 o                         
   3  11  10        152.61        166.18        22.62 o                         
   5  11  10         27.50         33.56        22.36 o                         
  -2  12  10          9.35          2.03        19.71 o                         
   0  12  10          5.16          4.89        21.92 o                         
   2  12  10         18.75         23.28        23.40 o                         
   0   1  11        542.73        437.28        17.23 o                         
  -1   2  11       7501.20       7172.47        53.96 o                         
   1   2  11         10.79         35.54        12.47 o                         
  -2   3  11       1316.57       1302.91        17.57 o                         
   0   3  11       1697.26       1553.13        18.81 o                         
   2   3  11       1458.01       1460.84        20.82 o                         
  -3   4  11       2614.10       2960.90        25.18 o                         
  -1   4  11        947.55        721.59        15.07 o                         
   1   4  11       2218.47       2098.05        21.14 o                         
   3   4  11        140.51        123.12        13.43 o                         
  -4   5  11        100.86         39.24        18.21 o                         
  -2   5  11        702.24        753.08        17.48 o                         
   0   5  11       1005.67       1144.53        17.29 o                         
   2   5  11        351.08        389.31        15.78 o                         
   4   5  11       1313.03       1397.97        21.78 o                         
  -5   6  11       2713.80       2881.85        27.89 o                         
  -3   6  11         53.97         55.18        21.97 o                         
  -1   6  11        262.54        277.00        16.54 o                         
   1   6  11        391.95        548.34        17.17 o                         
   3   6  11        213.15        156.49        16.29 o                         
   5   6  11         18.25         35.67        17.67 o                         
  -6   7  11          2.34         14.26        17.46 o                         
  -4   7  11         46.12         82.90        16.71 o                         
  -2   7  11        106.61        102.19        17.37 o                         
   0   7  11        200.70        187.03        15.08 o                         
   2   7  11          0.01         18.47        15.75 o                         
   4   7  11        419.08        391.08        19.59 o                         
   6   7  11         29.38         27.83        18.35 o                         
  -7   8  11          1.45         10.74        23.75 o                         
  -5   8  11         83.05         67.35        19.60 o                         
  -3   8  11        582.81        640.65        19.52 o                         
  -1   8  11       1112.85       1164.55        18.65 o                         
   1   8  11       1402.46       1531.99        24.09 o                         
   3   8  11          2.30          1.78        15.80 o                         
   5   8  11         51.05         30.57        19.70 o                         
   7   8  11         40.24          5.21        22.81 o                         
  -8   9  11         92.18         86.30        25.47 o                         
  -6   9  11          0.71         -9.87        22.63 o                         
  -4   9  11          0.24          4.61        19.26 o                         
  -2   9  11         21.00          0.74        13.31 o                         
   0   9  11        316.65        327.21        16.90 o                         
   2   9  11         80.96         90.65        16.94 o                         
   4   9  11         46.94         38.36        16.47 o                         
   6   9  11         26.00         42.84        25.54 o                         
   8   9  11          1.43        -21.75        26.73 o                         
  -7  10  11          2.36         17.39        59.56 o                         
  -5  10  11         24.30          9.87        22.65 o                         
  -3  10  11          7.73         17.85        21.02 o                         
  -1  10  11          1.43         -0.38        14.05 o                         
   1  10  11         14.62          7.37        15.44 o                         
   3  10  11        136.50        140.21        19.29 o                         
   5  10  11          4.75          7.13        25.52 o                         
   7  10  11         19.14        -61.08        61.08 o                         
  -4  11  11         27.22         23.91        22.01 o                         
  -2  11  11          0.36          1.10        19.47 o                         
   0  11  11          9.25         15.68        18.77 o                         
   2  11  11          2.37         11.84        20.45 o                         
   4  11  11          0.02         -7.23        21.40 o                         
  -1  12  11          3.07         -6.08        20.19 o                         
   1  12  11          0.40          8.16        20.02 o                         
   0   0  12      23659.31      23883.57       638.64 o                         
   1   1  12       1038.30       1190.34        19.11 o                         
   0   2  12       1250.27       1191.39        17.83 o                         
   2   2  12       8176.46       7761.04        74.09 o                         
  -1   3  12       3222.59       2904.06        28.47 o                         
   1   3  12         26.32         33.28        12.43 o                         
   3   3  12        364.80        364.11        14.65 o                         
  -2   4  12       8640.81       8541.35        70.47 o                         
   0   4  12       2257.97       2706.55        37.77 o                         
   2   4  12        167.68        147.94        13.32 o                         
   4   4  12       1321.86       1274.11        23.41 o                         
  -3   5  12       1219.25       1275.64        21.15 o                         
  -1   5  12        694.59        752.85        14.97 o                         
   1   5  12        687.42        749.52        14.89 o                         
   3   5  12       4762.29       4916.46        38.25 o                         
   5   5  12        104.31        119.22        18.97 o                         
  -4   6  12        846.53        800.16        21.59 o                         
  -2   6  12         71.10         48.05        15.77 o                         
   0   6  12        577.50        605.02        15.74 o                         
   2   6  12         38.71         32.50        15.70 o                         
   4   6  12        446.68        433.70        19.27 o                         
   6   6  12        241.71        242.03        17.41 o                         
  -5   7  12        189.81        197.29        18.24 o                         
  -3   7  12       1998.36       2117.29        31.71 o                         
  -1   7  12       1281.51       1278.96        18.54 o                         
   1   7  12         12.17         14.97        15.13 o                         
   3   7  12        106.83         91.57        16.15 o                         
   5   7  12        121.70        136.63        18.07 o                         
   7   7  12          0.04        -15.28        18.54 o                         
  -6   8  12        377.27        335.47        18.07 o                         
  -4   8  12        248.43        304.32        19.62 o                         
  -2   8  12       1543.27       1544.88        22.28 o                         
   0   8  12        538.14        526.66        16.71 o                         
   2   8  12        163.72        166.88        17.20 o                         
   4   8  12        467.03        541.18        21.17 o                         
   6   8  12        475.87        517.20        21.87 o                         
   8   8  12        207.79        162.47        25.33 o                         
  -7   9  12         41.09         44.85        24.68 o                         
  -5   9  12         84.55         60.04        24.26 o                         
  -3   9  12         92.67        101.79        17.77 o                         
  -1   9  12        109.59        102.56        14.58 o                         
   1   9  12         84.34         90.25        16.87 o                         
   3   9  12         18.94         16.19        14.66 o                         
   5   9  12         12.97         39.92        23.48 o                         
   7   9  12         25.68          9.14        23.00 o                         
  -6  10  12        168.54        130.26        21.89 o                         
  -4  10  12        124.52        155.27        23.24 o                         
  -2  10  12         18.46         18.11        18.93 o                         
   0  10  12        146.71        132.76        19.04 o                         
   2  10  12        106.66        126.85        20.69 o                         
   4  10  12          0.30          1.17        18.19 o                         
   6  10  12         93.76         90.80        24.74 o                         
  -3  11  12         20.67         26.62        19.81 o                         
  -1  11  12          1.79         14.11        18.77 o                         
   1  11  12         15.64         10.91        19.68 o                         
   3  11  12         19.04         22.12        19.11 o                         
   5  11  12         38.26          0.43        60.50 o                         
   0  12  12          2.92          3.97        19.19 o                         
   0   1  13       1764.67       1893.34        22.72 o                         
  -1   2  13         37.63         97.69        13.04 o                         
   1   2  13         53.10         39.73        12.88 o                         
  -2   3  13        515.42        581.60        15.52 o                         
   0   3  13       1905.16       2209.54        20.49 o                         
   2   3  13      15981.14      16799.03       161.13 o                         
  -3   4  13       9173.37       8928.90        89.63 o                         
  -1   4  13          6.94          5.84        11.41 o                         
   1   4  13          5.61         12.11        10.13 o                         
   3   4  13        155.26        115.99        13.91 o                         
  -4   5  13         70.44         31.98        19.43 o                         
  -2   5  13         10.43         10.11        14.16 o                         
   0   5  13        503.59        448.34        14.45 o                         
   2   5  13        146.94        151.91        16.45 o                         
   4   5  13          0.19         -1.15        15.10 o                         
  -5   6  13       1023.58       1087.60        22.44 o                         
  -3   6  13        239.25        247.98        18.44 o                         
  -1   6  13         72.49         67.58        15.13 o                         
   1   6  13       1016.79       1124.63        19.80 o                         
   3   6  13        105.64        115.67        16.75 o                         
   5   6  13       2875.04       2664.45        39.89 o                         
  -6   7  13        678.05        862.56        24.04 o                         
  -4   7  13        182.30        149.41        20.17 o                         
  -2   7  13        482.14        440.48        16.40 o                         
   0   7  13       2380.33       2396.14        22.55 o                         
   2   7  13       2479.67       2700.32        25.68 o                         
   4   7  13        307.09        325.72        17.19 o                         
   6   7  13        341.26        398.21        18.90 o                         
  -7   8  13         29.62         32.73        25.88 o                         
  -5   8  13         85.31         94.71        18.71 o                         
  -3   8  13         41.81         44.02        18.41 o                         
  -1   8  13          7.95          6.86        14.77 o                         
   1   8  13        228.50        236.83        18.10 o                         
   3   8  13        237.96        219.80        17.61 o                         
   5   8  13        399.89        443.49        20.40 o                         
   7   8  13        127.59        165.52        23.24 o                         
  -8   9  13         12.14         58.74        41.47 o                         
  -6   9  13         39.34         19.12        19.87 o                         
  -4   9  13        126.55        133.96        20.49 o                         
  -2   9  13          0.83          1.15        14.22 o                         
   0   9  13        251.89        277.95        15.26 o                         
   2   9  13         26.96         36.13        16.64 o                         
   4   9  13         14.25         20.02        17.11 o                         
   6   9  13         82.73         43.07        22.98 o                         
  -5  10  13        100.45        115.92        24.76 o                         
  -3  10  13          0.11         -0.41        19.24 o                         
  -1  10  13         14.51         28.13        16.80 o                         
   1  10  13          1.46        -10.87        20.20 o                         
   3  10  13         39.69         34.08        20.32 o                         
   5  10  13         13.15         -3.72        22.90 o                         
  -4  11  13          0.07         -9.30        24.48 o                         
  -2  11  13         58.52         34.45        21.30 o                         
   0  11  13          0.14          5.78        18.71 o                         
   2  11  13         21.54         28.52        20.75 o                         
   4  11  13          2.03        -14.34        22.63 o                         
  -1  12  13          4.55         23.77        57.46 o                         
   1   1  14        591.68        574.75        15.24 o                         
   0   2  14      14573.36      15136.64       121.48 o                         
   2   2  14       5215.89       4884.29        52.63 o                         
  -1   3  14       1412.86       1420.54        18.64 o                         
   1   3  14       3384.53       3535.88        25.65 o                         
   3   3  14         15.00         30.09        13.11 o                         
  -2   4  14        354.93        372.82        13.09 o                         
   0   4  14        438.69        524.02        14.74 o                         
   2   4  14       3789.33       3641.61        33.70 o                         
   4   4  14       2258.30       2198.22        22.01 o                         
  -3   5  14         89.15         93.41        15.18 o                         
  -1   5  14       1555.79       1612.03        19.69 o                         
   1   5  14        334.49        337.52        14.84 o                         
   3   5  14        575.59        475.24        16.53 o                         
   5   5  14        286.68        294.33        17.73 o                         
  -4   6  14       5879.79       5829.43        84.56 o                         
  -2   6  14        955.70       1048.11        19.52 o                         
   0   6  14        160.10        122.56        14.40 o                         
   2   6  14        591.02        584.74        18.16 o                         
   4   6  14        299.23        358.76        18.44 o                         
   6   6  14        311.77        286.32        18.72 o                         
  -5   7  14        161.35        224.38        19.47 o                         
  -3   7  14       1209.03       1262.61        21.19 o                         
  -1   7  14         49.83         69.06        15.73 o                         
   1   7  14        620.54        664.15        17.82 o                         
   3   7  14         27.30         11.69        15.32 o                         
   5   7  14        146.23        158.46        20.05 o                         
   7   7  14          3.94         13.43        22.49 o                         
  -6   8  14        127.92        114.44        21.73 o                         
  -4   8  14        419.55        423.00        20.21 o                         
  -2   8  14        974.07       1015.87        19.72 o                         
   0   8  14       1922.09       1943.36        22.79 o                         
   2   8  14       3119.46       3476.42        50.12 o                         
   4   8  14       1612.23       1684.56        23.53 o                         
   6   8  14          0.37         -3.79        22.54 o                         
   8   8  14          7.72         12.20        26.07 o                         
  -7   9  14         15.57          7.39        23.15 o                         
  -5   9  14          1.09          8.77        22.40 o                         
  -3   9  14         40.49         24.32        15.88 o                         
  -1   9  14         72.15         52.05        14.73 o                         
   1   9  14          4.23         16.44        14.60 o                         
   3   9  14          6.78         -5.68        15.85 o                         
   5   9  14          0.17          3.55        21.15 o                         
   7   9  14          3.80         -4.38        21.71 o                         
  -6  10  14         33.87         22.61        22.21 o                         
  -4  10  14          8.17          6.19        21.56 o                         
  -2  10  14          4.05          1.73        20.04 o                         
   0  10  14        159.09        206.28        19.94 o                         
   2  10  14         50.40         51.93        20.38 o                         
   4  10  14        110.13        137.16        22.11 o                         
   6  10  14         83.08         66.37        23.27 o                         
  -3  11  14         32.37         45.00        20.86 o                         
  -1  11  14          5.50         19.46        18.96 o                         
   1  11  14         69.17         61.95        19.18 o                         
   3  11  14         27.53         44.69        20.70 o                         
   0   1  15        113.95        117.40        13.66 o                         
  -1   2  15       3390.01       3687.45        27.68 o                         
   1   2  15       8030.60       7793.37        77.32 o                         
  -2   3  15       5237.80       5861.69        67.80 o                         
   0   3  15        228.64        381.97        12.91 o                         
   2   3  15       1477.69       1588.71        20.61 o                         
  -3   4  15        104.41        125.98        15.81 o                         
  -1   4  15       1087.99        973.75        15.44 o                         
   1   4  15       1910.14       1897.56        18.26 o                         
   3   4  15       3485.24       3533.31        32.93 o                         
  -4   5  15        341.98        480.05        19.06 o                         
  -2   5  15         33.14         58.22        14.06 o                         
   0   5  15        583.12        719.65        19.16 o                         
   2   5  15        611.53        635.93        17.34 o                         
   4   5  15       1078.14       1090.66        19.72 o                         
  -5   6  15          6.68          7.75        18.40 o                         
  -3   6  15         48.80         50.70        16.18 o                         
  -1   6  15        432.85        391.87        16.44 o                         
   1   6  15        552.01        597.98        17.18 o                         
   3   6  15         51.28         26.25        16.53 o                         
   5   6  15         49.19         54.08        15.44 o                         
  -6   7  15        519.14        603.53        18.96 o                         
  -4   7  15       1483.78       1571.60        26.37 o                         
  -2   7  15       4965.69       5039.70        38.70 o                         
   0   7  15       2269.84       2491.14        22.40 o                         
   2   7  15         78.58         51.39        14.07 o                         
   4   7  15         47.54         61.33        16.32 o                         
   6   7  15       1706.00       1796.77        41.29 o                         
  -7   8  15        191.11        201.57        25.17 o                         
  -5   8  15        141.52        126.17        18.19 o                         
  -3   8  15         25.50         32.90        16.20 o                         
  -1   8  15        141.42        173.05        16.44 o                         
   1   8  15       1320.70       1374.01        19.89 o                         
   3   8  15        553.96        591.49        18.49 o                         
   5   8  15        365.05        378.97        18.60 o                         
   7   8  15         75.20         82.78        23.04 o                         
  -6   9  15         70.91         68.92        20.13 o                         
  -4   9  15        143.69        128.53        20.71 o                         
  -2   9  15        260.68        318.73        17.07 o                         
   0   9  15        197.47        244.39        15.57 o                         
   2   9  15          0.15         -2.30        15.78 o                         
   4   9  15        243.12        279.67        20.01 o                         
   6   9  15        562.60        496.64        25.37 o                         
  -5  10  15         17.55          5.00        21.80 o                         
  -3  10  15          0.02          3.57        19.48 o                         
  -1  10  15        281.89        324.32        19.20 o                         
   1  10  15        269.05        331.89        19.22 o                         
   3  10  15         80.99         54.13        18.98 o                         
   5  10  15        179.47        167.35        22.62 o                         
  -4  11  15        145.25        109.82        22.34 o                         
  -2  11  15        156.28        179.93        21.27 o                         
   0  11  15         42.10         43.30        15.48 o                         
   2  11  15         43.24         40.08        19.97 o                         
   4  11  15          8.82         12.98        19.76 o                         
   0   0  16      12219.78      11166.53        97.64 o                         
   1   1  16         22.69         14.96        12.26 o                         
   0   2  16       1390.45       1441.65        18.29 o                         
   2   2  16      10987.34      11568.73       112.30 o                         
  -1   3  16       2001.02       2166.15        25.07 o                         
   1   3  16       9956.61       9939.10        71.24 o                         
   3   3  16       1027.12       1129.80        16.84 o                         
  -2   4  16          0.57         -3.86        10.49 o                         
   0   4  16       1179.37       1034.28        16.75 o                         
   2   4  16        380.45        344.83        13.70 o                         
   4   4  16         83.00        111.62        17.18 o                         
  -3   5  16         23.27         -1.13        14.92 o                         
  -1   5  16        732.99        718.94        17.84 o                         
   1   5  16        142.36        160.32        15.01 o                         
   3   5  16         44.19         66.10        15.97 o                         
   5   5  16         78.31         87.28        14.81 o                         
  -4   6  16          5.60          6.37        17.37 o                         
  -2   6  16       1028.17       1083.94        20.81 o                         
   0   6  16        801.88        952.89        19.33 o                         
   2   6  16        534.44        543.03        16.23 o                         
   4   6  16        105.03        114.24        14.13 o                         
   6   6  16          0.02         10.86        15.78 o                         
  -5   7  16       2238.72       2354.72        54.86 o                         
  -3   7  16       2587.73       2769.35        24.80 o                         
  -1   7  16       4687.02       5078.80        44.43 o                         
   1   7  16       3370.85       3594.57        25.92 o                         
   3   7  16       1216.22       1326.72        21.23 o                         
   5   7  16          0.36          4.06        17.29 o                         
   7   7  16         31.02          7.73        22.84 o                         
  -6   8  16        157.18        174.15        20.59 o                         
  -4   8  16          9.43         17.47        15.93 o                         
  -2   8  16          0.07         -6.77        14.67 o                         
   0   8  16        142.39        148.43        15.11 o                         
   2   8  16         68.83         58.01        14.49 o                         
   4   8  16        667.52        779.16        20.04 o                         
   6   8  16        226.12        260.93        22.51 o                         
   8   8  16         67.23         43.74        24.73 o                         
  -7   9  16         30.82         18.69        22.99 o                         
  -5   9  16        146.64        158.67        22.14 o                         
  -3   9  16        302.63        372.07        17.63 o                         
  -1   9  16        348.43        348.88        17.87 o                         
   1   9  16          0.15          6.48        15.05 o                         
   3   9  16        593.94        512.27        19.52 o                         
   5   9  16         12.67          2.09        24.09 o                         
   7   9  16         69.88         50.05        23.33 o                         
  -6  10  16          1.97        -26.15        32.75 o                         
  -4  10  16         77.64         71.35        19.89 o                         
  -2  10  16        135.36        156.88        21.21 o                         
   0  10  16         30.93         23.48        18.92 o                         
   2  10  16         19.64         37.56        17.98 o                         
   4  10  16         27.67         24.55        20.80 o                         
   6  10  16          6.87          9.95        24.12 o                         
  -3  11  16         33.27         41.21        24.41 o                         
  -1  11  16          0.27          1.85        20.93 o                         
   1  11  16          0.82         11.62        18.88 o                         
   3  11  16          0.43         12.07        19.11 o                         
   0   1  17       1160.58       1001.08        16.88 o                         
  -1   2  17      11871.80      12385.04       149.34 o                         
   1   2  17       6823.63       7214.98        75.32 o                         
  -2   3  17        203.10        162.85        14.22 o                         
   0   3  17       2455.28       2577.82        31.75 o                         
   2   3  17       1327.75       1340.33        18.85 o                         
  -3   4  17        403.78        459.39        17.91 o                         
  -1   4  17        480.88        549.20        15.62 o                         
   1   4  17          0.28          1.71        10.07 o                         
   3   4  17        796.11        992.56        16.58 o                         
  -4   5  17       3359.37       3266.68        35.32 o                         
  -2   5  17        747.30        839.18        18.02 o                         
   0   5  17        335.42        326.06        16.88 o                         
   2   5  17          4.29         25.50        13.07 o                         
   4   5  17        117.85         98.16        16.37 o                         
  -5   6  17        911.80        957.94        26.82 o                         
  -3   6  17       1562.69       1672.40        22.35 o                         
  -1   6  17       2890.88       2744.40        22.62 o                         
   1   6  17       1162.47       1181.86        19.01 o                         
   3   6  17          1.40          4.16        15.00 o                         
   5   6  17         18.19          6.72        16.32 o                         
  -6   7  17        363.39        310.67        17.40 o                         
  -4   7  17         24.27         31.54        15.47 o                         
  -2   7  17        329.93        359.76        16.33 o                         
   0   7  17         46.98         46.95        14.01 o                         
   2   7  17        794.47        875.86        19.43 o                         
   4   7  17        159.00        132.09        16.51 o                         
   6   7  17        127.94         73.21        17.22 o                         
  -7   8  17         97.58        105.85        21.23 o                         
  -5   8  17        279.54        275.97        18.84 o                         
  -3   8  17         94.98         77.02        15.61 o                         
  -1   8  17         20.29         16.22        14.59 o                         
   1   8  17        994.69       1184.15        20.78 o                         
   3   8  17       1183.46       1312.96        26.10 o                         
   5   8  17        448.68        460.89        24.00 o                         
   7   8  17         41.46          6.63        20.84 o                         
  -6   9  17        142.03        106.81        19.91 o                         
  -4   9  17         99.66         48.64        21.62 o                         
  -2   9  17        139.26         90.66        15.52 o                         
   0   9  17        124.25        114.87        15.12 o                         
   2   9  17        317.03        332.68        17.19 o                         
   4   9  17         92.72         75.30        21.13 o                         
   6   9  17        193.74        140.15        21.55 o                         
  -5  10  17         42.29         45.22        20.89 o                         
  -3  10  17         58.41         69.12        23.08 o                         
  -1  10  17        182.12        178.25        19.32 o                         
   1  10  17          2.40          8.83        17.28 o                         
   3  10  17          0.29          6.57        19.50 o                         
   5  10  17         19.37         19.76        22.01 o                         
  -2  11  17         49.25         80.79        20.82 o                         
   0  11  17          2.75          2.39        20.59 o                         
   2  11  17         30.78         21.63        18.50 o                         
   1   1  18       4268.40       4359.39        38.71 o                         
   0   2  18         41.21         15.17        11.50 o                         
   2   2  18       1126.05       1185.92        15.75 o                         
  -1   3  18          7.03          5.88        12.40 o                         
   1   3  18       1928.56       1853.85        17.81 o                         
   3   3  18       2125.29       2227.04        20.76 o                         
  -2   4  18       1491.23       1450.38        19.96 o                         
   0   4  18        442.71        437.07        15.11 o                         
   2   4  18       1050.29       1251.52        17.07 o                         
   4   4  18         10.62         27.96        14.93 o                         
  -3   5  18          5.57         -5.23        17.04 o                         
  -1   5  18       3480.42       3306.81        38.24 o                         
   1   5  18          1.67          7.70        14.86 o                         
   3   5  18       3712.44       3698.39        34.98 o                         
   5   5  18        233.16        231.85        14.82 o                         
  -4   6  18       5304.58       5773.85        35.17 o                         
  -2   6  18        339.02        331.43        15.34 o                         
   0   6  18          0.84         -3.66        14.47 o                         
   2   6  18         49.18         49.11        14.12 o                         
   4   6  18        938.84        988.71        19.01 o                         
   6   6  18        129.24         81.64        14.60 o                         
  -5   7  18         63.42         38.92        15.59 o                         
  -3   7  18          5.50         -5.83        15.81 o                         
  -1   7  18        920.53        996.53        18.22 o                         
   1   7  18        512.46        433.54        16.23 o                         
   3   7  18        254.02        266.17        16.65 o                         
   5   7  18       1090.34       1142.19        20.19 o                         
   7   7  18        580.14        608.24        23.57 o                         
  -6   8  18        355.89        375.93        20.46 o                         
  -4   8  18        467.94        482.87        21.24 o                         
  -2   8  18         19.38         38.69        14.70 o                         
   0   8  18        196.57        201.13        16.46 o                         
   2   8  18          3.39          8.27        15.08 o                         
   4   8  18         93.68        104.09        15.12 o                         
   6   8  18          4.48         10.26        19.54 o                         
   8   8  18         50.32         25.70        22.33 o                         
  -7   9  18         20.12         36.50        20.64 o                         
  -5   9  18         11.18        -14.29        21.57 o                         
  -3   9  18         19.63         22.49        20.94 o                         
  -1   9  18          0.11         -2.31        15.87 o                         
   1   9  18          1.48         -6.29        15.37 o                         
   3   9  18        154.67        173.17        20.17 o                         
   5   9  18        321.41        323.11        21.93 o                         
   7   9  18         83.18         72.65        21.05 o                         
  -4  10  18         14.14          6.43        20.58 o                         
  -2  10  18        171.84        198.90        22.56 o                         
   0  10  18          4.46          4.40        21.29 o                         
   2  10  18         21.53         17.25        17.63 o                         
   4  10  18          5.11          9.79        19.17 o                         
  -3  11  18         44.34         31.50        22.04 o                         
  -1  11  18         96.29        105.01        18.39 o                         
   1  11  18        133.83         76.87        20.45 o                         
   3  11  18          0.25          5.69        19.56 o                         
   0   1  19        181.85        172.74        13.96 o                         
  -1   2  19        219.43        195.94        12.64 o                         
   1   2  19          0.82         -8.93        12.03 o                         
  -2   3  19        161.49        194.43        15.68 o                         
   0   3  19         16.89         42.40        10.87 o                         
   2   3  19        375.09        459.93        16.75 o                         
  -3   4  19       1201.78       1195.89        17.72 o                         
  -1   4  19        184.76        210.85        15.29 o                         
   1   4  19        581.64        614.78        15.43 o                         
   3   4  19          1.28          8.14        13.46 o                         
  -4   5  19          7.88        -10.05        15.09 o                         
  -2   5  19        104.61        103.93        13.76 o                         
   0   5  19          5.80         -3.59        14.82 o                         
   2   5  19        929.31        986.92        18.00 o                         
   4   5  19         19.13         47.30        13.60 o                         
  -5   6  19          0.37          6.46        17.22 o                         
  -3   6  19         39.70         48.87        14.51 o                         
  -1   6  19          0.03         16.07        17.07 o                         
   1   6  19        894.97        883.59        18.44 o                         
   3   6  19        228.15        251.65        14.82 o                         
   5   6  19        417.82        504.08        15.34 o                         
  -6   7  19       1007.78        924.25        21.69 o                         
  -4   7  19        183.92        177.08        19.19 o                         
  -2   7  19        727.31        788.91        19.92 o                         
   0   7  19         61.74         61.98        16.37 o                         
   2   7  19        253.24        287.72        16.15 o                         
   4   7  19         25.85          2.98        14.80 o                         
   6   7  19         43.71         31.54        19.54 o                         
  -7   8  19         42.41         43.79        20.75 o                         
  -5   8  19         63.54         26.47        18.59 o                         
  -3   8  19        710.49        802.44        19.54 o                         
  -1   8  19        605.39        779.10        20.11 o                         
   1   8  19        751.51        735.52        19.06 o                         
   3   8  19        539.50        557.05        17.58 o                         
   5   8  19         25.27          6.78        21.27 o                         
   7   8  19         43.29         14.55        20.10 o                         
  -6   9  19        268.46        219.54        23.21 o                         
  -4   9  19          9.86          3.72        20.32 o                         
  -2   9  19          0.29         -5.29        16.74 o                         
   0   9  19        297.01        321.50        16.94 o                         
   2   9  19        184.05        172.14        19.95 o                         
   4   9  19         17.19         14.30        19.70 o                         
   6   9  19          0.13        -13.37        20.76 o                         
  -5  10  19          7.19         10.02        20.83 o                         
  -3  10  19          0.93         -6.46        20.67 o                         
  -1  10  19         38.69         73.62        20.57 o                         
   1  10  19         85.26         98.15        19.80 o                         
   3  10  19         27.88         32.02        18.95 o                         
   5  10  19          0.39        -10.20        23.02 o                         
  -2  11  19         48.80         44.54        18.85 o                         
   0  11  19         28.98         15.98        20.89 o                         
   2  11  19         15.01         -0.12        18.69 o                         
   0   0  20       4922.68       5434.59       345.75 o                         
   1   1  20        443.44        373.80        14.23 o                         
   0   2  20         93.44        121.19        11.30 o                         
   2   2  20        731.30        697.62        13.99 o                         
  -1   3  20       1411.97       1543.91        18.63 o                         
   1   3  20        516.11        552.41        15.80 o                         
   3   3  20        960.93       1032.55        19.85 o                         
  -2   4  20       3910.16       4253.69        47.31 o                         
   0   4  20       3781.45       4032.44        28.59 o                         
   2   4  20        166.97        270.06        14.93 o                         
   4   4  20        560.12        565.22        16.92 o                         
  -3   5  20          1.10          6.62        13.98 o                         
  -1   5  20         23.97         37.60        17.02 o                         
   1   5  20        182.03        172.86        14.06 o                         
   3   5  20        196.74        183.51        13.68 o                         
   5   5  20        819.34        919.95        18.06 o                         
  -4   6  20        516.75        597.64        17.17 o                         
  -2   6  20         31.29         14.55        13.94 o                         
   0   6  20         23.75         40.01        14.50 o                         
   2   6  20        714.61        736.19        17.09 o                         
   4   6  20        343.52        371.91        15.79 o                         
   6   6  20         35.32         26.19        16.70 o                         
  -5   7  20         31.11         24.26        16.70 o                         
  -3   7  20       1338.98       1358.39        20.27 o                         
  -1   7  20        127.27        113.32        15.41 o                         
   1   7  20       1451.68       1424.71        23.34 o                         
   3   7  20        784.17        767.18        17.79 o                         
   5   7  20         37.58         19.44        15.00 o                         
   7   7  20         97.43         51.39        21.78 o                         
  -6   8  20          0.25         -9.43        20.51 o                         
  -4   8  20        467.72        499.90        21.74 o                         
  -2   8  20        377.13        428.14        17.38 o                         
   0   8  20          1.28         -1.20        15.25 o                         
   2   8  20          2.04         -0.87        14.67 o                         
   4   8  20         25.12         11.05        17.38 o                         
   6   8  20        245.55        234.73        21.67 o                         
  -5   9  20          5.08         11.96        22.88 o                         
  -3   9  20         15.73          7.86        19.43 o                         
  -1   9  20         94.95        143.76        19.70 o                         
   1   9  20        289.30        298.48        20.27 o                         
   3   9  20         24.38         28.99        18.01 o                         
   5   9  20          4.03          2.75        20.26 o                         
  -4  10  20         80.86         73.48        22.23 o                         
  -2  10  20         15.64          6.84        18.86 o                         
   0  10  20         10.67         -5.17        18.83 o                         
   2  10  20         18.44         22.41        18.88 o                         
   4  10  20         49.62         25.55        22.25 o                         
  -1  11  20         10.49         21.40        20.81 o                         
   1  11  20          1.25          2.42        17.98 o                         
   0   1  21        342.82        289.81        13.61 o                         
  -1   2  21        338.82        322.30        12.25 o                         
   1   2  21        967.93        966.69        15.81 o                         
  -2   3  21       1354.67       1422.06        20.98 o                         
   0   3  21        858.82        898.07        18.20 o                         
   2   3  21          8.54         26.92        16.98 o                         
  -3   4  21         29.03         19.88        16.26 o                         
  -1   4  21        128.97        168.24        14.06 o                         
   1   4  21          8.30         13.71        14.35 o                         
   3   4  21        341.92        415.39        17.54 o                         
  -4   5  21        519.08        577.51        17.20 o                         
  -2   5  21          1.35          5.10        14.94 o                         
   0   5  21          4.22         10.93        14.27 o                         
   2   5  21        118.89        157.26        14.87 o                         
   4   5  21        364.49        461.09        15.41 o                         
  -5   6  21         12.59         16.03        15.09 o                         
  -3   6  21        241.81        220.47        15.26 o                         
  -1   6  21        277.35        319.29        16.19 o                         
   1   6  21         68.66         79.97        14.20 o                         
   3   6  21         75.12         75.33        13.83 o                         
   5   6  21         66.98         90.63        16.12 o                         
  -6   7  21          1.09         -5.09        19.45 o                         
  -4   7  21         22.96         12.55        17.48 o                         
  -2   7  21         19.79          9.31        15.65 o                         
   0   7  21          0.04         -4.02        14.87 o                         
   2   7  21         50.86         51.83        15.77 o                         
   4   7  21        447.25        456.31        17.06 o                         
   6   7  21         10.96          8.41        20.05 o                         
  -7   8  21         29.17         23.08        20.07 o                         
  -5   8  21         76.33         82.11        18.41 o                         
  -3   8  21        220.39        209.29        15.54 o                         
  -1   8  21        121.44         89.99        16.19 o                         
   1   8  21         58.48         44.46        17.28 o                         
   3   8  21         55.35         37.36        15.33 o                         
   5   8  21          6.41         -0.36        18.95 o                         
   7   8  21         69.20         37.07        22.01 o                         
  -6   9  21         18.80         19.65        21.13 o                         
  -4   9  21         50.14         38.84        21.60 o                         
  -2   9  21        671.57        830.51        21.49 o                         
   0   9  21        394.91        432.78        21.11 o                         
   2   9  21          3.92         -1.24        18.54 o                         
   4   9  21         34.21         28.38        20.56 o                         
   6   9  21         12.84          9.92        22.10 o                         
  -3  10  21          0.51         11.43        20.52 o                         
  -1  10  21         94.57         75.77        21.17 o                         
   1  10  21          0.63         20.46        19.56 o                         
   3  10  21         27.05         18.79        18.27 o                         
   0  11  21         11.86         -7.64        19.81 o                         
   1   1  22          8.56         17.00        12.27 o                         
   0   2  22       2551.30       2770.11        22.34 o                         
   2   2  22         25.27         35.81        14.87 o                         
  -1   3  22        250.61        251.43        13.66 o                         
   1   3  22        586.91        629.17        16.09 o                         
   3   3  22         19.06         21.24        13.92 o                         
  -2   4  22        432.17        440.15        17.10 o                         
   0   4  22        138.58        168.32        14.10 o                         
   2   4  22          0.04          1.81        13.31 o                         
   4   4  22        235.14        250.95        15.90 o                         
  -3   5  22        118.45        110.40        17.45 o                         
  -1   5  22        144.52        120.43        15.36 o                         
   1   5  22        992.97       1003.58        17.28 o                         
   3   5  22         39.07         35.23        14.93 o                         
   5   5  22       1267.84       1260.25        19.95 o                         
  -4   6  22          0.00         -8.91        15.09 o                         
  -2   6  22          8.39          7.49        15.51 o                         
   0   6  22         80.61         60.33        16.35 o                         
   2   6  22        668.35        650.70        18.13 o                         
   4   6  22         32.55          7.39        14.27 o                         
   6   6  22          1.92          2.78        14.67 o                         
  -5   7  22          0.06         -6.93        20.44 o                         
  -3   7  22       1155.63       1335.00        20.43 o                         
  -1   7  22        193.52        194.21        16.25 o                         
   1   7  22         30.33         28.32        15.72 o                         
   3   7  22          0.02          5.97        14.97 o                         
   5   7  22        173.14        195.82        17.20 o                         
   7   7  22         93.28         83.27        20.15 o                         
  -6   8  22         19.33         17.49        20.52 o                         
  -4   8  22          8.97         12.04        21.31 o                         
  -2   8  22         36.55         52.33        16.53 o                         
   0   8  22          0.06          2.27        14.46 o                         
   2   8  22         42.82         51.14        14.97 o                         
   4   8  22        142.26        132.96        17.52 o                         
   6   8  22          0.00          5.46        21.44 o                         
  -5   9  22         16.94         21.32        21.86 o                         
  -3   9  22        114.12        138.04        19.42 o                         
  -1   9  22        779.86        853.86        23.30 o                         
   1   9  22        208.79        185.14        21.93 o                         
   3   9  22         18.16         14.26        21.21 o                         
   5   9  22         72.27         41.88        19.32 o                         
  -4  10  22         81.79         57.37        20.74 o                         
  -2  10  22        114.18         80.33        20.69 o                         
   0  10  22        235.40        226.19        21.74 o                         
   2  10  22        129.91        122.33        21.13 o                         
   4  10  22         59.33         63.98        19.74 o                         
   0   1  23         59.53         69.65        13.90 o                         
  -1   2  23         41.08         42.15        13.74 o                         
   1   2  23       2061.19       2032.23        20.00 o                         
  -2   3  23          1.89         -2.75        14.77 o                         
   0   3  23        666.13        607.62        14.57 o                         
   2   3  23        523.97        583.79        16.29 o                         
  -3   4  23        693.79        643.52        17.26 o                         
  -1   4  23       2044.40       2014.98        21.37 o                         
   1   4  23       1644.78       1571.88        19.16 o                         
   3   4  23         16.86         16.81        15.41 o                         
  -4   5  23         19.65         20.76        17.11 o                         
  -2   5  23        819.67        795.68        19.15 o                         
   0   5  23       1066.24       1215.31        20.59 o                         
   2   5  23          3.30         -2.20        16.89 o                         
   4   5  23        514.28        485.22        15.06 o                         
  -5   6  23        167.52        143.38        16.16 o                         
  -3   6  23         34.60         46.20        15.84 o                         
  -1   6  23        247.28        241.76        17.07 o                         
   1   6  23          5.83          3.94        15.40 o                         
   3   6  23        711.69        697.59        18.57 o                         
   5   6  23          3.85         -4.99        13.31 o                         
  -6   7  23          6.46         14.41        17.88 o                         
  -4   7  23        390.44        345.68        16.60 o                         
  -2   7  23         71.73         39.84        17.39 o                         
   0   7  23         11.56         23.01        14.37 o                         
   2   7  23        207.55        177.15        15.95 o                         
   4   7  23         17.84         16.02        15.73 o                         
   6   7  23          4.39        -14.28        19.44 o                         
  -7   8  23          1.90          6.73        22.51 o                         
  -5   8  23          7.17         -5.88        22.41 o                         
  -3   8  23         16.05          2.83        18.16 o                         
  -1   8  23         12.72          6.61        15.84 o                         
   1   8  23          0.14         -4.27        16.49 o                         
   3   8  23          2.19          0.53        17.09 o                         
   5   8  23         37.89         26.24        20.57 o                         
   7   8  23          0.08         -3.57        23.89 o                         
  -4   9  23          0.68          4.93        20.49 o                         
  -2   9  23         43.80         66.48        19.97 o                         
   0   9  23         33.17         21.05        23.95 o                         
   2   9  23          7.10         10.34        21.24 o                         
   4   9  23          1.90          6.36        16.94 o                         
  -3  10  23         70.03         74.57        20.20 o                         
  -1  10  23        227.05        231.75        22.13 o                         
   1  10  23        184.51        142.19        20.71 o                         
   3  10  23         51.97         21.64        20.25 o                         
   0   0  24       1051.38       1178.95        41.09 o                         
   1   1  24        210.12        221.51        14.60 o                         
   0   2  24          0.19          4.55        15.28 o                         
   2   2  24        301.05        235.59        14.08 o                         
  -1   3  24         69.85         55.42        13.60 o                         
   1   3  24        380.65        337.41        14.38 o                         
   3   3  24        700.76        700.26        16.36 o                         
  -2   4  24        129.68        157.49        17.43 o                         
   0   4  24         23.67         16.46        13.77 o                         
   2   4  24          6.47          7.11        13.77 o                         
   4   4  24        505.12        590.98        16.77 o                         
  -3   5  24       1232.69       1213.38        20.44 o                         
  -1   5  24        716.52        725.14        18.85 o                         
   1   5  24        121.51        125.59        15.92 o                         
   3   5  24        360.96        348.12        16.24 o                         
   5   5  24        177.56        176.74        15.18 o                         
  -4   6  24          8.59          6.74        17.25 o                         
  -2   6  24        223.73        171.38        16.90 o                         
   0   6  24        227.39        204.52        15.25 o                         
   2   6  24         18.26          1.76        15.00 o                         
   4   6  24         10.87          7.23        14.06 o                         
   6   6  24        347.80        424.11        19.37 o                         
  -5   7  24        124.16        113.86        20.80 o                         
  -3   7  24         15.70          9.04        17.32 o                         
  -1   7  24         24.67         23.27        17.07 o                         
   1   7  24         22.81          5.00        18.23 o                         
   3   7  24        443.28        391.96        16.33 o                         
   5   7  24          1.11        -11.52        17.69 o                         
   7   7  24         60.19         69.70        19.28 o                         
  -6   8  24         70.93         19.02        21.01 o                         
  -4   8  24        177.53        135.46        21.05 o                         
  -2   8  24        122.46        124.16        18.45 o                         
   0   8  24          0.36        -12.28        15.17 o                         
   2   8  24         58.36         46.79        18.76 o                         
   4   8  24          1.21         19.09        19.47 o                         
   6   8  24          0.03         12.87        20.51 o                         
  -5   9  24         31.92         18.77        21.03 o                         
  -3   9  24          7.04          8.03        19.15 o                         
  -1   9  24          0.02         19.63        19.34 o                         
   1   9  24        135.13        133.02        18.83 o                         
   3   9  24         30.34         30.73        18.38 o                         
   5   9  24         70.51         57.12        20.85 o                         
  -2  10  24          4.51         -4.42        20.84 o                         
   0  10  24         85.72         78.02        18.86 o                         
   2  10  24         15.11         22.40        19.92 o                         
   0   1  25         97.55        126.09        15.59 o                         
  -1   2  25       1175.96       1243.01        18.04 o                         
   1   2  25       2278.89       2343.05        24.50 o                         
  -2   3  25       1345.97       1398.20        18.55 o                         
   0   3  25        200.42        193.11        13.88 o                         
   2   3  25          5.79          0.43        13.75 o                         
  -3   4  25         68.58         58.30        14.08 o                         
  -1   4  25        854.18        932.25        17.16 o                         
   1   4  25        445.58        475.35        15.45 o                         
   3   4  25        157.04        154.86        16.00 o                         
  -4   5  25        189.76        177.97        15.23 o                         
  -2   5  25          4.43          0.92        16.98 o                         
   0   5  25         75.75        103.73        15.31 o                         
   2   5  25          0.12          1.33        13.79 o                         
   4   5  25        679.35        849.19        18.07 o                         
  -5   6  25         79.91         58.11        15.07 o                         
  -3   6  25       1104.21       1231.69        19.70 o                         
  -1   6  25         46.02         46.92        15.82 o                         
   1   6  25        155.11        113.96        15.35 o                         
   3   6  25        203.88        173.00        15.13 o                         
   5   6  25         54.10         58.90        13.95 o                         
  -6   7  25         44.92         41.56        18.91 o                         
  -4   7  25        291.24        308.63        20.58 o                         
  -2   7  25         21.57         10.35        14.54 o                         
   0   7  25        288.26        240.72        18.17 o                         
   2   7  25        368.06        416.22        17.06 o                         
   4   7  25         11.09         20.44        18.46 o                         
   6   7  25         40.60          4.57        21.60 o                         
  -5   8  25          0.49          0.34        21.45 o                         
  -3   8  25        105.87         78.34        21.95 o                         
  -1   8  25         37.43         65.05        19.35 o                         
   1   8  25        478.06        540.10        21.38 o                         
   3   8  25          0.83          5.07        20.20 o                         
   5   8  25          4.84          8.49        18.50 o                         
  -4   9  25         27.87         34.14        23.05 o                         
  -2   9  25         12.52          6.26        19.63 o                         
   0   9  25        164.11        160.68        18.85 o                         
   2   9  25          6.05         21.07        19.03 o                         
   4   9  25         18.56         19.75        18.34 o                         
  -1  10  25         72.24         50.46        23.28 o                         
   1  10  25          1.20          1.99        20.85 o                         
   1   1  26        384.70        412.99        16.66 o                         
   0   2  26        364.57        383.49        14.85 o                         
   2   2  26         55.12         52.19        14.94 o                         
  -1   3  26        192.36        235.46        14.14 o                         
   1   3  26        456.43        469.17        14.82 o                         
   3   3  26         74.10         75.79        15.12 o                         
  -2   4  26          3.31          1.15        14.25 o                         
   0   4  26         56.08         27.14        15.00 o                         
   2   4  26         31.99         14.49        14.36 o                         
   4   4  26        226.15        242.69        15.87 o                         
  -3   5  26        352.87        338.96        16.92 o                         
  -1   5  26        499.02        496.49        16.39 o                         
   1   5  26        212.93        212.20        16.12 o                         
   3   5  26         34.52         45.42        14.43 o                         
   5   5  26          1.73          8.03        14.51 o                         
  -4   6  26          2.63          2.30        15.70 o                         
  -2   6  26        620.47        514.59        17.73 o                         
   0   6  26        755.78        731.52        16.76 o                         
   2   6  26         31.51          4.38        15.21 o                         
   4   6  26        287.26        306.37        16.61 o                         
   6   6  26         11.45         13.44        17.04 o                         
  -5   7  26         22.32         10.49        23.72 o                         
  -3   7  26         73.60         75.78        21.10 o                         
  -1   7  26         51.20         39.93        15.83 o                         
   1   7  26         15.57         10.16        14.56 o                         
   3   7  26        434.19        457.17        19.82 o                         
   5   7  26        136.61        127.46        17.49 o                         
   7   7  26         23.83         17.67        18.52 o                         
  -6   8  26          1.16         13.47        20.73 o                         
  -4   8  26         54.90         42.85        21.45 o                         
  -2   8  26        176.12        155.65        20.02 o                         
   0   8  26         56.07         38.65        18.63 o                         
   2   8  26        536.02        610.27        20.97 o                         
   4   8  26         82.65        109.30        21.67 o                         
   6   8  26          6.70          0.27        20.76 o                         
  -3   9  26          2.57        -10.45        20.92 o                         
  -1   9  26          7.36          6.36        19.66 o                         
   1   9  26         12.37         13.11        22.48 o                         
   3   9  26          8.13         -4.81        18.24 o                         
   0  10  26         12.57          2.76        22.01 o                         
   2  10  26          2.10        -19.88        41.48 o                         
   0   1  27         93.09         94.30        14.41 o                         
  -1   2  27        116.81         75.59        15.86 o                         
   1   2  27         50.07         48.43        13.50 o                         
  -2   3  27        232.70        260.90        16.94 o                         
   0   3  27        105.80        108.64        13.28 o                         
   2   3  27        246.22        248.92        14.76 o                         
  -3   4  27         10.39          3.22        13.89 o                         
  -1   4  27       1687.28       1704.96        21.37 o                         
   1   4  27        851.27        918.19        18.29 o                         
   3   4  27         15.11          6.40        13.49 o                         
  -4   5  27         43.71         46.85        15.91 o                         
  -2   5  27         40.01         48.39        15.89 o                         
   0   5  27         78.39        122.41        14.96 o                         
   2   5  27        529.81        580.90        15.06 o                         
   4   5  27          0.68         -6.12        13.25 o                         
  -5   6  27        232.16        222.11        21.17 o                         
  -3   6  27          0.14        -10.25        16.53 o                         
  -1   6  27        940.02        980.93        18.46 o                         
   1   6  27         22.79         12.64        14.07 o                         
   3   6  27        195.55        148.53        15.22 o                         
   5   6  27        219.91        237.17        17.72 o                         
  -6   7  27         89.66         88.10        20.16 o                         
  -4   7  27         20.00         25.90        18.53 o                         
  -2   7  27         36.91         34.71        16.27 o                         
   0   7  27         23.57          3.24        14.09 o                         
   2   7  27        431.60        393.82        16.77 o                         
   4   7  27        100.29        118.27        21.68 o                         
   6   7  27         43.18         20.96        17.95 o                         
  -5   8  27         10.71         15.32        20.45 o                         
  -3   8  27          1.97         -2.88        20.16 o                         
  -1   8  27          7.40         15.29        19.24 o                         
   1   8  27         24.02         52.16        18.67 o                         
   3   8  27          0.14         -8.49        20.31 o                         
   5   8  27         42.10         41.94        21.83 o                         
  -4   9  27          1.46         18.65        23.39 o                         
  -2   9  27         94.28         83.33        20.16 o                         
   0   9  27         52.26         12.38        20.76 o                         
   2   9  27         37.59         30.07        19.80 o                         
   4   9  27         35.15         15.81        20.49 o                         
   0   0  28        776.54        884.37        36.58 o                         
   1   1  28        341.94        333.85        14.89 o                         
   0   2  28        669.65        627.56        15.27 o                         
   2   2  28         32.23         17.08        13.95 o                         
  -1   3  28        363.78        365.73        14.00 o                         
   1   3  28        736.20        808.32        15.20 o                         
   3   3  28        321.11        260.52        15.46 o                         
  -2   4  28         42.03         30.36        13.71 o                         
   0   4  28       2922.74       3095.98        26.00 o                         
   2   4  28          9.34         12.10        13.76 o                         
   4   4  28       1564.54       1490.07        28.91 o                         
  -3   5  28        245.73        212.66        16.45 o                         
  -1   5  28          2.60         -2.71        15.76 o                         
   1   5  28        157.94        134.34        15.48 o                         
   3   5  28          0.55          9.11        15.15 o                         
   5   5  28          9.94         11.05        16.36 o                         
  -4   6  28         11.61          8.54        19.93 o                         
  -2   6  28        189.94        226.57        16.06 o                         
   0   6  28        158.94        189.21        16.11 o                         
   2   6  28         78.94         66.72        14.40 o                         
   4   6  28       1396.32       1638.15        24.35 o                         
   6   6  28         56.25         49.53        18.44 o                         
  -5   7  28         36.73         48.80        22.43 o                         
  -3   7  28          8.80        -13.57        20.14 o                         
  -1   7  28          0.01          4.90        17.69 o                         
   1   7  28         63.68         60.20        18.48 o                         
   3   7  28        110.35         77.95        19.81 o                         
   5   7  28          0.08          5.52        18.53 o                         
  -4   8  28          0.22         -4.10        19.11 o                         
  -2   8  28        176.52        155.64        21.01 o                         
   0   8  28         77.68         96.83        20.70 o                         
   2   8  28        143.89        140.72        20.09 o                         
   4   8  28         19.73          4.19        19.81 o                         
  -3   9  28         56.51         44.48        24.26 o                         
  -1   9  28        158.17        136.12        21.51 o                         
   1   9  28          0.80         -8.45        18.35 o                         
   3   9  28         44.50         46.47        22.26 o                         
   0   1  29        363.62        329.96        15.58 o                         
  -1   2  29        756.02        782.36        16.50 o                         
   1   2  29         56.59         47.88        14.07 o                         
  -2   3  29        117.92         86.48        15.86 o                         
   0   3  29        794.78        975.56        16.48 o                         
   2   3  29         19.17         15.00        14.96 o                         
  -3   4  29        103.69         94.65        16.71 o                         
  -1   4  29       1611.33       1574.25        24.35 o                         
   1   4  29        273.48        322.72        15.50 o                         
   3   4  29         48.90         15.38        15.23 o                         
  -4   5  29         20.44         14.92        14.59 o                         
  -2   5  29        513.07        450.88        16.86 o                         
   0   5  29        805.77        830.43        19.59 o                         
   2   5  29          1.29         -0.17        14.44 o                         
   4   5  29         34.20         36.72        15.25 o                         
  -5   6  29         93.50         79.99        21.67 o                         
  -3   6  29         36.04         17.21        18.00 o                         
  -1   6  29        757.76        717.29        17.70 o                         
   1   6  29        574.16        543.50        16.34 o                         
   3   6  29         44.16         47.11        16.57 o                         
   5   6  29         97.10         68.73        18.38 o                         
  -6   7  29         24.26         45.40        21.03 o                         
  -4   7  29          0.00         -5.37        18.53 o                         
  -2   7  29          6.70          5.67        19.14 o                         
   0   7  29          0.00         -9.46        17.87 o                         
   2   7  29          1.27         15.89        19.10 o                         
   4   7  29        110.78         77.25        17.84 o                         
   6   7  29         10.85          8.62        18.14 o                         
  -5   8  29          2.17         11.34        24.50 o                         
  -3   8  29         19.73         16.00        19.59 o                         
  -1   8  29          0.11         -7.57        19.54 o                         
   1   8  29          1.20         -9.88        20.32 o                         
   3   8  29        349.21        304.92        19.90 o                         
   5   8  29         23.80         35.90        23.20 o                         
  -2   9  29        201.01        243.03        20.43 o                         
   0   9  29         54.02         62.92        21.19 o                         
   2   9  29         36.07          8.91        20.16 o                         
   1   1  30       1942.24       2002.08        22.20 o                         
   0   2  30       2841.23       3055.68        46.80 o                         
   2   2  30       2189.53       2262.03        26.87 o                         
  -1   3  30       3716.79       3830.79        76.06 o                         
   1   3  30         22.71         21.53        13.20 o                         
   3   3  30        811.38        788.65        19.52 o                         
  -2   4  30         52.44         61.45        14.09 o                         
   0   4  30        844.25        864.81        15.70 o                         
   2   4  30         89.88        122.43        14.30 o                         
   4   4  30          0.08          0.78        15.13 o                         
  -3   5  30        264.18        237.75        14.32 o                         
  -1   5  30        760.62        834.88        18.35 o                         
   1   5  30        320.43        256.71        16.03 o                         
   3   5  30       1578.23       1488.97        26.60 o                         
   5   5  30         23.01         13.56        16.29 o                         
  -4   6  30         51.22         48.70        20.34 o                         
  -2   6  30        156.80        121.46        16.86 o                         
   0   6  30          0.01          4.84        14.59 o                         
   2   6  30        282.84        250.55        16.37 o                         
   4   6  30          0.04          1.75        17.24 o                         
   6   6  30          0.60         -7.64        17.19 o                         
  -5   7  30         27.38         20.06        18.93 o                         
  -3   7  30         14.04         13.70        18.43 o                         
  -1   7  30        442.18        460.01        20.32 o                         
   1   7  30        433.21        477.87        19.70 o                         
   3   7  30        107.69         66.40        18.98 o                         
   5   7  30         34.58         35.34        17.25 o                         
  -4   8  30         36.71         25.32        19.56 o                         
  -2   8  30        100.80         94.44        18.71 o                         
   0   8  30          2.78         -0.74        21.35 o                         
   2   8  30         64.33         68.31        19.35 o                         
   4   8  30         27.45         20.79        18.84 o                         
  -1   9  30         78.63         76.30        22.54 o                         
   1   9  30          4.93         -2.07        22.21 o                         
   0   1  31       4333.48       4588.55        53.90 o                         
  -1   2  31       1788.16       1943.58        24.79 o                         
   1   2  31        370.75        343.89        14.85 o                         
  -2   3  31         53.97         42.22        12.94 o                         
   0   3  31       2236.06       2303.42        26.52 o                         
   2   3  31        464.26        515.29        15.70 o                         
  -3   4  31         22.91          2.71        13.58 o                         
  -1   4  31       1018.65       1004.62        17.18 o                         
   1   4  31          8.96          8.36        14.45 o                         
   3   4  31         31.49         10.24        16.40 o                         
  -4   5  31        148.76        177.84        19.05 o                         
  -2   5  31         65.72         63.03        15.24 o                         
   0   5  31        707.50        722.46        18.03 o                         
   2   5  31         20.80         46.58        16.60 o                         
   4   5  31        180.75        119.03        18.27 o                         
  -5   6  31         17.72         11.94        17.52 o                         
  -3   6  31        155.54        122.58        19.11 o                         
  -1   6  31         51.07         55.46        20.15 o                         
   1   6  31        135.23        139.95        18.80 o                         
   3   6  31         26.95         17.93        17.38 o                         
   5   6  31         15.85         26.25        17.43 o                         
  -4   7  31         91.35         72.63        20.84 o                         
  -2   7  31        158.55        136.28        21.09 o                         
   0   7  31        159.60        163.76        18.78 o                         
   2   7  31          0.73          7.24        18.58 o                         
   4   7  31          0.12         -6.87        16.09 o                         
  -3   8  31          0.17          8.90        18.91 o                         
  -1   8  31          0.77          0.53        18.81 o                         
   1   8  31         39.59         45.48        19.74 o                         
   3   8  31         16.64         -0.27        19.94 o                         
   0   9  31        184.11        196.25        61.53 o                         
   0   0  32      10352.22      10999.94       426.48 o                         
   1   1  32         42.13         47.79        14.36 o                         
   0   2  32        771.15        848.77        16.46 o                         
   2   2  32         18.69         11.28        14.59 o                         
  -1   3  32       1049.83       1107.49        16.36 o                         
   1   3  32       1166.89       1116.28        17.15 o                         
   3   3  32        200.86        188.48        15.70 o                         
  -2   4  32        369.22        367.42        14.20 o                         
   0   4  32        108.26         73.51        13.41 o                         
   2   4  32          6.36         -0.81        15.57 o                         
   4   4  32        202.80        187.65        16.57 o                         
  -3   5  32        572.65        532.69        19.56 o                         
  -1   5  32        452.41        438.16        17.06 o                         
   1   5  32        370.41        320.44        14.95 o                         
   3   5  32        165.27        143.81        17.79 o                         
   5   5  32         27.41         24.83        18.84 o                         
  -4   6  32          0.02         -1.84        19.31 o                         
  -2   6  32         39.03         41.14        19.36 o                         
   0   6  32         56.24         50.72        19.37 o                         
   2   6  32        245.48        279.32        20.27 o                         
   4   6  32          8.01         -1.77        19.38 o                         
   6   6  32         55.14         45.85        19.54 o                         
  -5   7  32        137.27        133.85        22.02 o                         
  -3   7  32         48.71         21.32        19.02 o                         
  -1   7  32         58.32         87.27        21.51 o                         
   1   7  32         71.07         31.21        21.67 o                         
   3   7  32         98.44         76.34        20.14 o                         
   5   7  32         15.37          7.63        17.88 o                         
  -2   8  32         77.23         65.67        21.08 o                         
   0   8  32         10.15         16.84        19.04 o                         
   2   8  32         59.14         56.04        20.23 o                         
   0   1  33       4104.69       4299.58        42.71 o                         
  -1   2  33        507.23        501.28        15.37 o                         
   1   2  33        584.28        661.79        18.27 o                         
  -2   3  33          1.70         -1.31        12.87 o                         
   0   3  33         27.41         -4.44        14.15 o                         
   2   3  33         58.15         79.24        16.53 o                         
  -3   4  33          0.37         -6.24        14.81 o                         
  -1   4  33         23.86         15.84        13.69 o                         
   1   4  33          0.27         -4.70        13.16 o                         
   3   4  33          0.01         -1.88        15.81 o                         
  -4   5  33         61.55         36.10        18.75 o                         
  -2   5  33        111.11        129.18        18.74 o                         
   0   5  33        202.29        201.76        19.10 o                         
   2   5  33        296.86        251.34        16.98 o                         
   4   5  33         11.09         26.57        18.71 o                         
  -5   6  33         39.15         20.36        18.69 o                         
  -3   6  33         16.27         -4.78        18.76 o                         
  -1   6  33         29.75         35.05        20.18 o                         
   1   6  33          9.87         17.40        19.25 o                         
   3   6  33        151.10        143.49        18.57 o                         
   5   6  33        137.50         95.03        17.59 o                         
  -4   7  33         82.31         51.03        20.14 o                         
  -2   7  33        112.74         77.95        19.37 o                         
   0   7  33         87.78         78.14        18.46 o                         
   2   7  33        106.70        102.64        19.31 o                         
   4   7  33         12.19          4.84        18.32 o                         
  -1   8  33         33.34         23.26        22.07 o                         
   1   8  33         86.94         57.83        18.85 o                         
   1   1  34        349.82        428.89        15.98 o                         
   0   2  34         34.32         22.59        14.15 o                         
   2   2  34         71.99         59.91        15.26 o                         
  -1   3  34        205.04        210.14        13.66 o                         
   1   3  34         41.51         38.61        13.01 o                         
   3   3  34          2.82         10.55        15.70 o                         
  -2   4  34       1017.70       1080.69        29.30 o                         
   0   4  34        859.35        776.07        16.33 o                         
   2   4  34        287.38        254.45        17.55 o                         
   4   4  34          0.48         -1.57        18.52 o                         
  -3   5  34        207.25        219.34        17.26 o                         
  -1   5  34         21.95          9.52        17.86 o                         
   1   5  34          1.20          2.12        17.82 o                         
   3   5  34          8.23         -0.26        18.56 o                         
   5   5  34          1.02          0.94        17.55 o                         
  -4   6  34         47.33         31.42        18.37 o                         
  -2   6  34        200.97        182.47        19.75 o                         
   0   6  34        245.81        251.25        20.32 o                         
   2   6  34          3.61          5.33        18.68 o                         
   4   6  34          0.45          8.87        19.57 o                         
  -3   7  34          4.44         -8.88        20.77 o                         
  -1   7  34          0.53          6.80        20.46 o                         
   1   7  34         19.33          6.58        18.95 o                         
   3   7  34         16.74         15.81        20.83 o                         
   0   8  34        278.83        271.03        24.46 o                         
   0   1  35        818.57        787.05        17.87 o                         
  -1   2  35        777.96        792.61        21.31 o                         
   1   2  35         36.08         29.68        13.84 o                         
  -2   3  35        425.86        321.60        13.89 o                         
   0   3  35         12.23          9.12        15.15 o                         
   2   3  35        515.71        640.42        16.51 o                         
  -3   4  35         22.78         28.44        21.15 o                         
  -1   4  35          8.64          4.29        16.54 o                         
   1   4  35          1.37         13.84        16.49 o                         
   3   4  35        137.91        136.93        19.02 o                         
  -4   5  35         37.89         34.02        18.88 o                         
  -2   5  35          2.89         31.72        21.03 o                         
   0   5  35         43.63         50.62        21.12 o                         
   2   5  35         14.49          5.48        19.44 o                         
   4   5  35         30.58         17.14        16.62 o                         
  -5   6  35         16.53        -59.34        59.34 o                         
  -3   6  35         13.09          4.78        19.62 o                         
  -1   6  35        113.15        112.97        19.23 o                         
   1   6  35          2.40         -2.72        21.29 o                         
   3   6  35         10.15         -1.87        17.54 o                         
  -2   7  35          2.06          7.58        20.65 o                         
   0   7  35         23.58         30.31        19.96 o                         
   2   7  35         27.65         29.88        17.80 o                         
   0   0  36       1090.47       1336.50        68.46 o                         
   1   1  36        472.32        464.94        16.27 o                         
   0   2  36        152.94        164.79        13.74 o                         
   2   2  36        844.78        966.69        23.47 o                         
  -1   3  36         21.16         10.06        16.53 o                         
   1   3  36       1494.03       1812.27        24.70 o                         
   3   3  36         47.51         68.33        17.37 o                         
  -2   4  36        133.82        107.18        16.89 o                         
   0   4  36          0.02         -2.75        16.68 o                         
   2   4  36        198.42        198.11        18.71 o                         
   4   4  36          5.29         21.35        16.64 o                         
  -3   5  36         41.40         24.65        18.89 o                         
  -1   5  36         11.39          3.26        19.39 o                         
   1   5  36          0.03         20.64        17.19 o                         
   3   5  36         12.38         45.91        17.40 o                         
   5   5  36         26.36         41.35        17.82 o                         
  -4   6  36          1.53        -19.48        19.48 o                         
  -2   6  36         19.03         43.06        18.96 o                         
   0   6  36          0.05          1.11        21.42 o                         
   2   6  36         74.27         59.40        19.27 o                         
   4   6  36         11.42         13.97        19.37 o                         
  -1   7  36        106.76        110.53        23.89 o                         
   1   7  36         20.70         18.47        18.44 o                         
   0   1  37        305.71        280.32        15.90 o                         
  -1   2  37        269.56        329.63        17.57 o                         
   1   2  37        867.62        917.89        21.00 o                         
  -2   3  37        128.31        111.00        18.14 o                         
   0   3  37        237.78        301.00        16.10 o                         
   2   3  37         31.73         17.84        20.29 o                         
  -3   4  37         42.23         47.71        18.16 o                         
  -1   4  37         90.98         77.91        16.46 o                         
   1   4  37          7.71         25.31        17.30 o                         
   3   4  37          0.89          6.69        17.28 o                         
  -4   5  37         23.34          0.45        17.70 o                         
  -2   5  37         59.17         55.51        19.01 o                         
   0   5  37        250.05        232.54        19.66 o                         
   2   5  37         37.09         58.86        18.84 o                         
   4   5  37          6.33        -10.40        17.15 o                         
  -3   6  37         31.75         22.06        19.36 o                         
  -1   6  37         27.16         19.52        19.76 o                         
   1   6  37         20.60         33.81        19.74 o                         
   3   6  37          2.15         -0.10        17.85 o                         
   0   7  37        131.54        168.34        58.99 o                         
   1   1  38        230.06        251.05        17.44 o                         
   0   2  38        377.06        360.87        16.53 o                         
   2   2  38         43.59         63.78        16.92 o                         
  -1   3  38        298.10        286.01        17.83 o                         
   1   3  38        217.37        223.89        17.09 o                         
   3   3  38         24.42         35.43        17.50 o                         
  -2   4  38         36.47         51.08        18.04 o                         
   0   4  38          0.12          1.89        16.22 o                         
   2   4  38         35.57         33.15        16.41 o                         
   4   4  38        109.36         98.64        18.75 o                         
  -3   5  38         31.03         27.26        17.75 o                         
  -1   5  38         50.27         31.83        21.72 o                         
   1   5  38          2.36         16.52        19.53 o                         
   3   5  38        142.90        123.58        18.88 o                         
  -2   6  38         43.89         27.58        19.48 o                         
   0   6  38        142.26        136.72        20.38 o                         
   2   6  38          0.30          6.47        19.35 o                         
   0   1  39          1.62          7.78        14.88 o                         
  -1   2  39          2.40         18.35        16.69 o                         
   1   2  39         31.23         41.78        17.00 o                         
  -2   3  39          3.82        -20.34        20.34 o                         
   0   3  39         12.99         20.68        16.81 o                         
   2   3  39         14.78         24.32        16.75 o                         
  -3   4  39         44.12         35.77        19.17 o                         
  -1   4  39          0.32         18.20        19.35 o                         
   1   4  39          5.06          6.75        16.35 o                         
   3   4  39          0.12         11.48        19.60 o                         
  -2   5  39          8.83         13.49        21.60 o                         
   0   5  39          2.67         24.64        19.72 o                         
   2   5  39        140.32        177.35        18.04 o                         
  -1   6  39         26.03        -34.66        34.66 o                         
   1   6  39          3.43        -22.89        41.81 o                         
   0   0  40          1.74        -13.42        38.61 o                         
   1   1  40          3.47         14.24        17.29 o                         
   0   2  40         13.28         15.35        16.18 o                         
   2   2  40         63.38         70.10        17.69 o                         
  -1   3  40         24.72         14.12        16.98 o                         
   1   3  40          0.89         22.57        16.30 o                         
   3   3  40         82.79         80.99        19.49 o                         
  -2   4  40          7.16        -12.85        18.38 o                         
   0   4  40         74.88         28.85        17.73 o                         
   2   4  40          0.79          4.33        17.07 o                         
  -1   5  40          2.68         24.41        18.95 o                         
   1   5  40          1.42         -1.87        17.19 o                         
   0   1  41         28.18         14.33        15.95 o                         
  -1   2  41          7.11          2.29        18.09 o                         
   1   2  41         46.01         38.12        17.59 o                         
  -2   3  41          2.58          2.24        17.70 o                         
   0   3  41         57.10         88.09        16.02 o                         
   2   3  41        253.59        278.49        23.81 o                         
  -3   4  41          0.88        -29.85        58.76 o                         
  -1   4  41         22.26         10.74        20.80 o                         
   1   4  41          4.06         -9.47        19.83 o                         
   3   4  41          1.77         59.63        57.67 o                         
   0   5  41          6.53        -59.63        59.63 o                         
   1   1  42         68.10         48.29        19.11 o                         
   0   2  42        166.99        157.88        17.15 o                         
   2   2  42        129.10         97.35        17.04 o                         
  -1   3  42         14.20         19.30        17.03 o                         
   1   3  42         27.19         31.59        15.96 o                         
   3   3  42         13.22         -2.83        58.04 o                         
   0   4  42         15.26          3.66        23.88 o                         
   0   1  43        223.83        208.28        19.11 o                         
  -1   2  43         14.50         10.70        17.67 o                         
   1   2  43         49.41         31.71        20.91 o                         
   0   3  43         78.78         49.89        19.14 o                         
   0   0  44         94.65         56.39        40.59 o                         
   1   1  44          0.19          1.45        17.79 o                         
   0   2  44          0.01         10.83        29.31 o                         
                                                                                
